# Supplementary material for: Single-cell RNA sequencing of the mammalian pineal gland identifies two pinealocyte subtypes and cell type-specific daily patterns of gene expression
Source: PLoS One. 2018 Oct 22;13(10):e0205883. doi: 10.1371/journal.pone.0205883 (PMC6197868; doi:10.1371/journal.pone.0205883)
Supplement: S1 Dataset — (XLSX) [file pone.0205883.s001.xlsx]

## Sheet: Legend
Dataset S1. Differential expression analysis of rat pineal gland single cells between daytime and nighttime. Genes were considered differentially expressed between day and night in each cell type if the following criteria was met: p <0.01, Wilcoxon Rank Sum; effect size ≥ 0.35, fold change ≥ 2.0, gene expressed in ≥ 15.0% of cells in either condition. Genes are ordered by increasing p-value. All …
Headings:
Gene Symbol
Day %	Proportion of cells of a given type that express this gene in the daytime sample.
Night %	Proportion of cells of a given type that express this gene in the nighttime sample.
p Value	Wilcoxon Rank Sum, FDR at ⍺=0.05
Effect Size	See Supplemental Methods for equation.
Day Avg	Average of normalized transcript counts for this gene in all cells of a given type during the day.
Night Avg	Average of normalized transcript counts for this gene in all cells of a given type at night.
Day FC	Fold change of gene expression, daytime expression over nighttime expression. See Supplemental Methods for equation.
Night FC	Fold change of gene expression, nighttime expression over daytime expression. See Supplemental Methods for equation.

## Sheet: α-Pinealocyte
Gene Symbol	Day %	Night %	p Value	Effect Size	Day Avg	Night Avg	Day FC	Night FC
Aanat	0.113	0.988	2.70552e-103	1.96671	0.196434	18.599	0.0110932	90.145
Crem	0.156	0.919	2.6811e-85	1.6186	0.313471	7.0742	0.0456609	21.9006
Ptch1	0.315	0.922	2.46957e-80	1.72297	0.625752	8.64069	0.0734915	13.607
Hspa5	0.852	0.988	8.13677e-78	1.26113	3.73088	22.2048	0.168396	5.93839
Etnk1	0.669	0.964	1.82985e-72	1.58004	2.28144	12.7429	0.179679	5.56547
Mat2a	0.914	0.993	6.46429e-68	1.5689	8.43698	28.742	0.293788	3.40382
Drd4	0.296	0.879	3.17013e-64	1.26233	0.661101	5.98365	0.111969	8.93107
Fcer1a	0.058	0.718	3.76168e-57	1.22872	0.102591	3.11188	0.036065	27.7277
Fdx1	0.444	0.877	1.99404e-56	1.31705	1.14164	6.64149	0.17314	5.77567
Slc15a1	0.019	0.682	2.17678e-56	0.680925	0.0522707	5.88217	0.0105684	94.6219
Mbnl2	0.549	0.912	9.19413e-56	1.3415	1.63145	8.15371	0.201067	4.97347
Dclk3	0.086	0.716	7.70703e-55	1.19757	0.148327	3.25046	0.0485596	20.5933
Arhgap24	0.704	0.917	1.85462e-46	1.08516	2.5784	11.1156	0.232652	4.29827
Nptx1	0.623	0.896	2.79707e-46	1.17405	1.92548	7.65015	0.252668	3.95776
Galnt16	0.381	0.789	7.16372e-43	1.17156	0.784102	4.0904	0.193664	5.16357
Dynll1	0.471	0.839	1.70217e-41	1.03687	1.08934	4.51881	0.242745	4.11956
Pdc	0.911	0.616	1.82655e-40	1.28849	7.59392	2.57752	2.93869	0.340287
Emc7	0.938	0.623	6.51034e-40	1.24697	6.21925	2.25602	2.74898	0.363771
Plk5	0.191	0.69	2.18512e-38	0.999524	0.410427	2.83829	0.147607	6.77476
Hs3st2	0.459	0.043	2.33681e-37	1.01084	1.44597	0.0825351	15.7342	0.0635557
Hsp90ab1	0.996	0.995	1.83883e-35	1.07364	16.246	30.3275	0.535839	1.86623
Rcan1	0.167	0.64	7.9085e-35	0.937786	0.363963	3.01167	0.12376	8.08013
Kctd3	0.202	0.633	5.70508e-34	0.975243	0.357943	2.94923	0.124337	8.04265
Hook1	0.658	0.197	6.40993e-34	1.09958	2.01069	0.426135	4.63318	0.215835
Hsph1	0.685	0.905	1.99993e-33	1.04062	2.27243	6.02063	0.378473	2.6422
Fry	0.409	0.746	3.58621e-33	1.03786	0.893061	3.73139	0.24137	4.14301
Reep2	0.556	0.832	4.05012e-33	0.998475	1.47668	5.1335	0.289041	3.45972
Kcnq4	0.082	0.547	5.86473e-33	0.957498	0.15183	1.89905	0.0847695	11.7967
Atp7b	0.066	0.509	5.41311e-31	0.938618	0.104195	1.71552	0.0661799	15.1103
Lhx4	0.79	0.924	8.68662e-31	0.932614	3.65636	8.56279	0.427674	2.33823
Fkbp5	0.307	0.685	4.79237e-30	0.981083	0.595485	2.67535	0.225477	4.43503
Syt4	0.377	0.742	7.68322e-30	0.933891	0.898473	3.45805	0.261955	3.81745
Gucy1a3	0.424	0.055	1.2436e-29	0.93557	1.03468	0.107976	8.85506	0.11293
Pomgnt1	0.346	0.711	1.2436e-29	0.939925	0.712819	2.95869	0.243481	4.1071
Kcnab2	0.661	0.86	3.89286e-29	0.971657	2.04976	5.15939	0.398452	2.50971
Arl6ip5	0.93	0.744	1.20289e-28	1.00399	7.31276	3.15712	2.31212	0.432503
Whrn	0.518	0.803	5.7735e-28	0.898106	1.3596	3.78408	0.360985	2.7702
Irak2	0.136	0.555	1.8293e-27	0.882776	0.271555	1.81447	0.154322	6.47998
Slc17a6	0.366	0.704	1.9836e-27	0.885352	0.826914	3.56259	0.23426	4.26876
Klhdc8b	0.514	0.111	2.93481e-27	0.871537	1.37677	0.278139	4.81286	0.207777
Camk1g	0.14	0.538	1.84611e-26	0.882708	0.233511	1.78705	0.135505	7.37978
Dnm2	0.362	0.72	8.58178e-26	0.85269	0.8357	2.89647	0.290972	3.43676
Hdac5	0.588	0.178	1.81256e-25	0.867656	1.55071	0.407049	3.74226	0.267218
Lpcat1	0.436	0.076	2.00892e-25	0.860562	0.983884	0.16534	5.66833	0.176419
Cfl2	0.739	0.327	4.20918e-25	0.922296	2.71971	0.909909	2.96737	0.336998
Stxbp1	0.918	0.647	6.11797e-25	0.948361	5.1554	2.4114	2.13322	0.468774
Hspa1b	0.389	0.735	6.67986e-25	0.757503	1.72346	6.37406	0.271529	3.68285
Pqlc1	0.354	0.687	7.98321e-25	0.861076	0.797573	2.98159	0.269948	3.70442
Acsl1	0.829	0.498	1.09036e-24	0.932083	3.77685	1.53144	2.4567	0.40705
Mt-nd3	1	0.998	1.4762e-24	0.852698	49.6539	33.0761	1.50105	0.6662
Sik1	0.202	0.6	2.56221e-24	0.825638	0.506425	2.42058	0.21247	4.70656
Abca1	0.245	0.604	4.01959e-24	0.87468	0.505774	2.47317	0.207708	4.81445
Irs2	0.047	0.408	6.95977e-23	0.794956	0.0952097	1.29415	0.0806732	12.3957
H3f3b	0.833	0.936	8.8201e-23	0.80926	3.7783	7.40517	0.510885	1.95739
Gxylt1	0.23	0.576	1.76917e-22	0.797529	0.45053	2.25979	0.202896	4.92864
Ndrg1	0.494	0.13	1.84896e-22	0.805755	1.23505	0.271441	4.42382	0.226049
Pde10a	0.047	0.398	3.93979e-22	0.780341	0.0789128	1.10328	0.0798654	12.5211
Coq10b	0.093	0.46	4.31408e-22	0.73945	0.179608	1.5196	0.123959	8.06718
Sgk1	0.459	0.121	1.71023e-21	0.812384	1.26641	0.270356	4.55284	0.219643
Srrm4	0.23	0.576	2.57115e-21	0.816281	0.496648	2.17018	0.232388	4.30314
Commd1	0.323	0.635	2.65891e-21	0.80155	0.686147	2.77864	0.249637	4.00582
Sik2	0.463	0.713	3.28368e-21	0.812469	1.07104	3.05822	0.352335	2.83821
LOC108351137	0.953	0.808	4.49769e-21	0.896304	11.7097	6.10093	1.91782	0.521425
Frmpd1	0.335	0.626	6.32022e-21	0.800811	0.695006	2.6834	0.261753	3.8204
Mmd2	0.405	0.697	7.53268e-21	0.778962	1.01048	3.26368	0.311722	3.20799
Mgarp	0.864	0.607	7.96921e-21	0.866215	4.79	2.14574	2.22661	0.449113
Pde4b	0.241	0.573	9.29301e-21	0.759097	0.502064	2.485	0.205236	4.87243
Gapdh	0.957	0.943	3.42943e-20	0.874415	18.8326	10.552	1.784	0.560537
Zrsr1	0.156	0.486	4.5579e-20	0.691604	0.306384	2.44573	0.128835	7.76184
RT1-A1	0.837	0.559	6.28739e-20	0.811348	6.64919	2.3861	2.77918	0.359819
Resp18	0.996	0.957	1.1359e-19	0.818223	22.4158	12.3872	1.80894	0.552809
Abcf1	0.521	0.742	3.08867e-19	0.781916	1.27525	3.47107	0.369212	2.70847
Tmed1	0.311	0.045	3.3109e-19	0.743701	0.662278	0.0845264	7.11207	0.140606
Tuba4a	0.914	0.957	3.69531e-19	0.7998	5.43266	9.90469	0.548949	1.82166
Cdh2	0.821	0.54	3.69531e-19	0.820874	3.7353	1.71369	2.17284	0.460228
Tc2n	0.179	0.495	3.98041e-19	0.77247	0.314672	1.70745	0.189043	5.28979
Marcksl1	0.082	0.415	4.10679e-19	0.715591	0.179815	1.32254	0.142446	7.02021
Tinagl1	0	0.289	5.39366e-19	0.684856	0	0.842758	0.0117267	85.2758
Cd24	0.117	0.453	7.97232e-19	0.638484	0.26888	1.71506	0.161664	6.18566
Asl	0.506	0.746	8.20952e-19	0.732169	1.42258	4.47177	0.319646	3.12846
Mcam	0.44	0.692	1.62663e-18	0.762748	1.09321	3.17372	0.346517	2.88587
Lrrc73	0.035	0.334	2.3276e-18	0.684128	0.0508778	0.906878	0.0663968	15.061
Grm1	0.058	0.365	2.80666e-18	0.707787	0.0904772	1.15164	0.0864963	11.5612
Itpr1	0.424	0.68	3.55175e-18	0.719243	1.03048	3.01393	0.344082	2.90628
Degs1	0.599	0.218	4.19982e-18	0.644756	1.47323	0.57907	2.51792	0.397153
Nacad	0.486	0.713	4.41696e-18	0.746423	1.27308	3.32579	0.38464	2.59984
Kdm4c	0.35	0.069	6.14211e-18	0.663808	0.723021	0.156271	4.40859	0.22683
Hspa8.1	0.992	0.995	8.89829e-18	0.76372	21.7381	33.2053	0.654763	1.52727
Naa35	0.914	0.697	9.27494e-18	0.78645	5.84774	2.90178	2.01174	0.497083
Aff4	0.599	0.768	1.23451e-17	0.770171	1.55837	3.5987	0.434609	2.30092
Ptprn	1	0.998	2.13499e-17	0.754348	38.3354	28.5583	1.34223	0.745026
Bzw2	0.751	0.858	3.84729e-17	0.735494	2.42798	4.93351	0.493168	2.02771
Srrm2	0.825	0.903	4.77119e-17	0.73588	3.42854	6.44947	0.532325	1.87855
Cntrob	0.486	0.154	7.02918e-17	0.669325	1.13449	0.35778	3.11189	0.321348
Eml5	0.233	0.524	8.48742e-17	0.732035	0.450336	1.83495	0.249511	4.00784
Dnajb1	0.214	0.517	9.80112e-17	0.677053	0.479969	2.193	0.22241	4.49621
Ldha	0.988	0.955	1.77135e-16	0.754781	30.0979	18.5543	1.62182	0.61659
Ribc2	0.039	0.327	2.0841e-16	0.643387	0.0859336	0.913387	0.103893	9.62527
Eno1	0.977	0.96	3.95542e-16	0.669537	19.0335	12.5424	1.51712	0.659144
Slc6a6	0.864	0.931	4.70863e-16	0.635684	4.4893	7.34362	0.611848	1.63439
B3gat3	0.84	0.645	8.32234e-16	0.742331	4.2911	2.2269	1.9228	0.520075
Rgs20	0.249	0.031	1.10296e-15	0.647402	0.464543	0.0617843	6.61068	0.15127
Ush2a	0.327	0.066	1.58981e-15	0.577542	0.681155	0.164924	3.95119	0.253089
Depdc7	0.428	0.126	1.70721e-15	0.621895	1.03944	0.30283	3.35465	0.298093
Ilk	0.416	0.685	2.00598e-15	0.674629	1.01786	2.65121	0.386238	2.58908
Atp6v0d1	0.969	0.889	2.61005e-15	0.719152	8.35471	5.41333	1.54236	0.648359
Cep164	0.541	0.213	2.6861e-15	0.645258	1.45119	0.5286	2.71293	0.368605
Cpt1a	0.44	0.137	2.6861e-15	0.618089	1.02358	0.326828	3.06856	0.325886
Ccl9	0.206	0.017	3.32639e-15	0.644429	0.422143	0.0284656	11.2345	0.0890112
Lgals1	0.879	0.711	4.5942e-15	0.74621	5.86164	3.12222	1.87459	0.53345
Tuba1a	0.907	0.941	5.007e-15	0.649735	5.52022	9.28202	0.595158	1.68023
Atp2b1	0.276	0.545	5.02146e-15	0.7052	0.551584	1.84658	0.302482	3.30598
B3gnt8	0.051	0.315	8.09899e-15	0.663728	0.0875704	0.905895	0.10653	9.38702
Igfbp7	0.988	0.938	1.51681e-14	0.600866	20.9632	12.7678	1.64138	0.609243
Tuba1b	0.872	0.938	1.87312e-14	0.61067	5.12565	8.45586	0.606631	1.64845
Lamb1	0.342	0.585	4.65256e-14	0.648659	0.77963	2.19127	0.358715	2.78773
Qsox1	0.794	0.863	5.41802e-14	0.655868	3.11019	6.19279	0.503031	1.98795
Cope	0.957	0.86	5.76811e-14	0.661936	7.65254	5.03867	1.51774	0.658877
Tle1	0.222	0.028	7.91856e-14	0.590053	0.47369	0.0531324	7.66151	0.130523
Gapdh-ps2	0.829	0.628	1.02149e-13	0.684046	4.88596	2.58164	1.88914	0.529342
Grina	0.949	0.829	1.08986e-13	0.620125	7.14328	4.55779	1.56602	0.63856
Tmem59	0.981	0.929	1.10294e-13	0.618295	11.5749	7.80457	1.48247	0.674549
Ncald	0.233	0.481	1.21359e-13	0.670666	0.424715	1.56686	0.275684	3.62734
Ubr4	0.311	0.559	1.73501e-13	0.657264	0.649857	1.8381	0.357046	2.80076
Fyb	0.763	0.453	2.45031e-13	0.581953	3.85198	1.90666	2.01495	0.496289
Crtac1	0.883	0.941	2.45031e-13	0.62783	4.86495	7.85487	0.619839	1.61332
RT1-CE4	0.965	0.848	2.96691e-13	0.581768	10.3386	6.44082	1.60422	0.623354
Ptpn21	0.206	0.024	3.14562e-13	0.569773	0.395591	0.0474909	7.05488	0.141746
Gem	0.253	0.524	3.37959e-13	0.610879	0.620946	1.9496	0.321977	3.10581
LOC100911483	0.868	0.704	3.47899e-13	0.6527	5.21305	2.90109	1.79419	0.557354
Osbpl6	0.051	0.296	4.12162e-13	0.573592	0.0967272	0.75561	0.139401	7.17352
Frmd4b	0.265	0.052	4.28784e-13	0.603086	0.555197	0.10473	4.92631	0.202992
Osbp2	0.237	0.498	4.30034e-13	0.610562	0.469248	1.55356	0.306511	3.26253
Sncb	0.732	0.457	4.97138e-13	0.619256	2.61504	1.36081	1.91495	0.522206
Slc23a2	0.304	0.54	7.39815e-13	0.659044	0.60512	1.72946	0.353627	2.82784
Farp2	0.307	0.536	7.4575e-13	0.670953	0.578366	1.76288	0.33187	3.01323
Uckl1	0.397	0.133	9.25074e-13	0.581346	0.895283	0.292635	2.99134	0.334298
Por	0.623	0.773	1.06673e-12	0.617764	1.77391	3.39025	0.524641	1.90607
Slc25a25	0.339	0.566	1.55446e-12	0.639497	0.701758	1.96506	0.360372	2.77491
Ehd4	0.16	0.408	1.59229e-12	0.638885	0.266259	1.20674	0.227048	4.40436
Cpe	0.965	0.844	1.65698e-12	0.574572	10.6536	6.67655	1.59478	0.627047
Luc7l3	0.918	0.687	1.87193e-12	0.598777	5.00973	3.08528	1.62174	0.616622
Adipor1	0.879	0.711	1.91529e-12	0.591517	5.42824	3.25362	1.66632	0.600125
Xpot	0.222	0.457	2.08189e-12	0.640268	0.372967	1.28724	0.295216	3.38735
Fth1	0.957	0.872	3.52599e-12	0.661958	7.98111	4.96683	1.60566	0.622796
Dusp1	0.37	0.69	3.91427e-12	0.406939	2.10828	3.87537	0.545194	1.83421
Arf5	0.782	0.502	3.91427e-12	0.652378	3.05158	1.51513	2.00742	0.498153
Atp6v0c	0.992	0.962	4.20501e-12	0.608289	17.6332	11.9963	1.46949	0.680508
Pax4	0.56	0.246	4.26694e-12	0.48862	1.53368	0.714773	2.12989	0.469509
Srsf3	0.304	0.526	6.10037e-12	0.623834	0.579044	1.63839	0.357345	2.79842
Lxn	0.043	0.265	6.76869e-12	0.519422	0.0727122	0.80724	0.101209	9.88052
Eif1	0.922	0.95	8.03808e-12	0.547522	5.44333	8.14153	0.668995	1.49478
Rom1	0.984	0.924	8.78202e-12	0.665843	12.2624	7.82409	1.56654	0.638351
Tbc1d1	0.035	0.251	9.92887e-12	0.587118	0.0599782	0.654119	0.10537	9.49037
Scd2	0.525	0.237	1.03534e-11	0.579516	1.35333	0.562111	2.38298	0.419643
Top1	0.214	0.469	1.11529e-11	0.585128	0.479533	1.48879	0.326619	3.06167
Neurod4	0.825	0.54	1.1585e-11	0.489279	4.05523	2.36181	1.71398	0.583437
Sdc2	0.755	0.434	1.18472e-11	0.524286	2.3776	1.33119	1.78021	0.561731
Ctps1	0.237	0.474	1.65643e-11	0.628296	0.485323	1.58941	0.30969	3.22903
Tex14	0.179	0.021	2.09713e-11	0.541064	0.407007	0.0374858	8.78172	0.113873
Lmo1	0.016	0.213	2.21754e-11	0.549746	0.0223324	0.542212	0.0585507	17.0792
Tcta	0.447	0.182	2.67386e-11	0.514533	1.15667	0.435464	2.619	0.381825
Parp1	0.665	0.367	3.99641e-11	0.564315	1.93798	0.985532	1.95672	0.51106
Bicdl1	0.35	0.557	4.3087e-11	0.625841	0.739363	1.87282	0.398	2.51257
Cabp4	0.218	0.04	5.67366e-11	0.519378	0.486399	0.0972126	4.63005	0.215981
Mri1	0.304	0.085	6.72311e-11	0.530706	0.586354	0.171268	3.28991	0.30396
Reep6	0.358	0.118	7.23905e-11	0.521623	0.756123	0.264013	2.79593	0.357662
Aipl1	0.973	0.943	7.63592e-11	0.562321	11.8697	8.58362	1.38239	0.723386
Ech1	0.7	0.415	9.67661e-11	0.624359	2.38932	1.14358	2.07989	0.480794
Mt-cyb	1	1	1.04745e-10	0.589106	392.835	451.515	0.870039	1.14937
Pla2g4a	0.156	0.014	1.16008e-10	0.514393	0.304701	0.0297174	7.9235	0.126207
Timp2	0.374	0.137	1.16008e-10	0.565832	0.983876	0.306765	3.13758	0.318717
Smarca2	0.887	0.687	1.21835e-10	0.520002	4.44723	2.84771	1.55972	0.64114
Slc17a7	0.957	0.893	1.33316e-10	0.5195	9.60449	6.74414	1.4235	0.702496
Snrpd3	0.494	0.211	1.33365e-10	0.494933	1.13987	0.514344	2.19296	0.456005
Ampd2	0.623	0.355	1.41462e-10	0.568427	1.91962	0.929661	2.05353	0.486967
Slc39a8	0.366	0.126	1.43406e-10	0.520127	0.846178	0.286304	2.88952	0.346078
Tmem117	0.136	0.358	1.68399e-10	0.583589	0.236112	1.03822	0.234789	4.25914
Scg5	0.934	0.82	2.00957e-10	0.542444	7.8245	5.17283	1.51163	0.661539
Prickle2	0.498	0.671	2.04836e-10	0.576882	1.37267	2.91537	0.472648	2.11574
Eps8	0.315	0.097	2.71293e-10	0.496142	0.641821	0.215273	2.89347	0.345606
Eef1a2	0.502	0.23	2.80346e-10	0.516375	1.28297	0.57085	2.226	0.449237
Yaf2	0.218	0.441	3.25785e-10	0.56997	0.403356	1.3056	0.314196	3.18272
RGD1311805	0.187	0.41	3.46021e-10	0.582229	0.355787	1.22861	0.295321	3.38615
Impdh2	0.121	0.346	4.2217e-10	0.561846	0.233777	0.948849	0.254239	3.93331
Fbxo6	0.362	0.562	4.53966e-10	0.589248	0.828803	1.99996	0.417323	2.39623
Mt1	0.311	0.524	4.69165e-10	0.506884	0.688983	1.97156	0.352744	2.83492
RGD1305089	0.502	0.232	5.13743e-10	0.456221	1.22768	0.581252	2.09331	0.477712
Elfn1	0.054	0.254	5.17503e-10	0.538869	0.0790369	0.684914	0.128127	7.80479
Cep162	0.245	0.059	6.02088e-10	0.460372	0.463139	0.132998	3.30872	0.302232
Cdhr1	0.416	0.171	6.02088e-10	0.527057	1.05048	0.395167	2.61739	0.38206
Rock2	0.311	0.502	7.15645e-10	0.614464	0.599192	1.67975	0.360522	2.77376
Anks1a	0.272	0.076	7.64112e-10	0.494649	0.496187	0.149039	3.18279	0.31419
Tecr	0.926	0.796	7.75891e-10	0.479549	6.04084	4.10303	1.47114	0.679744
Dhrsx	0.646	0.382	7.98081e-10	0.555125	2.10037	1.04119	2.00759	0.498109
Psmc3	0.525	0.246	9.45098e-10	0.450286	1.25804	0.629472	1.98295	0.5043
Tubb5	0.712	0.474	1.02239e-09	0.53695	2.95481	1.55604	1.89318	0.528211
Laptm4b	0.891	0.727	1.06139e-09	0.474751	5.37931	3.62077	1.48434	0.673698
Dnaja1	0.486	0.654	1.21746e-09	0.574288	1.27691	2.67416	0.479446	2.08574
Gdf15	0.261	0.474	1.27891e-09	0.542159	0.569689	1.5703	0.366821	2.72613
Ncaph	0.07	0.28	1.38272e-09	0.511321	0.157837	0.836041	0.19838	5.04084
Fkbp2	0.556	0.287	1.50044e-09	0.508215	1.47488	0.697623	2.0984	0.476554
LOC108348172	0.879	0.68	1.60497e-09	0.500072	4.76333	3.05115	1.55932	0.641304
RGD1304963	0.171	0.026	1.78272e-09	0.41658	0.355283	0.0729706	4.40256	0.227141
Lta4h	0.339	0.526	1.79318e-09	0.57703	0.662191	1.70394	0.39219	2.54978
Man2a1	0.179	0.398	1.84187e-09	0.542796	0.349069	1.13283	0.314194	3.18275
Neurl1	0.479	0.626	1.85049e-09	0.56613	1.13308	2.27416	0.500441	1.99824
Rheb	0.268	0.483	1.88211e-09	0.546127	0.556691	1.3722	0.409991	2.43908
Ctsb	0.973	0.908	1.90706e-09	0.50941	9.32342	6.77492	1.37561	0.726949
Rdh11	0.514	0.263	2.01094e-09	0.515548	1.38538	0.636829	2.15726	0.463551
Parvb	0.054	0.251	2.01094e-09	0.524772	0.097604	0.609701	0.173639	5.75909
Tp53	0.389	0.145	2.01094e-09	0.338537	0.773798	0.390614	1.95649	0.511119
Mylk	0.315	0.524	2.26454e-09	0.544278	0.783883	1.94538	0.405998	2.46307
Kif1b	0.899	0.905	2.79096e-09	0.545054	4.1804	6.141	0.681255	1.46788
Pid1	0.436	0.192	2.79099e-09	0.482431	1.08185	0.475496	2.24894	0.444655
Dennd5a	0.588	0.355	2.85858e-09	0.548524	1.85061	0.897164	2.05102	0.487563
Cnppd1	0.451	0.209	3.37593e-09	0.529448	1.12449	0.473539	2.34623	0.426216
Hadh	0.514	0.249	4.0652e-09	0.462317	1.15617	0.58384	1.96378	0.509223
Nfia	0.311	0.505	4.41743e-09	0.567489	0.611464	1.55788	0.396373	2.52288
Srpk2	0.65	0.756	4.67367e-09	0.537078	1.925	3.43503	0.56168	1.78037
Lmod1	0.619	0.353	5.82178e-09	0.49955	1.84842	0.96982	1.89669	0.527234
Cnga1	0.482	0.242	7.66837e-09	0.486382	1.65296	0.730108	2.24691	0.445055
Cst3	0.977	0.919	7.67314e-09	0.500167	11.6039	8.08853	1.43408	0.697314
Amd1	0.339	0.562	8.1094e-09	0.512627	0.881035	1.93973	0.457004	2.18817
Abcd2	0.128	0.012	8.43053e-09	0.485819	0.259512	0.0222591	8.35461	0.119694
Gale	0.588	0.329	8.49234e-09	0.523189	1.65922	0.835567	1.97409	0.506563
Tyro3	0.027	0.197	8.71684e-09	0.487742	0.046505	0.525958	0.105428	9.48514
Adra1b	0.63	0.742	8.77858e-09	0.531296	1.98337	3.59584	0.552818	1.80891
Dnajc12	0.782	0.559	8.82349e-09	0.517165	3.1751	1.85309	1.70958	0.58494
Ctsl	0.716	0.453	8.90026e-09	0.481183	2.4635	1.42465	1.72411	0.58001
Lsm14a	0.642	0.391	1.05149e-08	0.553763	1.85595	0.957266	1.9291	0.518376
Mrps27	0.191	0.04	1.21661e-08	0.4534	0.377296	0.0805361	4.2778	0.233765
Vopp1	0.222	0.057	1.26925e-08	0.464815	0.448894	0.112999	3.73087	0.268034
Uba3	0.584	0.332	1.38967e-08	0.485831	1.59936	0.843865	1.88479	0.530563
Tob1	0.276	0.483	1.45125e-08	0.498039	0.610399	1.40205	0.439361	2.27603
Tm7sf2	0.844	0.616	1.52264e-08	0.549632	3.78754	2.25888	1.67375	0.59746
Tmed10	0.63	0.37	1.5398e-08	0.458813	2.07604	1.13395	1.82354	0.548383
Ptp4a1	0.101	0.294	1.58899e-08	0.521984	0.170886	0.824288	0.216815	4.61223
Anxa7	0.58	0.322	1.71121e-08	0.467439	1.55451	0.832975	1.85594	0.538812
Icmt	0.327	0.123	1.84144e-08	0.475403	0.747691	0.269662	2.7093	0.369098
Ugp2	0.572	0.692	1.93e-08	0.530745	1.56651	3.00238	0.523344	1.91079
Cry2	0.163	0.36	1.97708e-08	0.541795	0.285717	0.980448	0.298568	3.34932
Hadha	0.735	0.493	2.03756e-08	0.508473	2.48764	1.46244	1.69626	0.589532
Gnl1	0.253	0.45	2.35511e-08	0.524808	0.501855	1.27861	0.397216	2.51752
Elovl4	0.397	0.171	2.64915e-08	0.426994	0.970202	0.434353	2.20591	0.453328
Dclk1	0.148	0.344	2.65827e-08	0.467033	0.305605	0.997616	0.31322	3.19265
Cabp1	0.58	0.701	2.8498e-08	0.51935	1.70926	3.05257	0.561378	1.78133
Ddit3	0.253	0.438	3.13486e-08	0.548069	0.501258	1.42616	0.355989	2.80908
Agap1	0.323	0.114	3.22961e-08	0.367842	0.571757	0.263096	2.13022	0.469434
Zmynd8	0.525	0.261	3.45262e-08	0.468544	1.25167	0.629224	1.97376	0.506648
Mdh1	0.996	0.995	3.8592e-08	0.519051	37.0125	28.8882	1.28113	0.780559
Blm	0.156	0.026	4.18535e-08	0.421929	0.239763	0.051171	4.08303	0.244916
Itm2b	0.996	0.974	4.18936e-08	0.462276	20.8212	15.8068	1.31703	0.759286
B2m	0.891	0.773	4.26064e-08	0.512857	6.202	3.82367	1.62038	0.617139
Ttr	0.984	0.938	4.54632e-08	0.321862	28.3069	17.84	1.58638	0.630368
Hpcal1	0.148	0.024	4.65298e-08	0.455371	0.283979	0.0435648	5.48828	0.182206
Tmem65	0.101	0.005	4.9886e-08	0.449874	0.16844	0.0107287	8.60834	0.116166
B4galt5	0.206	0.052	5.17868e-08	0.443014	0.362022	0.09926	3.40492	0.293693
Guca1b	0.599	0.315	5.19937e-08	0.359858	1.5057	0.929356	1.61355	0.619751
Fhod3	0.179	0.038	5.26771e-08	0.424103	0.310026	0.0755925	3.73894	0.267455
Eif1b	0.381	0.564	5.43386e-08	0.50845	0.926755	1.92735	0.483523	2.06815
Cdc25a	0.397	0.168	5.56632e-08	0.39225	0.859216	0.418076	2.03052	0.492485
Nfs1	0.716	0.803	5.74534e-08	0.508071	2.3237	3.69881	0.629231	1.58924
Fzd4	0.599	0.704	6.02065e-08	0.509862	1.64308	2.99346	0.550392	1.81689
Cacna1h	0.307	0.5	6.30471e-08	0.522602	0.680814	1.57536	0.435747	2.29491
Tph1	1	1	6.42538e-08	0.545786	84.9653	67.4568	1.25951	0.793959
Tspan7	0.529	0.268	6.4285e-08	0.41678	1.3057	0.705621	1.83854	0.543911
Arfip2	0.432	0.206	6.43049e-08	0.45669	1.09276	0.49998	2.16235	0.462459
Fndc4	0.031	0.187	7.64471e-08	0.486328	0.0427145	0.461301	0.111849	8.94062
Kpna2	0.191	0.045	7.8847e-08	0.423359	0.373102	0.0895373	3.84883	0.259819
Bcar1	0.233	0.417	8.07348e-08	0.526669	0.428952	1.2005	0.362619	2.75771
Slc3a2	0.755	0.815	8.24185e-08	0.495929	2.67333	4.3527	0.615061	1.62586
Hyal2	0.226	0.415	8.69061e-08	0.507017	0.469491	1.3199	0.360545	2.77358
LOC108349548	0.237	0.069	8.97965e-08	0.390502	0.410878	0.145116	2.7133	0.368554
Zfp444	0.401	0.182	9.0636e-08	0.440678	0.967128	0.436912	2.1864	0.457372
Lamb3	0.012	0.154	9.11583e-08	0.467675	0.0212455	0.328328	0.0923526	10.8281
Chga	1	0.979	9.17159e-08	0.449965	30.4818	22.2901	1.36734	0.731347
Thap4	0.167	0.36	9.46931e-08	0.502496	0.311316	0.938992	0.338587	2.95345
Arih2	0.354	0.137	9.76986e-08	0.384139	0.652253	0.307798	2.08388	0.479873
Rrp1b	0.257	0.083	9.79258e-08	0.389159	0.52514	0.200034	2.54788	0.392484
Eif4a1	0.977	0.912	9.91236e-08	0.43879	9.68671	7.25453	1.3348	0.749175
Zc3h14	0.261	0.085	1.05491e-07	0.421107	0.503726	0.179174	2.71562	0.36824
LOC100361854	0.56	0.313	1.21198e-07	0.465361	1.69135	0.839979	2.00164	0.499591
Rhob	0.304	0.491	1.31822e-07	0.488554	0.747267	1.67829	0.44854	2.22945
Slc7a5	0.241	0.427	1.3645e-07	0.495414	0.492775	1.26737	0.393601	2.54064
B3gnt2	0.113	0.299	1.40691e-07	0.451003	0.22046	0.957173	0.238282	4.19671
Tpcn1	0.082	0.256	1.41516e-07	0.485237	0.14346	0.63396	0.238306	4.19628
Cd63	1	1	1.45308e-07	0.434587	55.0412	42.339	1.29994	0.769265
Nim1k	0.179	0.04	1.58827e-07	0.364105	0.338011	0.099698	3.17245	0.315214
Pmvk	0.459	0.614	1.62638e-07	0.478993	1.12964	2.08467	0.544064	1.83802
Dhrs3	0.307	0.116	1.66264e-07	0.42125	0.636721	0.252912	2.45984	0.40653
Cltc	0.883	0.922	1.70534e-07	0.470672	4.96003	6.81917	0.727766	1.37407
Podxl	0.397	0.173	1.81236e-07	0.376524	0.901641	0.444302	2.00668	0.498335
RGD1310852	0.089	0.263	1.81485e-07	0.488792	0.140002	0.671349	0.220155	4.54226
Slc25a20	0.444	0.22	1.82307e-07	0.441617	1.09412	0.510951	2.11942	0.471827
Slc12a2	0.362	0.509	1.85361e-07	0.531217	0.731874	1.73796	0.424422	2.35615
Rbp3	0.965	0.882	1.88919e-07	0.487101	8.3561	6.16229	1.35543	0.737774
Mad2l2	0.167	0.353	1.98863e-07	0.494317	0.312546	1.00027	0.319268	3.13216
Dgkd	0.218	0.064	2.12865e-07	0.438152	0.444352	0.132088	3.19768	0.312726
Ss18l2	0.323	0.507	2.12865e-07	0.453697	0.719851	1.51458	0.478724	2.08888
Foxn3	0.117	0.306	2.1317e-07	0.444368	0.247439	0.760438	0.334146	2.9927
Mettl8	0.125	0.301	2.16308e-07	0.46729	0.231818	1.01512	0.235892	4.23923
Amacr	0.14	0.024	2.18594e-07	0.458701	0.272484	0.0420824	5.42379	0.184373
Scg2	0.891	0.893	2.43688e-07	0.505377	5.95791	9.91158	0.601508	1.66249
Nrn1l	0.428	0.201	2.49137e-07	0.395514	0.910832	0.471487	1.91248	0.522882
Tbc1d17	0.428	0.201	2.49137e-07	0.390076	0.964143	0.493573	1.93446	0.516939
Arfgef1	0.646	0.393	2.5388e-07	0.458719	1.77811	1.0381	1.70604	0.586152
Snrnp200	0.763	0.538	2.68457e-07	0.463561	2.86327	1.80126	1.58634	0.630382
Eif3el1	0.459	0.235	2.72188e-07	0.42119	1.1284	0.564258	1.98238	0.504444
Ckb	0.988	1	3.1085e-07	0.449101	38.0525	30.4772	1.24847	0.800978
Dkc1	0.467	0.235	3.27003e-07	0.41595	1.05727	0.554307	1.89129	0.528739
Pdcl	0.342	0.14	3.27247e-07	0.40278	0.691385	0.309425	2.19577	0.455421
Pgrmc1	0.665	0.429	3.33052e-07	0.427976	2.33718	1.38782	1.67918	0.59553
Oxr1	0.475	0.242	3.52306e-07	0.441288	1.09362	0.549324	1.97314	0.506807
Dyrk1b	0.253	0.085	3.56911e-07	0.405508	0.470762	0.170834	2.65859	0.37614
Idh1	0.261	0.09	3.59975e-07	0.397417	0.494221	0.1901	2.51984	0.39685
Mt-nd2	1	1	3.91441e-07	0.432844	437.214	379.034	1.15349	0.866932
Tmem101	0.245	0.083	4.51177e-07	0.38465	0.505245	0.185015	2.64208	0.378489
Nop58	0.366	0.159	5.51765e-07	0.384342	0.740945	0.358742	2.0365	0.491037
Prss53	0.206	0.059	6.11547e-07	0.390402	0.407178	0.132975	2.91784	0.34272
Atp6ap2	0.918	0.768	6.32796e-07	0.449327	5.66685	3.90387	1.45044	0.689445
Nap1l1	0.774	0.573	6.33346e-07	0.45428	3.0354	1.95156	1.55254	0.644107
Yipf5	0.416	0.197	7.02405e-07	0.35127	0.889894	0.48153	1.8308	0.546209
Hexim1	0.105	0.273	7.0562e-07	0.485216	0.17848	0.709636	0.261911	3.81809
Ddrgk1	0.891	0.709	7.0562e-07	0.431662	4.74465	3.28223	1.4442	0.692425
Cacna1g	0.179	0.351	7.14085e-07	0.459521	0.321974	1.00558	0.326881	3.05922
Hspa12a	0.16	0.036	7.31347e-07	0.360819	0.32212	0.0852193	3.48795	0.286702
Gga3	0.268	0.1	7.41609e-07	0.39301	0.520556	0.202947	2.4915	0.401365
Psmd14	0.416	0.211	7.70341e-07	0.404609	0.973076	0.490938	1.96247	0.509562
Tmco1	0.486	0.258	8.54829e-07	0.369174	1.16431	0.657547	1.75914	0.568459
Nup85	0.292	0.114	9.00384e-07	0.411866	0.565445	0.22514	2.44724	0.408623
Slc25a33	0.626	0.73	9.15166e-07	0.446427	2.00529	3.23656	0.620746	1.61097
Cdk2ap2	0.381	0.521	9.42557e-07	0.498161	0.847798	1.89265	0.450845	2.21806
Slc30a6	0.265	0.097	1.02711e-06	0.375792	0.531321	0.21343	2.42277	0.41275
Bcat1	0.977	0.986	1.0416e-06	0.463908	12.8605	16.9748	0.757765	1.31967
Eif3m	0.494	0.263	1.13544e-06	0.406448	1.15098	0.634959	1.80009	0.555529
Mapk4	0.023	0.156	1.1944e-06	0.421321	0.0365899	0.340449	0.132944	7.52199
Igsf21	0.798	0.595	1.22401e-06	0.474485	3.04102	1.91235	1.58713	0.630068
Sash1	0.07	0.225	1.25724e-06	0.442969	0.12245	0.673186	0.193872	5.15805
Nphp4	0.101	0.258	1.30537e-06	0.490551	0.150107	0.684562	0.230516	4.3381
RGD1311575	0.078	0.232	1.31618e-06	0.48595	0.111028	0.537892	0.220898	4.52697
Defb24	0.226	0.076	1.42311e-06	0.339568	0.638821	0.206696	2.99416	0.333984
Rabepk	0.381	0.533	1.42604e-06	0.480687	0.810397	1.6118	0.505856	1.97685
Brd3	0.089	0.251	1.54224e-06	0.442665	0.162142	0.613737	0.275986	3.62338
Kras	0.171	0.346	1.54483e-06	0.436922	0.348644	0.941311	0.377	2.65252
Fam58b	0.658	0.431	1.55143e-06	0.440758	2.21588	1.28697	1.71621	0.58268
Supt6h	0.533	0.299	1.55645e-06	0.403924	1.2929	0.739303	1.73881	0.575105
Robo2	0.23	0.398	1.55645e-06	0.482983	0.453274	1.13716	0.403845	2.4762
Atp5e	0.564	0.358	1.58662e-06	0.458203	1.68069	0.899749	1.85842	0.538093
Extl2	0.249	0.088	1.61032e-06	0.370568	0.510624	0.200848	2.46919	0.404992
Arhgef1	0.405	0.192	1.70486e-06	0.370039	0.836464	0.442167	1.87201	0.534184
Ip6k2	0.521	0.308	1.70486e-06	0.461343	1.35025	0.709605	1.89027	0.529025
Atp2a2	0.603	0.699	1.70486e-06	0.448061	1.71458	2.75594	0.623504	1.60384
Rassf8	0.21	0.389	1.7162e-06	0.444979	0.443396	1.06394	0.422179	2.36866
Calhm2	0.121	0.282	1.71938e-06	0.472621	0.190535	0.671629	0.2942	3.39905
Adm2	0.097	0.009	1.7533e-06	0.352057	0.175621	0.0266984	5.05802	0.197706
Usp16	0.179	0.339	1.83241e-06	0.499829	0.294246	0.99271	0.303424	3.29572
Rpl15	0.794	0.588	1.83895e-06	0.426963	3.30387	2.17987	1.51327	0.66082
Kcne2	0.494	0.275	1.91504e-06	0.409984	1.32783	0.708234	1.86267	0.536864
Pdcd4	0.432	0.213	1.99837e-06	0.317677	0.999975	0.582024	1.70597	0.586177
Ndufb11	0.739	0.526	2.00668e-06	0.432335	2.90427	1.84586	1.57031	0.636817
Crx	0.58	0.68	2.02366e-06	0.460638	1.71071	2.83564	0.604684	1.65376
Herpud1	0.257	0.412	2.13139e-06	0.488774	0.490082	1.32696	0.374045	2.67348
Atp1a3	0.864	0.742	2.20311e-06	0.391517	3.90263	2.86062	1.36299	0.73368
Zfp143	0.144	0.031	2.20311e-06	0.390081	0.273489	0.0602796	4.03374	0.247909
B3galt2	0.529	0.291	2.41747e-06	0.326718	1.47047	0.889261	1.64632	0.607415
Klhl29	0.035	0.168	2.55605e-06	0.434628	0.0466999	0.384406	0.14376	6.95602
Ywhaq	0.883	0.73	3.04123e-06	0.418565	4.5699	3.21413	1.4205	0.703975
Gemin8	0.179	0.05	3.06247e-06	0.372914	0.327602	0.0978261	3.13098	0.319389
Rcn2	0.658	0.419	3.1623e-06	0.412251	1.9254	1.17493	1.63334	0.612243
Prnp	0.938	0.784	3.17436e-06	0.391543	5.36386	3.95371	1.35576	0.737592
Ap1b1	0.716	0.761	3.37583e-06	0.456534	2.27547	3.54611	0.642688	1.55597
Gls	0.533	0.656	3.45152e-06	0.455512	1.46587	2.54276	0.578144	1.72967
Rpap1	0.362	0.495	3.48354e-06	0.4813	0.744358	1.68211	0.445809	2.24311
Fam160b1	0.031	0.164	3.4869e-06	0.420228	0.0679967	0.416544	0.182858	5.46874
LOC301124	0.844	0.604	3.75564e-06	0.37676	3.37689	2.38287	1.41541	0.70651
Eef1b2	0.459	0.237	3.98493e-06	0.302249	1.00752	0.607854	1.64686	0.607216
Pnrc1	0.354	0.5	4.08471e-06	0.42635	0.777233	1.5192	0.514801	1.9425
Glrx3	0.654	0.725	4.13813e-06	0.405724	2.00485	3.13737	0.640171	1.56208
C2cd2l	0.685	0.765	4.38099e-06	0.420651	2.16323	3.22479	0.671832	1.48847
Rpl26	0.374	0.185	4.5568e-06	0.374858	0.801433	0.40602	1.95047	0.512698
Vkorc1	0.568	0.353	4.55759e-06	0.412639	1.81795	1.00378	1.80311	0.554599
Fscn2	0.086	0.007	4.67737e-06	0.386684	0.163694	0.0151857	6.89653	0.145
Ktn1	0.545	0.31	4.74779e-06	0.360598	1.31081	0.804541	1.62154	0.6167
Rpl31	0.506	0.277	4.82572e-06	0.378683	1.25708	0.703191	1.77663	0.562863
Bsg	1	0.991	4.82601e-06	0.407196	29.5756	24.2981	1.21711	0.82162
Gch1	0.887	0.784	5.0024e-06	0.447322	5.57205	3.91469	1.42229	0.70309
Pkig	0.409	0.204	5.22703e-06	0.348698	0.945156	0.516633	1.8137	0.551358
Thrb	0.101	0.256	5.29776e-06	0.439851	0.17222	0.702031	0.255916	3.90754
Pomt2	0.584	0.678	5.34538e-06	0.432385	1.61675	2.66618	0.607865	1.6451
Cbx6	0.49	0.602	5.37228e-06	0.442149	1.2922	2.56762	0.505193	1.97944
Pex16	0.444	0.237	5.56617e-06	0.394452	1.06831	0.557528	1.90001	0.526313
Rxrg	0.716	0.514	5.59195e-06	0.467455	2.74221	1.6503	1.65766	0.603261
Lrp8	0.027	0.152	5.59195e-06	0.404675	0.0420222	0.35591	0.142172	7.03372
Npc2	0.588	0.358	5.72231e-06	0.389339	1.70764	1.00345	1.69485	0.590022
Gng13	0.381	0.192	5.84137e-06	0.388283	0.950531	0.450152	2.08742	0.47906
Pkm.1	0.946	0.962	6.06152e-06	0.362731	12.9347	10.4249	1.24053	0.80611
Actg1	0.984	0.945	6.13377e-06	0.388366	12.5042	9.8247	1.27245	0.785883
LOC691141	0.008	0.116	6.13377e-06	0.400212	0.0134503	0.256798	0.0878954	11.3772
Dsc2	0.012	0.123	6.24965e-06	0.384886	0.0180152	0.295068	0.0918326	10.8894
Ankrd27	0.292	0.121	6.50002e-06	0.351351	0.555668	0.261191	2.08587	0.479417
Hivep3	0.128	0.026	6.6493e-06	0.370661	0.207879	0.0485787	3.71943	0.268859
Fam110a	0.319	0.474	7.26763e-06	0.414119	0.732575	1.55253	0.475241	2.1042
Ikbip	0.257	0.097	7.26763e-06	0.320737	0.490438	0.22336	2.14449	0.466312
Rpl36a	0.171	0.047	7.31836e-06	0.321118	0.30496	0.109779	2.62951	0.380299
Fntb	0.245	0.095	7.53766e-06	0.365837	0.490867	0.198279	2.40479	0.415838
Nrap	0.253	0.097	7.59875e-06	0.304234	0.48782	0.227499	2.09609	0.477078
Mt-nd4l	0.817	0.633	7.98674e-06	0.398035	3.6102	2.47489	1.45689	0.686395
Fdft1	0.198	0.064	7.98674e-06	0.344995	0.359169	0.133598	2.57085	0.388977
Ddc	0.782	0.825	8.2844e-06	0.432841	2.9446	4.3741	0.673935	1.48382
Optn	0.195	0.365	8.2844e-06	0.426246	0.403165	0.94725	0.431617	2.31687
Vldlr	0.202	0.069	8.3957e-06	0.36801	0.387775	0.137326	2.69996	0.370376
Tmbim6	0.829	0.635	8.92123e-06	0.402978	3.66283	2.53859	1.44113	0.693902
Olfm1	0.728	0.531	9.24722e-06	0.443845	2.64635	1.65253	1.59778	0.62587
Dcaf8	0.191	0.059	9.37348e-06	0.299522	0.332648	0.136293	2.3422	0.426948
Rpl19	0.949	0.874	1.05861e-05	0.397199	7.32087	5.44939	1.3428	0.744713
Cmip	0.058	0.194	1.08067e-05	0.421448	0.101162	0.464935	0.234057	4.27246
Rpl30	0.191	0.062	1.12238e-05	0.33862	0.345711	0.129187	2.55563	0.391293
Pik3c2a	0.253	0.396	1.14679e-05	0.460885	0.476584	1.14052	0.422925	2.36449
Oat	0.514	0.611	1.15118e-05	0.465771	1.24129	2.2655	0.549899	1.81852
Wdr6	0.436	0.244	1.19865e-05	0.38051	1.10127	0.578314	1.88891	0.529406
Hnrnpl	0.502	0.289	1.25744e-05	0.367758	1.21921	0.712219	1.702	0.587546
Cox6a1	0.957	0.893	1.27804e-05	0.406931	9.44465	7.12531	1.32505	0.754688
Cacna2d1	0.156	0.043	1.29752e-05	0.358532	0.281564	0.082509	3.15174	0.317285
Lrit1	0.833	0.64	1.34862e-05	0.388392	3.53912	2.47597	1.42766	0.700448
Cyfip2	0.572	0.647	1.40285e-05	0.457377	1.52456	2.60129	0.587663	1.70166
Pmepa1	0.093	0.239	1.42971e-05	0.423918	0.162704	0.568317	0.298633	3.3486
LOC103691699	0.195	0.064	1.45368e-05	0.298664	0.377805	0.1539	2.3661	0.422636
Mtus1	0.183	0.057	1.49834e-05	0.301056	0.31702	0.126754	2.3913	0.418183
Gpr107	0.249	0.1	1.50012e-05	0.331349	0.458682	0.205282	2.17706	0.459334
Thsd7a	0.16	0.045	1.52939e-05	0.357967	0.306936	0.0897793	3.17637	0.314824
Atp6v1b2	0.926	0.95	1.53064e-05	0.422602	6.29068	8.32281	0.756129	1.32253
Vegfc	0.066	0.002	1.54957e-05	0.375604	0.114355	0.00489702	8.34763	0.119794
Mapkbp1	0.237	0.09	1.68013e-05	0.320466	0.421065	0.189409	2.16171	0.462597
Zfp513	0.23	0.085	1.68482e-05	0.282388	0.408555	0.197244	2.01962	0.495142
Evl	0.311	0.445	1.70237e-05	0.466805	0.583492	1.34141	0.439166	2.27704
Gls2	0.012	0.116	1.73047e-05	0.390015	0.0197163	0.265117	0.108013	9.25812
Tmem55a	0.537	0.652	1.78841e-05	0.389435	1.557	2.44469	0.63837	1.56649
Mrpl19	0.214	0.076	1.82618e-05	0.330852	0.364991	0.152835	2.30289	0.434238
Cyp2s1	0.008	0.109	1.84411e-05	0.372997	0.0186474	0.223558	0.122656	8.15285
Plgrkt	0.136	0.033	1.93233e-05	0.30154	0.257385	0.0776963	3.04899	0.327978
Fus	0.681	0.467	2.02053e-05	0.31323	2.34693	1.5933	1.47005	0.680249
Ube2s	0.292	0.429	2.03029e-05	0.458264	0.549431	1.24207	0.446804	2.23812
Ndufa11	0.529	0.306	2.03029e-05	0.304384	1.35645	0.855927	1.57802	0.633705
Mgst3	0.895	0.763	2.04641e-05	0.379662	5.8214	4.31282	1.34898	0.741299
Bcap31	0.521	0.301	2.07748e-05	0.339925	1.31101	0.801945	1.62697	0.61464
Mapk6	0.21	0.367	2.13089e-05	0.43423	0.402863	0.962768	0.424421	2.35615
Rbp4	0.354	0.175	2.17255e-05	0.322907	1.01886	0.435662	2.30862	0.43316
Psmd8	0.447	0.235	2.17328e-05	0.303442	0.96223	0.580303	1.647	0.607164
Mms19	0.171	0.055	2.20004e-05	0.372274	0.330311	0.105925	2.93562	0.340644
Plekhg2	0.101	0.017	2.20395e-05	0.356426	0.2051	0.0369994	4.57665	0.2185
RGD1309108	0.019	0.128	2.20825e-05	0.40205	0.0268032	0.281141	0.12641	7.91076
Kdm5a	0.514	0.299	2.22234e-05	0.331916	1.18817	0.735714	1.60674	0.62238
Dner	0.821	0.623	2.29247e-05	0.398383	3.47498	2.40521	1.44293	0.693033
Calm3	0.891	0.91	2.30626e-05	0.458758	5.23803	7.89384	0.663985	1.50606
Shroom3	0.276	0.427	2.31841e-05	0.432744	0.546936	1.15557	0.477822	2.09283
Sap30bp	0.284	0.128	2.39808e-05	0.39556	0.584998	0.247657	2.30927	0.433038
Emd	0.07	0.204	2.40674e-05	0.416331	0.116473	0.465007	0.266255	3.7558
Dstyk	0.342	0.173	2.4091e-05	0.360711	0.755894	0.382977	1.94896	0.513095
Mdk	0.241	0.1	2.42396e-05	0.372221	0.512777	0.203489	2.44872	0.408376
Cstf1	0.163	0.05	2.51812e-05	0.354245	0.317786	0.10006	2.97826	0.335767
Enkd1	0.089	0.012	2.52294e-05	0.368951	0.152645	0.0229199	4.94062	0.202404
Oaf	0.07	0.204	2.52294e-05	0.399228	0.120709	0.505692	0.253463	3.94535
Ebpl	0.541	0.332	2.52294e-05	0.339213	1.41136	0.875793	1.60462	0.623199
Eif2ak4	0.245	0.097	2.66569e-05	0.297635	0.456975	0.220242	2.02819	0.49305
Kif5c	0.782	0.652	2.66569e-05	0.349818	3.79917	2.70801	1.40146	0.713542
Fen1	0.171	0.052	2.73714e-05	0.291048	0.281214	0.114321	2.34244	0.426905
Polr1a	0.132	0.033	2.74557e-05	0.379104	0.215431	0.0530845	3.57347	0.27984
Rps27a	0.292	0.128	2.78381e-05	0.283845	0.557951	0.29935	1.83595	0.544677
LOC100361025	0.611	0.382	2.84688e-05	0.349622	1.58036	1.0332	1.52451	0.655949
Flnb	0.093	0.235	2.88554e-05	0.393024	0.171177	0.561357	0.317099	3.15359
Fdps	0.638	0.434	2.91384e-05	0.375804	1.9499	1.23792	1.57054	0.636725
Hcn1	0.304	0.137	2.97474e-05	0.28024	0.583979	0.317697	1.81259	0.551697
Sar1b	0.794	0.55	3.08512e-05	0.350126	2.79558	1.95839	1.42532	0.701599
Tspan3	0.883	0.77	3.1048e-05	0.348671	4.44976	3.41606	1.30171	0.768218
Sall1	0.556	0.63	3.17753e-05	0.406695	1.39138	2.21648	0.629414	1.58878
Tsr1	0.444	0.244	3.21244e-05	0.339595	1.05709	0.608936	1.72406	0.580025
Rpl36	0.358	0.185	3.21342e-05	0.363794	0.862871	0.431775	1.97583	0.506117
Apex1	0.268	0.114	3.25469e-05	0.302345	0.467353	0.236437	1.93702	0.516257
Hcn2	0.837	0.656	3.29534e-05	0.306124	3.60299	2.74593	1.31099	0.762783
Tmem222	0.451	0.246	3.3018e-05	0.305889	1.05321	0.642656	1.62905	0.613853
Cyb5a	0.047	0.171	3.46223e-05	0.390724	0.088123	0.390659	0.244904	4.08323
Fem1a	0.284	0.422	3.48397e-05	0.432689	0.559938	1.27467	0.443647	2.25405
Gpbp1	0.284	0.431	3.48462e-05	0.425144	0.580705	1.22327	0.478976	2.08779
Wdr70	0.175	0.057	3.66892e-05	0.307416	0.341527	0.132767	2.46224	0.406135
Sec11c	0.405	0.213	3.84901e-05	0.273737	0.842142	0.523578	1.59703	0.626161
Mx2	0	0.085	3.8625e-05	0.299121	0	0.289261	0.0334157	29.9261
Hexb	0.214	0.081	4.03443e-05	0.3109	0.388961	0.171182	2.202	0.454133
Flnc	0.148	0.043	4.03443e-05	0.339227	0.283492	0.0846375	3.10123	0.322453
Fam175a	0.097	0.017	4.15745e-05	0.326204	0.178534	0.0342142	4.26411	0.234515
Ddx5	0.949	0.95	4.18634e-05	0.405356	6.87732	9.12391	0.754038	1.32619
Mrps23	0.237	0.1	4.19586e-05	0.346308	0.456708	0.191773	2.31304	0.432332
Snx15	0.311	0.145	4.24216e-05	0.281195	0.629203	0.350971	1.77079	0.564721
Surf4	0.833	0.656	4.25588e-05	0.3754	3.64052	2.59222	1.40285	0.712835
Kank1	0.144	0.04	4.29083e-05	0.282926	0.247675	0.0849864	2.71276	0.368628
Slc35g2	0.673	0.431	4.324e-05	0.295654	1.88772	1.33128	1.41486	0.706783
Tmprss9	0.21	0.078	4.35865e-05	0.264052	0.418338	0.196262	2.07666	0.481541
Pcyox1l	0.097	0.017	4.41598e-05	0.292663	0.156255	0.0374941	3.50054	0.28567
Gnas.1	0.763	0.571	4.43582e-05	0.361072	2.88449	2.01673	1.42816	0.700203
Rnf31	0.113	0.024	4.43582e-05	0.307734	0.195654	0.0527902	3.27526	0.30532
Dph5	0.086	0.012	4.60773e-05	0.347577	0.170493	0.0242023	5.27721	0.189494
Prc1	0.136	0.036	4.60773e-05	0.327487	0.241057	0.0743763	2.97545	0.336084
Psma2	0.572	0.363	4.62909e-05	0.305973	1.44918	0.965144	1.49637	0.668283
Rpl27a	0.564	0.379	4.66392e-05	0.40762	1.77042	1.02478	1.72057	0.581203
Phc1	0.222	0.088	4.66392e-05	0.336499	0.438829	0.186486	2.28428	0.437775
Actr6	0.3	0.137	4.66392e-05	0.265247	0.57296	0.318136	1.77658	0.562879
Raly	0.63	0.706	4.70404e-05	0.397153	1.92139	2.98674	0.644495	1.5516
Tjp2	0.202	0.344	4.80843e-05	0.425594	0.395986	1.00039	0.401813	2.48872
Ttc8	0.58	0.633	4.83972e-05	0.472304	1.49312	2.80807	0.533387	1.87481
Nmd3	0.261	0.116	5.11057e-05	0.351473	0.549406	0.242887	2.21207	0.452064
Canx	0.864	0.77	5.11057e-05	0.393799	4.9554	3.6134	1.37037	0.72973
Plch2	0.171	0.055	5.11057e-05	0.201576	0.331848	0.16601	1.94221	0.514877
Ddx39b	0.747	0.545	5.19134e-05	0.383741	2.62243	1.77575	1.47413	0.678364
Apmap	0.21	0.078	5.22485e-05	0.286924	0.368426	0.171103	2.08956	0.478569
Cdh11	0.121	0.028	5.36845e-05	0.333966	0.260796	0.0640909	3.65492	0.273604
Ptn	0.588	0.389	5.42003e-05	0.35135	1.82027	1.12172	1.61725	0.618333
Col4a5	0.086	0.012	5.43284e-05	0.32459	0.134458	0.0239908	4.24992	0.235298
Kank3	0.008	0.1	5.47404e-05	0.363976	0.0143139	0.236955	0.0984549	10.1569
Psmd6	0.603	0.372	5.67546e-05	0.312655	1.52239	1.00439	1.51065	0.661966
Inpp5a	0.023	0.128	5.67546e-05	0.38528	0.0349724	0.274401	0.15813	6.3239
Traf3ip2	0.171	0.057	5.82764e-05	0.319727	0.313594	0.117808	2.53188	0.394963
Hsd3b7	0.502	0.299	5.8887e-05	0.283926	1.41517	0.890056	1.58342	0.631545
Mtch2	0.358	0.185	5.8887e-05	0.347994	0.787099	0.412107	1.88838	0.529553
Kif19	0.86	0.768	5.92412e-05	0.391275	5.06616	3.713	1.36346	0.733428
Pde4dip	0.268	0.118	5.93651e-05	0.320364	0.506316	0.245161	2.02349	0.494196
Ndufb5	0.556	0.36	5.93651e-05	0.343938	1.71717	1.07361	1.5939	0.627393
Iffo1	0.257	0.109	6.08844e-05	0.288403	0.464389	0.236375	1.92548	0.519352
Stmn3	0.767	0.602	6.1026e-05	0.377834	3.76006	2.52708	1.48598	0.672956
Cyb5r1	0.253	0.104	6.1091e-05	0.27673	0.506151	0.256624	1.93588	0.516562
Prkacb	0.479	0.282	6.11255e-05	0.337674	1.15516	0.693165	1.65703	0.60349
Il10rb	0.089	0.014	6.11255e-05	0.331757	0.191518	0.0267844	5.47837	0.182536
Ndufs8	0.397	0.218	6.29694e-05	0.326451	0.863839	0.49191	1.74103	0.574374
Mt-atp6	1	1	6.49021e-05	0.366351	855.871	933.127	0.917208	1.09027
LOC103689968	0.346	0.175	6.73371e-05	0.327356	0.694641	0.375382	1.82842	0.546919
Rhot2	0.556	0.647	6.74325e-05	0.403983	1.43014	2.30484	0.622135	1.60737
Psmd4	0.479	0.291	6.91934e-05	0.333394	1.13155	0.69265	1.62464	0.615521
Hspa9	0.521	0.59	6.91934e-05	0.441082	1.19002	2.12492	0.562091	1.77907
Chrnb4	0.346	0.18	7.38383e-05	0.329286	0.791663	0.424444	1.84526	0.541928
RGD1309995	0.187	0.066	7.71736e-05	0.312533	0.335063	0.135201	2.37645	0.420795
Sdf4	0.86	0.69	8.01229e-05	0.329664	4.07908	3.04789	1.33722	0.747819
Fam161a	0.058	0.175	8.13917e-05	0.399178	0.0878362	0.449104	0.213103	4.69257
Derl1	0.65	0.441	8.25492e-05	0.337191	1.8074	1.23811	1.45613	0.686752
AABR07053136.1	0.105	0.021	8.4588e-05	0.251007	0.160669	0.0535562	2.68532	0.372395
Lypd6	0.175	0.062	8.51961e-05	0.300991	0.346399	0.137391	2.41805	0.413556
Myl6	0.856	0.704	8.55293e-05	0.396386	4.29175	2.98904	1.43438	0.697167
Galnt11	0.412	0.528	8.66871e-05	0.40675	0.955893	1.73629	0.553111	1.80796
Ddhd1	0.362	0.19	8.86971e-05	0.327131	0.722875	0.401345	1.78165	0.561276
Ptp4a3	0.245	0.389	8.89625e-05	0.390286	0.50993	1.10028	0.468288	2.13544
Wdr60	0.117	0.028	9.01261e-05	0.336017	0.188932	0.0487751	3.38464	0.295453
Cerkl	0.093	0.017	9.11859e-05	0.338451	0.159435	0.030916	4.14104	0.241485
Fyco1	0.669	0.46	9.13569e-05	0.386652	1.93888	1.28027	1.51045	0.662055
Acsl3	0.268	0.121	9.19308e-05	0.27573	0.509769	0.271975	1.84331	0.542501
Cfd	0.393	0.23	9.25082e-05	0.335688	1.37634	0.6959	1.96394	0.509181
Wnt10a	0.016	0.111	9.36672e-05	0.341198	0.0349137	0.298991	0.145356	6.87967
Ddx31	0.21	0.083	9.40911e-05	0.24154	0.359134	0.175777	1.98697	0.503278
Ahsa1	0.381	0.514	9.59164e-05	0.411672	0.861297	1.62029	0.534445	1.8711
Aqr	0.385	0.201	9.62911e-05	0.318719	0.827819	0.472816	1.73528	0.576277
Nat10	0.307	0.152	9.64888e-05	0.321814	0.650757	0.335047	1.91498	0.522199
Fam57b	0.786	0.609	9.6525e-05	0.388947	3.14933	2.12491	1.47985	0.675746
Erh	0.498	0.313	9.6525e-05	0.369387	1.23582	0.725382	1.69411	0.590279
Tex264	0.673	0.483	9.69457e-05	0.38152	2.28808	1.46115	1.5621	0.640164
Smarca1	0.3	0.145	9.69457e-05	0.294089	0.546168	0.291759	1.84309	0.542567
Lrwd1	0.21	0.083	9.84229e-05	0.323457	0.400617	0.169288	2.29027	0.43663
Vmp1	0.708	0.481	9.9694e-05	0.278759	2.20509	1.60419	1.37226	0.728723
Tsks	0.35	0.182	0.000101426	0.327042	0.752516	0.408324	1.82279	0.548611
Capn1	0.125	0.033	0.000101638	0.343814	0.234887	0.0608841	3.45476	0.289456
Wdr89	0.07	0.007	0.000101815	0.338272	0.114468	0.0139643	5.1939	0.192534
Ppp1r15a	0.089	0.216	0.000105801	0.406135	0.148335	0.510156	0.304399	3.28516
Srrm3	0.366	0.197	0.000108122	0.346582	0.833418	0.447796	1.84234	0.542787
Sdpr	0.187	0.069	0.00011129	0.26623	0.458048	0.190956	2.32911	0.429348
Rps8	0.735	0.585	0.000111787	0.39601	2.92487	1.91285	1.52631	0.655174
Ndufc2	0.875	0.787	0.0001134	0.353878	5.41843	3.99101	1.35676	0.737048
Ppfia4	0.117	0.028	0.0001134	0.281679	0.178654	0.0535105	2.97044	0.336651
Nol7	0.354	0.19	0.0001134	0.344044	0.824628	0.436943	1.86742	0.535499
Cct8	0.708	0.806	0.000113895	0.386563	2.67157	3.86997	0.691133	1.4469
Pdp2	0.257	0.398	0.000114006	0.384104	0.522235	1.07003	0.492795	2.02924
Bud31	0.253	0.389	0.000115625	0.40804	0.510489	1.07308	0.480563	2.08089
Rps24	0.459	0.256	0.00011614	0.260825	1.04836	0.683084	1.52704	0.654863
Poldip3	0.354	0.185	0.000116185	0.292166	0.717294	0.4082	1.7391	0.575008
Kif5b	0.77	0.829	0.000116185	0.391771	2.96901	4.25732	0.698098	1.43246
Rps29	0.451	0.273	0.000118082	0.344065	1.15945	0.65484	1.759	0.568505
RGD1562747	0.195	0.332	0.000120267	0.406663	0.371979	0.916687	0.412198	2.42602
Vps16	0.241	0.104	0.000123618	0.289276	0.444933	0.221144	1.96818	0.508085
RT1-CE5	0.712	0.498	0.000124072	0.311439	2.41532	1.68186	1.43353	0.69758
Mmd	0.097	0.225	0.000125418	0.37312	0.174105	0.568748	0.318109	3.14357
Ptpmt1	0.276	0.135	0.000126665	0.375479	0.582302	0.260227	2.19187	0.456231
Pafah1b3	0.331	0.164	0.000127043	0.246747	0.755104	0.457995	1.63485	0.611675
Atp11a	0.276	0.405	0.000127444	0.407558	0.548452	1.22456	0.45235	2.21068
Rtn4rl1	0.233	0.1	0.000127516	0.319745	0.506395	0.224698	2.20025	0.454493
Rps15	0.72	0.533	0.000128367	0.332595	2.43058	1.69675	1.42996	0.699322
Grin2c	0.506	0.301	0.000128468	0.325439	1.18436	0.745788	1.58028	0.632799
Fabp12	0.342	0.185	0.000130654	0.331046	0.908512	0.470214	1.91271	0.522817
RGD1306556	0.062	0.005	0.000131026	0.29948	0.0993549	0.00832881	5.96629	0.167608
Slc29a1	0.062	0.005	0.000131703	0.302983	0.150154	0.0113988	7.48423	0.133614
Pin4	0.257	0.114	0.000133314	0.267587	0.560587	0.283213	1.94598	0.513879
Fn3k	0.728	0.502	0.000133884	0.307034	2.23864	1.60893	1.38897	0.719957
Dennd2c	0.109	0.026	0.000139447	0.346143	0.200895	0.0438371	3.91729	0.255279
Baz2b	0.44	0.249	0.000139601	0.261714	0.959351	0.631001	1.51225	0.661268
Hsd17b11	0.778	0.832	0.000144967	0.373434	3.06588	4.35049	0.705397	1.41764
Cir1	0.385	0.216	0.00014887	0.315756	0.904503	0.524753	1.71014	0.584747
Cdc5l	0.623	0.685	0.000153362	0.360846	1.79303	2.71288	0.662177	1.51017
Efemp2	0.342	0.171	0.000153821	0.195303	0.749778	0.488979	1.52267	0.656743
Tmem215	0.054	0.002	0.000154701	0.336879	0.102497	0.00420303	7.92065	0.126252
Pno1	0.191	0.071	0.000154871	0.269719	0.334756	0.151647	2.13277	0.468873
Acp2	0.179	0.064	0.000155234	0.241803	0.305915	0.14911	1.98551	0.503649
Pmm1	0.72	0.782	0.000155857	0.373628	2.63403	3.81862	0.690597	1.44802
Cox6c	0.934	0.863	0.00015675	0.357541	7.11564	5.55991	1.27931	0.781671
Nt5c3b	0.21	0.085	0.000157865	0.284896	0.43818	0.203687	2.09736	0.476789
Pes1	0.191	0.073	0.000158172	0.315023	0.346205	0.145225	2.29476	0.435776
Nsrp1	0.175	0.064	0.000159233	0.319692	0.354377	0.130436	2.59462	0.385413
Pla2r1	0.214	0.088	0.000160097	0.292971	0.406256	0.188167	2.10053	0.47607
Impdh1	0.549	0.628	0.000162534	0.403402	1.60225	2.71856	0.59088	1.69239
Txn1	0.444	0.261	0.000164191	0.332033	1.10434	0.657011	1.67065	0.598569
Lrrc8d	0.222	0.348	0.000164451	0.41361	0.413762	1.02118	0.410949	2.43339
Ndufb2	0.634	0.436	0.000164929	0.320203	1.80018	1.24602	1.4412	0.693865
Dapk1	0.136	0.04	0.000164929	0.311183	0.233512	0.0772797	2.79002	0.35842
Psma1	0.521	0.325	0.000165068	0.314903	1.30128	0.832044	1.55726	0.642154
Fam173b	0.132	0.038	0.000166894	0.267394	0.212849	0.0814158	2.43775	0.410214
Usp9x	0.665	0.744	0.000168099	0.375351	2.1274	3.07968	0.691787	1.44553
Slc38a1	0.257	0.403	0.000171366	0.373017	0.568207	1.15052	0.498229	2.00711
Mrpl37	0.556	0.374	0.000172136	0.347784	1.57826	0.986937	1.59314	0.627693
Uba5	0.346	0.178	0.000173497	0.262316	0.661695	0.401804	1.6311	0.613082
Slc7a6	0.233	0.36	0.000174034	0.414618	0.429672	0.974073	0.446788	2.2382
Rnh1	0.615	0.438	0.000181129	0.360166	1.86364	1.21728	1.52665	0.655028
Psma6	0.537	0.322	0.000181541	0.276273	1.29972	0.886662	1.46066	0.68462
Fbxo33	0.171	0.301	0.000182975	0.399482	0.311983	0.774941	0.4102	2.43783
Sec24c	0.335	0.171	0.000187582	0.304907	0.619695	0.348863	1.7547	0.569899
Utp20	0.163	0.057	0.000188756	0.29048	0.283374	0.113671	2.3722	0.421549
Gcat	0.14	0.043	0.000192687	0.242584	0.236195	0.0990786	2.25704	0.443058
Cox4i1	0.996	0.995	0.000193085	0.38482	18.612	15.2633	1.21925	0.820176
Smarca5.1	0.444	0.562	0.000197868	0.364319	1.08057	1.73744	0.624093	1.60233
Map4	0.677	0.531	0.000197868	0.348931	2.27187	1.58031	1.43486	0.696932
Dgat2	0.109	0.232	0.000197868	0.401642	0.178566	0.57506	0.322301	3.10269
Sh3bgr	0.156	0.052	0.000197868	0.274186	0.268503	0.108436	2.35151	0.425259
Tspan9	0.665	0.73	0.000199755	0.367654	2.18519	3.16826	0.690689	1.44783
Asah1	0.623	0.427	0.000200024	0.344767	1.85308	1.19654	1.54416	0.647602
Pnkd	0.331	0.168	0.000204414	0.271187	0.62978	0.373073	1.67012	0.598758
Ptpa	0.619	0.412	0.000206675	0.312644	1.72307	1.17237	1.46576	0.68224
Tfpi2	0.066	0.007	0.000209219	0.329809	0.12328	0.01382	5.59529	0.178722
LOC100360413	0.241	0.109	0.000214843	0.294296	0.456498	0.223457	1.99822	0.500446
Cdk5rap1	0.28	0.13	0.000217481	0.246055	0.538639	0.311611	1.70591	0.586197
Ddx18	0.233	0.102	0.000222234	0.258468	0.46863	0.241577	1.90252	0.525619
Rps6ka5	0.222	0.095	0.000227073	0.304574	0.435536	0.203782	2.08407	0.479831
Cox5b	0.751	0.583	0.000227114	0.332013	2.8638	2.05249	1.39337	0.717687
Taf6l	0.195	0.076	0.00023418	0.238273	0.367172	0.183056	1.95369	0.511852
Cd1d1	0.829	0.633	0.000239485	0.326924	3.32067	2.42086	1.37016	0.72984
Vps28	0.837	0.675	0.000239485	0.346253	3.53748	2.60481	1.35669	0.73709
Rpl28	0.56	0.377	0.000239945	0.360856	1.52741	0.961554	1.58242	0.631944
Cbr4	0.113	0.028	0.000243431	0.256671	0.157477	0.0571253	2.49499	0.400804
Ric3	0.163	0.057	0.000243431	0.24281	0.305067	0.139051	2.11382	0.473077
Gpx4	1	0.998	0.000257157	0.346023	25.5111	21.4189	1.19097	0.839655
Ascc1	0.171	0.064	0.000257157	0.2955	0.328735	0.133611	2.35869	0.423964
Acot9	0.28	0.135	0.000259497	0.28776	0.564884	0.300226	1.85311	0.539632
Lmbr1l	0.37	0.204	0.000262803	0.240892	0.869561	0.522677	1.65121	0.605617
Ppp1r10	0.175	0.31	0.000266856	0.36361	0.33966	0.730919	0.471927	2.11897
P2ry4	0.144	0.047	0.000267139	0.294432	0.262404	0.0971487	2.5423	0.393344
Zdhhc6	0.331	0.171	0.000268783	0.30132	0.749966	0.410597	1.80687	0.553442
Nr4a1	0.241	0.377	0.000269781	0.351741	0.613298	1.26829	0.487603	2.05085
Itm2c	0.763	0.571	0.000273743	0.332898	2.91317	2.08252	1.39696	0.715839
Gigyf2	0.315	0.161	0.000277304	0.218894	0.602687	0.384808	1.55186	0.644388
G0s2	0.23	0.358	0.000278732	0.377515	0.508876	1.1261	0.456718	2.18954
RGD1304622	0.125	0.036	0.000281304	0.226101	0.220272	0.0909369	2.28134	0.438338
Nadk2	0.132	0.256	0.000281607	0.386581	0.219658	0.677975	0.333817	2.99565
Rps21-ps1	0.21	0.088	0.000282053	0.279457	0.437165	0.204076	2.08881	0.478742
Dnajc17	0.156	0.052	0.000290024	0.228852	0.251093	0.120245	2.00463	0.498845
Nup43	0.058	0.005	0.000294648	0.283271	0.0921719	0.0126593	4.50905	0.221776
Rassf3	0.058	0.166	0.000295023	0.383887	0.0832644	0.361311	0.251176	3.98127
Dgke	0.265	0.128	0.000304645	0.302194	0.522796	0.268176	1.91532	0.522106
Wdsub1	0.152	0.052	0.000313982	0.277548	0.255893	0.10325	2.34785	0.425922
Myadml2	0.152	0.052	0.000314666	0.305391	0.263362	0.100051	2.48396	0.402583
Gjc2	0.214	0.339	0.000319994	0.419843	0.407583	1.07088	0.386335	2.58843
Brd2	0.455	0.536	0.000322228	0.410771	0.992081	1.75327	0.568307	1.75961
Sfpq	0.233	0.353	0.000322282	0.400418	0.41998	0.916097	0.464293	2.15381
Ddx56	0.202	0.081	0.000323074	0.239134	0.344569	0.182171	1.84507	0.541985
Nufip1	0.179	0.066	0.000323074	0.205149	0.299671	0.162511	1.79509	0.557076
Tubgcp5	0.179	0.069	0.000327276	0.279762	0.306153	0.136719	2.15482	0.464076
Upf3b	0.447	0.545	0.000328435	0.404754	1.04395	1.87973	0.557725	1.793
Hspb1	0.817	0.649	0.000329717	0.209029	5.74296	4.49446	1.27717	0.782981
Gpx1	0.346	0.19	0.000329717	0.283288	0.778075	0.452734	1.70308	0.58717
Pcdh18	0.043	0	0.00033293	0.320313	0.0836851	0	9.36851	0.106741
Tpp1	0.685	0.483	0.00033293	0.314158	1.98798	1.42268	1.39457	0.717065
Limch1	0.339	0.185	0.00033293	0.292602	0.798512	0.430132	1.83698	0.544372
Nell2	0.42	0.507	0.00033293	0.413609	0.917877	1.85087	0.498626	2.00551
Brd9	0.288	0.145	0.000346855	0.277558	0.60692	0.33257	1.80086	0.555291
Psd	0.502	0.299	0.000347214	0.275389	1.15594	0.772483	1.49005	0.671118
Urgcp	0.354	0.464	0.000347912	0.391376	0.718929	1.34417	0.538283	1.85776
Phpt1	0.689	0.493	0.000350983	0.282052	2.2619	1.63735	1.37913	0.725097
Ece1	0.412	0.235	0.000353836	0.28933	0.97433	0.590927	1.63802	0.610493
Crmp1	0.525	0.329	0.000354437	0.300908	1.2504	0.829779	1.50087	0.666282
Hnrnpd	0.23	0.104	0.000367609	0.302356	0.449878	0.213259	2.05985	0.485473
Faf2	0.642	0.429	0.000368237	0.291444	1.69938	1.2122	1.3986	0.714998
Ftsj3	0.214	0.09	0.00036839	0.231253	0.368211	0.200181	1.79946	0.555724
Bex3	0.37	0.474	0.00037465	0.365879	0.79308	1.35032	0.590362	1.69388
Kcnh6	0.716	0.583	0.000375727	0.38652	2.74009	1.86057	1.47019	0.680186
Exoc5	0.191	0.32	0.000377334	0.361806	0.361303	0.790641	0.463757	2.1563
RGD1566239	0.237	0.109	0.000382891	0.277888	0.453273	0.231322	1.91973	0.520907
Akap1	0.171	0.066	0.000384427	0.294564	0.323716	0.134145	2.31513	0.43194
Tmem14c	0.412	0.232	0.000385831	0.240622	0.859183	0.573049	1.49076	0.670801
Adcy2	0.654	0.438	0.000388785	0.289216	1.77193	1.26856	1.3937	0.717513
Sall2	0.163	0.059	0.000388785	0.28148	0.310858	0.125744	2.36369	0.423067
Morf4l2	0.444	0.512	0.000405169	0.412794	0.890966	1.58035	0.56652	1.76516
Pxk	0.206	0.327	0.00040607	0.390003	0.37665	0.835224	0.457453	2.18602
Grb10	0.14	0.045	0.000411286	0.203962	0.232552	0.11238	1.98196	0.50455
Ablim1	0.105	0.218	0.000423501	0.391286	0.157576	0.521062	0.315549	3.16908
Mtx1	0.327	0.175	0.000424301	0.291462	0.689813	0.392901	1.73693	0.575727
LOC103694863	0.074	0.012	0.000426079	0.301001	0.116994	0.0206261	4.14659	0.241162
Rpl18	0.833	0.713	0.000429315	0.334416	4.17945	3.11248	1.34171	0.74532
Atp6v0e1	0.619	0.675	0.000429871	0.307302	1.94753	2.81698	0.692445	1.44416
Casp7	0.117	0.033	0.000432665	0.265923	0.193889	0.0687179	2.59012	0.386083
Hist1h2bcl1	0.218	0.341	0.000435166	0.374658	0.449071	0.989912	0.459111	2.17812
Cog8	0.377	0.204	0.000435643	0.262652	0.76314	0.481162	1.57411	0.635281
Acads	0.167	0.062	0.000435643	0.233075	0.290364	0.141576	1.98161	0.504639
Hsf1	0.327	0.171	0.000435643	0.257196	0.630387	0.382484	1.63162	0.612886
Rpsa	0.778	0.616	0.000436518	0.325421	3.10706	2.25369	1.37698	0.726227
Galk2	0.276	0.137	0.000438436	0.265926	0.570689	0.316563	1.77818	0.562372
Srsf1	0.665	0.472	0.000443249	0.352639	1.93753	1.2924	1.49534	0.668743
Spint2	0.914	0.851	0.000446764	0.340221	6.45761	5.01167	1.28794	0.776433
Orai1	0.42	0.261	0.000446764	0.347236	1.0529	0.599086	1.74507	0.573042
Ppil1	0.23	0.102	0.000454697	0.254751	0.415359	0.219999	1.84939	0.540717
Hm13	0.42	0.239	0.000455066	0.233585	0.938113	0.621179	1.50213	0.665721
Rev3l	0.401	0.227	0.000460755	0.271531	0.873466	0.548123	1.58292	0.631743
Myt1	0.202	0.088	0.000463976	0.285062	0.384755	0.179979	2.07788	0.481259
Rpl36al	0.506	0.332	0.000464955	0.318487	1.34158	0.843393	1.58378	0.631402
Cnpy3	0.327	0.178	0.000486209	0.226017	0.668624	0.427288	1.55189	0.644374
LOC689574	0.467	0.291	0.000486591	0.332359	1.25411	0.761641	1.63821	0.610423
Rock1	0.673	0.495	0.000486591	0.30441	2.18478	1.56133	1.39676	0.715941
Naa38	0.339	0.185	0.000486602	0.281994	0.741597	0.433034	1.69648	0.589457
Rbm3	0.202	0.085	0.000499258	0.245247	0.415084	0.204589	1.98092	0.504816
Smim14	0.257	0.379	0.000506656	0.379987	0.484498	0.971419	0.50386	1.98468
Glce	0.187	0.076	0.000508007	0.282565	0.360577	0.157829	2.20806	0.452887
Rps4x	0.16	0.059	0.000510265	0.279007	0.287621	0.121756	2.25888	0.442697
Nutf2	0.16	0.059	0.000523787	0.254161	0.283717	0.12663	2.14973	0.465175
Ctnnal1	0.128	0.04	0.000526915	0.258282	0.223549	0.0858851	2.43571	0.410557
Atp2b4	0.241	0.111	0.000533812	0.280988	0.435679	0.222853	1.914	0.522467
Nop2	0.233	0.107	0.000533812	0.238242	0.422477	0.233792	1.77396	0.563712
Atp6v1f	0.661	0.483	0.000540306	0.255401	2.06748	1.52496	1.35344	0.738857
Rhobtb3	0.07	0.175	0.000543603	0.379903	0.0998105	0.382228	0.279966	3.57186
Nap1l5	0.004	0.073	0.000553771	0.302984	0.00790061	0.204346	0.0835127	11.9742
Slc4a4	0.086	0.199	0.000562909	0.340715	0.159208	0.474386	0.349324	2.86267
LOC100910944	0.253	0.123	0.000562909	0.301278	0.483276	0.243165	1.94844	0.513231
Cars	0.588	0.393	0.000562909	0.310443	1.54502	1.0446	1.47452	0.678189
RGD1311745	0.105	0.028	0.000564755	0.282566	0.212928	0.0552759	3.41516	0.292812
Lrrc8e	0.144	0.05	0.000565078	0.258458	0.234049	0.0985458	2.24835	0.444771
Map3k12	0.132	0.043	0.000570754	0.256588	0.231311	0.0937275	2.3264	0.429849
Pum3	0.109	0.031	0.000579422	0.300416	0.186988	0.0539869	3.07857	0.324827
Eif2b3	0.447	0.275	0.000584828	0.267083	1.05449	0.690679	1.51922	0.658232
Ddr1	0.195	0.081	0.000591363	0.23322	0.349919	0.185353	1.8424	0.542769
Golt1b	0.265	0.13	0.000596875	0.242348	0.499798	0.285744	1.72378	0.580121
Ttc13	0.132	0.043	0.000599124	0.228486	0.24132	0.105763	2.17098	0.460621
Cops9	0.327	0.178	0.000608069	0.302977	0.689236	0.380451	1.79084	0.558397
Mettl23	0.167	0.064	0.00060869	0.271026	0.300482	0.134314	2.15144	0.464805
Zdhhc22	0.054	0.005	0.000609662	0.280859	0.105259	0.0140396	4.79453	0.208571
Ccm2	0.424	0.528	0.000610931	0.386167	1.03753	1.82429	0.571085	1.75105
Drg1	0.315	0.168	0.000610931	0.309156	0.655518	0.356142	1.81765	0.550161
Lrrc38	0.311	0.431	0.000610931	0.374498	0.664235	1.25758	0.531907	1.88003
LOC100361543	0.339	0.187	0.000610931	0.23983	0.70561	0.441326	1.58557	0.630688
Atp1b2	0.84	0.725	0.000610931	0.331924	4.52987	3.39002	1.33525	0.748924
Scrn1	0.401	0.23	0.000613095	0.291232	0.95014	0.572275	1.64895	0.606448
Smarcal1	0.082	0.017	0.000613707	0.304595	0.128428	0.0278085	3.6613	0.273127
Ifnar1	0.222	0.1	0.000613707	0.257786	0.406193	0.213661	1.86082	0.537398
Pdzrn3	0.019	0.102	0.000613707	0.328941	0.0292617	0.231166	0.162799	6.14253
St8sia3	0.101	0.026	0.000613707	0.26427	0.163876	0.0531398	2.75383	0.363131
RGD1311164	0.117	0.036	0.000613707	0.334995	0.234802	0.0642631	3.29642	0.30336
Foxp4	0.086	0.194	0.000613707	0.36647	0.137697	0.43212	0.334066	2.99342
LOC108348064	0.202	0.088	0.000616974	0.272367	0.422497	0.199758	2.06189	0.484992
Cic	0.311	0.166	0.00061978	0.287542	0.677053	0.37922	1.76521	0.566506
Rpl39.1	0.105	0.028	0.00061978	0.261675	0.178388	0.0597301	2.70168	0.370141
Serinc3	0.712	0.526	0.000620542	0.290425	2.33031	1.72051	1.35238	0.739438
Gtf2a1	0.195	0.083	0.000623178	0.284841	0.374783	0.172127	2.11272	0.473324
Tmem136	0.128	0.04	0.000645318	0.203441	0.199294	0.0933552	2.025	0.493827
Gprasp2	0.288	0.152	0.000648378	0.287975	0.604545	0.331405	1.80004	0.555542
Btbd9	0.058	0.159	0.000651994	0.359878	0.0945935	0.368537	0.27631	3.61912
Rbm14	0.074	0.18	0.000657135	0.348549	0.125071	0.408581	0.322688	3.09897
Vac14	0.241	0.114	0.000657971	0.258489	0.473053	0.252234	1.84207	0.542868
Copg2	0.047	0.002	0.000666257	0.323442	0.081663	0.00200581	7.63488	0.130978
Cerk	0.101	0.216	0.000669724	0.360652	0.177131	0.506673	0.362184	2.76102
Cox15	0.245	0.118	0.00067049	0.247274	0.511527	0.271983	1.8495	0.540686
Psmg2	0.327	0.185	0.00067049	0.347608	0.756859	0.378835	1.97219	0.507049
Eml2	0.397	0.232	0.000673488	0.296828	0.903966	0.540302	1.66084	0.602104
Rps11	0.813	0.709	0.000682301	0.309952	3.69466	2.78127	1.32723	0.753448
Exd2	0.222	0.102	0.000682301	0.284635	0.42816	0.212712	1.96738	0.508291
Atp7a	0.14	0.05	0.00068655	0.316511	0.238912	0.0831454	2.67229	0.374211
Abhd14b	0.911	0.754	0.00068756	0.331957	4.5797	3.48516	1.31316	0.761523
LOC100359600	0.047	0.002	0.000703462	0.292689	0.0906744	0.00506556	6.68242	0.149646
Ly6e	0.49	0.32	0.000708326	0.336839	1.31213	0.796125	1.64011	0.609716
Adck5	0.265	0.128	0.000708544	0.237471	0.478231	0.276118	1.7064	0.586029
Acot7	0.249	0.116	0.00071335	0.209771	0.410481	0.2515	1.60796	0.621906
Pgrmc2	0.222	0.1	0.000725121	0.215704	0.409366	0.235853	1.70576	0.586248
Amotl2	0.105	0.22	0.000725121	0.335713	0.195376	0.52497	0.383902	2.60483
Nkiras2	0.089	0.021	0.000725121	0.328029	0.150417	0.0322531	3.79657	0.263395
LOC687780	0.774	0.656	0.000727595	0.338014	3.47846	2.49105	1.3948	0.71695
Fbl	0.152	0.055	0.000732661	0.225668	0.247931	0.120556	1.97564	0.506166
Ubap1l	0.105	0.028	0.000737302	0.237626	0.169797	0.0631427	2.45816	0.406808
Map7	0.354	0.192	0.000743658	0.276534	0.713139	0.425472	1.66059	0.602196
Tspyl4	0.14	0.258	0.000749147	0.364079	0.235589	0.594889	0.406007	2.46301
Galnt7	0.502	0.543	0.000755399	0.418907	1.14881	2.07251	0.556449	1.79711
Tmem229b	0.389	0.481	0.000765152	0.375068	0.88614	1.57307	0.566079	1.76654
Idh3a	0.284	0.147	0.000771198	0.257904	0.538082	0.313073	1.69647	0.58946
Ckap5	0.521	0.339	0.000771434	0.292728	1.24281	0.836618	1.47978	0.675778
Plod2	0.093	0.024	0.00077452	0.326305	0.185688	0.0404294	3.88043	0.257704
Vps29	0.444	0.27	0.00077452	0.265454	1.05577	0.688236	1.52637	0.655149
Mxra7	0.191	0.081	0.00077452	0.27063	0.38455	0.180933	2.06643	0.483926
Mgst1	0.125	0.04	0.000776248	0.258369	0.209181	0.0811543	2.4045	0.415887
Add3	0.214	0.092	0.000787522	0.167295	0.365991	0.233563	1.54371	0.647791
Zmiz1	0.397	0.502	0.000792406	0.356689	0.904023	1.52858	0.594069	1.68331
Nsg2	0.187	0.078	0.000794369	0.21999	0.346035	0.184868	1.82706	0.547326
Trmt10b	0.086	0.019	0.000800262	0.24839	0.157141	0.0468419	2.94045	0.340084
Ilf2	0.584	0.4	0.000819891	0.272362	1.64141	1.1603	1.41109	0.708671
Nme3	0.665	0.495	0.000828381	0.28234	1.95402	1.43248	1.36156	0.734454
Cntn4	0.346	0.197	0.000843985	0.255012	0.792073	0.483963	1.62375	0.615858
Rps27a.1	0.634	0.472	0.000860768	0.313207	2.18118	1.44909	1.50174	0.665895
Mpp6	0.358	0.46	0.000868052	0.372412	0.821313	1.50085	0.550229	1.81742
Ifngr1	0.257	0.367	0.000872413	0.367458	0.511891	1.12116	0.461379	2.16742
Zfp282	0.093	0.024	0.000872957	0.302743	0.174751	0.044297	3.4026	0.293893
Hdac1	0.482	0.566	0.000875037	0.378741	1.1373	1.88991	0.603872	1.65598
Aldoa	0.969	0.972	0.000875037	0.263378	14.0899	12.1254	1.16188	0.860674
Stard7	0.296	0.156	0.000875037	0.278768	0.649967	0.368722	1.74262	0.57385
R3hdm4	0.233	0.334	0.000875037	0.375003	0.412848	0.880337	0.47493	2.10557
Luzp1	0.101	0.213	0.000884172	0.347112	0.196865	0.522177	0.388715	2.57258
Entpd1	0.058	0.007	0.00090018	0.281567	0.0918565	0.014264	4.19785	0.238217
Pfdn1	0.463	0.303	0.000902095	0.324679	1.21765	0.737722	1.64185	0.609069
Mt2A	0.012	0.085	0.000914581	0.251232	0.0371589	0.20943	0.214915	4.653
Dyrk2	0.16	0.062	0.000932811	0.255666	0.272914	0.125852	2.08252	0.480187
Grk1	0.595	0.408	0.000932836	0.302018	1.62537	1.11767	1.45023	0.689548
Adcy8	0.058	0.159	0.000932836	0.322563	0.105253	0.360149	0.311369	3.21162
Slc5a7	0.058	0.007	0.000932836	0.252826	0.095619	0.0182035	3.74489	0.267031
RGD1597339	0.191	0.083	0.000934556	0.280085	0.369453	0.173793	2.06457	0.484363
Mrps18b	0.362	0.213	0.000935046	0.295491	0.810413	0.475158	1.69102	0.591358
Sdhd	0.401	0.242	0.000940979	0.277415	0.950895	0.594502	1.58957	0.629102
Polr3a	0.179	0.076	0.000942378	0.283259	0.360531	0.160536	2.17274	0.460249
Hmg1l1	0.16	0.275	0.000948665	0.371105	0.279776	0.667346	0.427811	2.33748
Zcchc9	0.198	0.088	0.000949502	0.231202	0.385446	0.202083	1.86459	0.536312
Gpatch4	0.089	0.021	0.000949502	0.210768	0.15624	0.0571241	2.47661	0.403778
Magee1	0.14	0.05	0.000950534	0.241841	0.246823	0.107925	2.17786	0.459167
Sys1	0.28	0.386	0.000953076	0.378453	0.532425	1.07735	0.498852	2.0046
Mlycd	0.187	0.301	0.000966761	0.366623	0.345998	0.768821	0.457099	2.18771
Ifi27	0.805	0.661	0.000990924	0.313891	4.07871	2.985	1.36518	0.732505
Casc4	0.097	0.026	0.000999099	0.29873	0.176853	0.0498782	3.12054	0.320457
Nploc4	0.195	0.083	0.00100009	0.233344	0.348619	0.182216	1.86571	0.53599
Thoc6	0.167	0.066	0.00100263	0.241041	0.301875	0.143543	2.03119	0.492321
Rnf167	0.366	0.216	0.00101215	0.237067	0.848812	0.552718	1.52619	0.655228
Timm21	0.144	0.052	0.00101273	0.20639	0.246774	0.122155	1.94297	0.514675
Slc4a5	0.128	0.043	0.00101456	0.212199	0.20497	0.0935709	2.07558	0.481792
Mthfd2	0.074	0.178	0.00102731	0.330414	0.134358	0.425525	0.331456	3.01699
Cnpy2	0.397	0.237	0.00103462	0.260826	0.909888	0.580459	1.55792	0.641881
Wipi2	0.148	0.256	0.00103675	0.389147	0.231182	0.634983	0.373936	2.67426
Rplp1	0.626	0.469	0.00103797	0.353941	2.28161	1.46128	1.55756	0.64203
Abca17	0.035	0.123	0.00104948	0.327393	0.0616685	0.276483	0.250167	3.99733
Prkcdbp	0.105	0.031	0.00106774	0.283744	0.205747	0.0638906	2.91981	0.342488
RT1-CE10	0.988	0.962	0.00106816	0.304994	17.9566	14.2788	1.25739	0.795298
Prep	0.074	0.175	0.00107361	0.356007	0.115442	0.407139	0.30072	3.32535
ENSRNOG00000046460	0.156	0.059	0.0010879	0.241415	0.274913	0.129766	2.0385	0.490557
Ptges2	0.292	0.152	0.0010879	0.235464	0.574622	0.347935	1.63332	0.612251
Diablo	0.144	0.055	0.0010879	0.288232	0.27474	0.105081	2.47427	0.40416
AABR07052523.1	0.132	0.045	0.00109757	0.199719	0.216096	0.106155	1.9465	0.513744
Mpp4	0.961	0.912	0.00110728	0.218359	9.75894	8.4732	1.15156	0.868384
Laptm4a	0.837	0.709	0.0011232	0.228864	3.75176	3.02993	1.23745	0.808114
Atp5h	0.848	0.749	0.00113085	0.337294	4.51604	3.41023	1.32331	0.75568
Kdm3b	0.327	0.182	0.00113131	0.272465	0.641731	0.383775	1.65508	0.604199
Asmt	0.996	0.995	0.00113533	0.335776	30.8729	37.3197	0.8273	1.20875
Cers4	0.475	0.291	0.00120047	0.241174	1.08574	0.748252	1.44509	0.691997
Hmgn1	0.79	0.791	0.00121627	0.324612	2.82676	3.80053	0.744452	1.34327
Dnajb2	0.712	0.538	0.00123101	0.24187	2.29667	1.77414	1.29287	0.773471
Armc9	0.292	0.161	0.00124532	0.31258	0.599826	0.319651	1.84992	0.540565
Rpl37a	0.677	0.514	0.00125254	0.305094	2.31155	1.62482	1.42007	0.704192
Gadd45b	0.004	0.066	0.00126816	0.276091	0.00443677	0.172086	0.0792853	12.6127
Brix1	0.214	0.102	0.00126863	0.265904	0.427687	0.218729	1.91356	0.522585
Ddah1	0.171	0.071	0.00126939	0.271217	0.328942	0.145937	2.17358	0.460069
Litaf	0.191	0.306	0.00127029	0.347011	0.369001	0.770191	0.48578	2.05855
Ddx10	0.23	0.109	0.00127121	0.214064	0.434547	0.255206	1.67623	0.596576
Cntnap1	0.136	0.05	0.00127398	0.256135	0.246185	0.102283	2.28159	0.43829
Naxe	0.545	0.363	0.00129982	0.258736	1.4561	1.00857	1.43937	0.694746
Heatr1	0.082	0.019	0.00130069	0.287988	0.136578	0.0334234	3.37555	0.296248
Luc7l	0.424	0.244	0.00130366	0.203436	0.864645	0.614991	1.39945	0.714565
Copa	0.868	0.732	0.00131435	0.256278	4.24519	3.42793	1.23772	0.807938
Ppp2r2a	0.541	0.365	0.00131435	0.303334	1.26383	0.860883	1.46269	0.68367
Gnptg	0.564	0.374	0.00132904	0.238028	1.43937	1.04265	1.37689	0.726277
Nt5c3a	0.428	0.261	0.00133282	0.225174	1.00708	0.687463	1.45825	0.685753
RGD1311703	0.498	0.571	0.00135557	0.324842	1.25251	1.90211	0.660269	1.51454
Snx21	0.109	0.218	0.00137173	0.350509	0.18822	0.519922	0.374055	2.67341
Plxnb2	0.471	0.294	0.00137321	0.235745	1.18541	0.815118	1.44877	0.69024
Pik3cd	0.082	0.019	0.00139576	0.267233	0.146257	0.037689	3.27658	0.305196
Rtel1	0.214	0.1	0.00139831	0.219598	0.421382	0.239389	1.72975	0.578117
Cmtm8	0.082	0.019	0.00139922	0.243005	0.125812	0.0366595	2.9107	0.34356
Tsen2	0.121	0.04	0.00140672	0.242169	0.1973	0.0801257	2.30012	0.43476
Tspo	0.743	0.602	0.00140867	0.30524	3.10216	2.23462	1.3865	0.721243
Vdac3	0.459	0.275	0.00143198	0.237908	1.0257	0.705003	1.44852	0.690358
Kifap3	0.28	0.152	0.00143198	0.299807	0.563965	0.303879	1.82862	0.546861
Gne	0.195	0.088	0.00143498	0.272719	0.380594	0.182881	2.02505	0.493815
Trnt1	0.183	0.078	0.00144586	0.220571	0.312057	0.167506	1.81434	0.551164
Rtbdn	0.56	0.403	0.00145269	0.391637	2.5023	1.3618	1.83138	0.546036
Utp4	0.187	0.081	0.00148551	0.233382	0.335988	0.172901	1.89167	0.528634
Eif2a	0.175	0.073	0.00150247	0.214298	0.306405	0.162738	1.8317	0.545941
Prrg2	0.035	0	0.00150393	0.282187	0.0676011	0	7.76011	0.128864
Odf3b	0.035	0	0.00150393	0.283097	0.0666343	0	7.66343	0.13049
Rpl9	0.821	0.701	0.00151435	0.36567	3.60402	2.57695	1.39702	0.715809
Asxl1	0.086	0.021	0.00152333	0.273871	0.141602	0.0393753	3.07041	0.325689
Srek1	0.218	0.327	0.00153388	0.351977	0.392105	0.776001	0.511583	1.95472
Chrac1	0.086	0.021	0.00154794	0.263748	0.163797	0.0466412	3.06838	0.325905
Rmdn1	0.3	0.164	0.00155887	0.216288	0.577158	0.369335	1.54786	0.646053
Mak	0.191	0.085	0.00156992	0.221194	0.358286	0.19373	1.80771	0.553186
Ndfip1	0.961	0.924	0.00157162	0.30995	8.41734	6.88383	1.22245	0.818032
Eif2s3	0.475	0.313	0.00158978	0.263742	1.11218	0.758877	1.45951	0.685161
Pdzd8	0.292	0.154	0.00159497	0.226503	0.536873	0.337464	1.5739	0.635364
Trip4	0.198	0.09	0.00160758	0.248403	0.350382	0.181841	1.87854	0.532328
Aprt	0.179	0.076	0.00161921	0.193363	0.29349	0.16489	1.73532	0.576263
Higd2a	0.626	0.445	0.00163602	0.260898	1.80383	1.31052	1.37357	0.728029
Klhdc2	0.331	0.19	0.00163825	0.258757	0.701752	0.430721	1.61497	0.619206
Eef1a1	0.35	0.204	0.00163825	0.270864	0.767663	0.463295	1.64308	0.608612
Nfatc1	0.023	0.1	0.00164749	0.32703	0.0321552	0.209678	0.191896	5.21116
Wdr3	0.171	0.071	0.00166316	0.213461	0.31869	0.168827	1.83804	0.544059
Gap43	0.171	0.073	0.00167239	0.245708	0.352111	0.168424	2.0295	0.492733
Amdhd2	0.202	0.092	0.00167423	0.214287	0.366567	0.207183	1.73387	0.576745
Prpsap2	0.42	0.249	0.00167479	0.241642	0.908594	0.614351	1.47128	0.679681
Acvr1	0.661	0.483	0.00167563	0.242964	2.1116	1.58966	1.32628	0.753988
Rdx	0.202	0.092	0.00168267	0.204797	0.366931	0.21132	1.7031	0.587163
Rps17	0.397	0.254	0.0017043	0.322718	1.12701	0.632224	1.77042	0.564838
Ssx2ip	0.494	0.569	0.00173064	0.328829	1.1622	1.7547	0.664247	1.50546
Rbm26	0.654	0.479	0.00176843	0.269988	2.05248	1.4907	1.37435	0.727618
Smg7	0.191	0.085	0.00176843	0.228032	0.361367	0.194598	1.8151	0.550932
Klhl36	0.191	0.085	0.00177659	0.264939	0.354317	0.173506	1.98531	0.5037
Tln2	0.49	0.318	0.0017807	0.246307	1.29178	0.890333	1.44589	0.691615
Snrpa	0.191	0.083	0.00178313	0.188096	0.335198	0.195823	1.67716	0.596248
Crnkl1	0.132	0.047	0.00180216	0.197151	0.202121	0.101581	1.90105	0.526026
Thoc5	0.459	0.282	0.00180216	0.210519	0.993936	0.718258	1.37854	0.725403
App	0.805	0.64	0.00180338	0.28322	3.96161	3.02686	1.3078	0.764643
Ap3s2	0.265	0.133	0.00180606	0.179652	0.518835	0.344946	1.4899	0.671185
Paip2	0.65	0.464	0.00181415	0.273708	1.95257	1.40301	1.38893	0.719978
Prdx2	0.856	0.775	0.00181675	0.305656	4.54892	3.48547	1.30424	0.766732
Map1b	0.981	0.988	0.0018304	0.320474	12.8445	15.3197	0.838534	1.19256
Trmt1	0.366	0.211	0.00186085	0.232988	0.837754	0.552483	1.50716	0.663498
RGD1308106	0.07	0.014	0.00186085	0.290314	0.127552	0.0255525	3.86898	0.258466
Coasy	0.245	0.126	0.00186527	0.26085	0.516536	0.280494	1.81256	0.551707
Abhd8	0.393	0.467	0.00186527	0.383096	0.834142	1.62927	0.51495	1.94194
Cops3	0.611	0.46	0.00186527	0.304212	1.83012	1.28035	1.42606	0.701233
Tma7	0.926	0.799	0.00187914	0.280378	6.03133	4.62354	1.30382	0.766974
Swt1	0.187	0.289	0.00188325	0.375364	0.317317	0.747912	0.431866	2.31553
Rpl41	0.918	0.858	0.00191351	0.335855	6.5418	4.83267	1.35293	0.739135
Gngt2	0.938	0.898	0.00191428	0.298373	7.55375	6.0059	1.25729	0.795359
Anks3	0.16	0.064	0.00191885	0.211296	0.279268	0.144263	1.87517	0.533286
Msh6	0.191	0.088	0.0019449	0.264273	0.320702	0.158212	1.96598	0.508651
RT1-M3-1	0.202	0.097	0.00194734	0.28102	0.429863	0.195999	2.13526	0.468326
Acsl6	0.817	0.713	0.00195342	0.294049	3.71092	2.89169	1.28233	0.779832
Cbll1	0.156	0.064	0.00195342	0.2372	0.270756	0.130925	1.99223	0.501949
Atraid	0.218	0.107	0.00195924	0.247855	0.417598	0.227584	1.79978	0.555625
Snx12	0.245	0.13	0.00197497	0.294209	0.509447	0.254919	1.96078	0.510002
Rnf25	0.214	0.102	0.00197497	0.204489	0.395255	0.233559	1.66389	0.601001
Ndufa9	0.619	0.434	0.00198441	0.236638	1.68627	1.26678	1.32855	0.752699
Atp6v1c1	0.405	0.244	0.00199256	0.224656	0.908721	0.615603	1.46854	0.68095
Chchd5	0.21	0.1	0.00206548	0.229086	0.398758	0.222184	1.76049	0.568023
Rarres1	0.012	0.078	0.00206704	0.304402	0.0184667	0.18971	0.14254	7.01558
Smc3	0.455	0.294	0.00207016	0.254979	1.07737	0.733129	1.46324	0.683417
Trmt10a	0.144	0.057	0.00207211	0.275325	0.289057	0.113115	2.42908	0.411678
Ubtd1	0.113	0.038	0.00209395	0.264715	0.211794	0.0747013	2.61855	0.381891
Ap1s1	0.498	0.59	0.00212742	0.306582	1.3418	1.9456	0.691244	1.44667
Psma3	0.545	0.393	0.00213258	0.311594	1.53411	1.0288	1.48644	0.672749
Rpl38	0.156	0.062	0.00213629	0.1866	0.283549	0.156043	1.76792	0.565638
Gga1	0.249	0.126	0.00213932	0.212835	0.497599	0.300302	1.63582	0.611313
Hmgcl	0.222	0.109	0.00213991	0.215925	0.430277	0.2496	1.69598	0.589628
Pgam2	0.265	0.145	0.00214739	0.26602	0.741932	0.377906	1.93844	0.515879
Mvp	0.689	0.517	0.00215197	0.258379	2.17711	1.62971	1.33384	0.749715
LOC100361993	0.327	0.185	0.00215802	0.225757	0.676591	0.430927	1.55715	0.642197
Coro1c	0.272	0.367	0.00216414	0.381097	0.48672	0.979664	0.501907	1.9924
Fuca2	0.533	0.367	0.00218187	0.214831	1.45154	1.06668	1.35746	0.736671
RGD1310769	0.136	0.052	0.00218693	0.27035	0.252377	0.0961272	2.47229	0.404484
LOC687679	0.074	0.017	0.00218693	0.270102	0.105403	0.0266831	3.14594	0.31787
Slk	0.054	0.147	0.00219258	0.299547	0.102889	0.32008	0.342005	2.92394
LOC100911581	0.276	0.152	0.00221554	0.272191	0.60824	0.341979	1.75647	0.569324
Slc25a3	0.891	0.905	0.00222662	0.291105	4.94789	6.12664	0.807916	1.23775
Bcs1l	0.101	0.031	0.00223329	0.252057	0.182828	0.0642773	2.59606	0.3852
Ppp2r1b	0.043	0.128	0.00224373	0.320158	0.0656602	0.267998	0.272161	3.6743
Tarbp2	0.222	0.111	0.00224941	0.233612	0.436296	0.243749	1.75881	0.568567
Susd2	0.144	0.057	0.00225192	0.224669	0.241176	0.114712	2.01405	0.496513
Top1mt	0.105	0.033	0.00227323	0.185338	0.173494	0.0784012	2.07569	0.481767
Med27	0.393	0.239	0.00227602	0.236365	0.861345	0.570625	1.5007	0.666354
Cox6b1	0.603	0.431	0.00229016	0.204947	1.74915	1.34055	1.30254	0.767729
Pigx	0.136	0.052	0.00229324	0.245913	0.250258	0.104924	2.26462	0.441576
Sbno1	0.233	0.332	0.00229324	0.317431	0.435267	0.838325	0.524878	1.90521
Mrps5	0.233	0.114	0.00230663	0.212545	0.418129	0.253637	1.62394	0.615788
Gpnmb	0.074	0.017	0.00230663	0.257957	0.145182	0.0372893	3.28155	0.304734
Mb21d2	0.047	0.005	0.00232281	0.304024	0.0714991	0.00594539	5.11113	0.195651
Zmym1	0.167	0.071	0.00232584	0.210947	0.283442	0.152007	1.8113	0.552091
Npr2	0.222	0.109	0.00232623	0.233557	0.40213	0.224112	1.76039	0.568055
Nit1	0.288	0.149	0.00234037	0.191531	0.51935	0.341884	1.50433	0.664748
Reep3	0.058	0.009	0.00234186	0.263529	0.101375	0.0185742	3.89775	0.256559
Psme4	0.319	0.178	0.00234186	0.234873	0.657625	0.411564	1.58369	0.631438
Clcc1	0.187	0.088	0.00238642	0.282624	0.367725	0.168495	2.11617	0.472552
Supt3h	0.058	0.009	0.0023879	0.255696	0.0882678	0.0173991	3.58654	0.278821
Lias	0.105	0.033	0.00239149	0.190663	0.196904	0.0850875	2.17593	0.459574
Atp6ap1	0.891	0.751	0.00241848	0.271264	4.36356	3.4887	1.25005	0.799966
Il13ra1	0.121	0.043	0.00242053	0.247192	0.199659	0.0826851	2.26205	0.442076
Nrxn3	0.568	0.377	0.00242769	0.218682	1.30588	0.977866	1.33205	0.750724
Tgfbr3	0.023	0.097	0.00245538	0.308343	0.0349535	0.211203	0.203223	4.9207
Farsa	0.479	0.32	0.00245538	0.314131	1.27407	0.801744	1.58186	0.632166
Il20ra	0	0.052	0.00246229	0.285349	0	0.116672	0.0789439	12.6672
Rps23	0.591	0.436	0.00246229	0.261134	1.81344	1.28535	1.40768	0.710388
Rab4b	0.436	0.268	0.00246229	0.243419	0.972728	0.657038	1.47327	0.678762
Actr10	0.603	0.415	0.00249465	0.265159	1.60932	1.16341	1.38002	0.724629
Ctnnbl1	0.288	0.152	0.00249911	0.168162	0.518993	0.359126	1.4331	0.69779
Atp5a1	0.93	0.96	0.00252624	0.345022	7.38626	9.06896	0.814659	1.22751
Nagk	0.125	0.045	0.00253438	0.228426	0.206753	0.092035	2.1243	0.470744
Spcs1	0.712	0.583	0.00253438	0.310969	2.63166	1.91466	1.37253	0.72858
Psma4	0.518	0.348	0.00254935	0.268384	1.392	0.950818	1.45918	0.685318
Mrps16	0.23	0.114	0.00258267	0.200263	0.411552	0.250444	1.61859	0.617823
Psenen	0.42	0.265	0.00258903	0.229102	1.03829	0.708522	1.45895	0.685423
Capn2	0.167	0.071	0.00263353	0.216931	0.265821	0.141993	1.8147	0.551056
Ift46	0.331	0.19	0.00264094	0.211014	0.65138	0.436187	1.4823	0.674629
Parl	0.471	0.299	0.00264138	0.191978	1.07203	0.794119	1.34561	0.743158
Tmem203	0.183	0.083	0.00264922	0.221945	0.32864	0.175396	1.82658	0.547472
Arglu1	0.444	0.261	0.00265858	0.208109	0.940681	0.663398	1.41177	0.708332
Flot1	0.401	0.235	0.00271381	0.226101	0.841586	0.567779	1.4739	0.678474
Arl13b	0.191	0.088	0.00272003	0.208551	0.359612	0.205006	1.71908	0.581707
Gtf2f1	0.377	0.46	0.00276892	0.353763	0.797133	1.3802	0.580587	1.7224
Mcfd2	0.206	0.1	0.00283291	0.231601	0.401759	0.218394	1.80284	0.55468
Itsn2	0.436	0.27	0.00287522	0.202551	0.986187	0.702813	1.39754	0.715541
Vps37b	0.136	0.232	0.00289551	0.365049	0.220842	0.6272	0.362276	2.76033
Pde6c	0.553	0.616	0.00291039	0.329639	1.52956	2.24803	0.681817	1.46667
Bahd1	0.078	0.171	0.00296382	0.32527	0.122824	0.387657	0.334016	2.99387
Krtcap2	0.323	0.185	0.00297397	0.24099	0.695622	0.441224	1.5638	0.63947
RGD1304810	0.039	0.002	0.00298877	0.296144	0.0512141	0.00217481	5.02793	0.198889
Rps28	0.44	0.296	0.00300721	0.294738	1.09338	0.671765	1.61842	0.617887
Uqcr10	0.541	0.358	0.00300721	0.233906	1.36842	0.973928	1.40093	0.71381
Mrpl47	0.121	0.043	0.00300855	0.179083	0.196607	0.0991912	1.89215	0.528498
Pdlim2	0.039	0.002	0.00303911	0.286339	0.0644821	0.00326041	5.61687	0.178035
Bora	0.039	0.002	0.00303911	0.289977	0.062496	0.00310939	5.53008	0.180829
Padi2	0.809	0.69	0.00305035	0.280559	3.66279	2.87365	1.27366	0.78514
Map4k1	0.525	0.351	0.00309036	0.235291	1.41163	1.02047	1.3796	0.724846
Pgk1	0.973	0.941	0.00311126	0.248242	13.173	11.2627	1.16946	0.855095
Mrpl57	0.498	0.332	0.00315448	0.175495	1.21529	0.894184	1.35513	0.737935
Grip2	0.039	0.002	0.00315448	0.254607	0.0600119	0.00563804	4.47703	0.223363
AABR07060872.1	0.039	0.002	0.00315448	0.262432	0.0539426	0.00506556	4.24429	0.235611
Gabrb3	0.198	0.095	0.00317595	0.247001	0.3517	0.176718	1.93714	0.516224
Dnajb12	0.136	0.052	0.00317895	0.190244	0.240733	0.125397	1.85184	0.540005
Pgap1	0.031	0	0.00317895	0.280788	0.0545167	0	6.45167	0.154999
Lingo2	0.031	0	0.00317895	0.281011	0.0435583	0	5.35583	0.186712
Npdc1	0.502	0.32	0.00318734	0.212123	1.12879	0.835597	1.34673	0.742537
Slc15a4	0.047	0.13	0.00319398	0.314772	0.0797343	0.306418	0.283595	3.52616
Smad2	0.237	0.121	0.00322353	0.213522	0.433838	0.262475	1.62891	0.613907
Cbx3	0.14	0.057	0.00331356	0.221869	0.236922	0.112152	2.02142	0.494701
Ssrp1	0.549	0.377	0.00331356	0.246266	1.40829	1.01984	1.3772	0.726113
Heatr3	0.156	0.066	0.00331481	0.217516	0.279847	0.144003	1.88209	0.531325
Agpat3	0.572	0.623	0.00332365	0.289186	1.66726	2.32395	0.718634	1.39153
Xk	0.089	0.026	0.00340163	0.261364	0.148443	0.0469548	2.7819	0.359466
Med6	0.292	0.156	0.00341534	0.156742	0.55671	0.395881	1.39625	0.716206
Eno3	0.109	0.038	0.00341534	0.268704	0.259419	0.0911172	2.66442	0.375316
Ccser2	0.051	0.133	0.00342657	0.340184	0.0691702	0.28748	0.266137	3.75747
Lemd2	0.121	0.045	0.00343723	0.266757	0.228594	0.088041	2.43361	0.410912
Ssr4	0.374	0.223	0.00344093	0.221501	0.864226	0.573681	1.49778	0.667654
Stk38l	0.187	0.287	0.00345879	0.360486	0.322293	0.739469	0.443372	2.25544
Carm1	0.089	0.026	0.00347077	0.214696	0.141159	0.0526386	2.4132	0.414387
Rabac1	0.767	0.616	0.00349215	0.302665	3.00072	2.23787	1.33937	0.746622
Zfp219	0.331	0.429	0.00352153	0.343307	0.735305	1.30003	0.568923	1.75771
Slc30a2	0.008	0.066	0.00352248	0.223997	0.0109562	0.170566	0.116058	8.61635
Pdcd2l	0.144	0.059	0.00359357	0.229176	0.259521	0.123602	2.01734	0.495702
Maged2	0.436	0.273	0.00361269	0.205127	0.977749	0.699545	1.39209	0.718345
LOC691143	0.218	0.107	0.0036415	0.204437	0.381421	0.226934	1.65202	0.605318
Snap29	0.125	0.047	0.00364481	0.24219	0.21806	0.0922475	2.23047	0.448335
Prr13	0.237	0.123	0.00364794	0.247929	0.47879	0.26568	1.77304	0.564004
G2e3	0.051	0.007	0.003666	0.236347	0.0814618	0.0164438	3.45872	0.289124
Mlf1	0.136	0.055	0.00370882	0.218409	0.241849	0.115047	2.01404	0.496516
Ythdc1	0.265	0.142	0.00371046	0.181442	0.518776	0.34584	1.48599	0.672951
Stxbp5	0.412	0.254	0.00373776	0.214835	0.857216	0.60808	1.40308	0.712718
Leprotl1	0.288	0.164	0.00373833	0.248413	0.613608	0.366373	1.65689	0.603541
Lamp1	0.946	0.851	0.00373925	0.244399	6.35289	5.34369	1.18851	0.841393
Rpl35	0.747	0.578	0.00379636	0.247611	2.81968	2.12737	1.32391	0.755339
Clptm1l	0.475	0.315	0.00379636	0.243659	1.10611	0.778123	1.41617	0.706131
Snrpd1	0.335	0.194	0.00380793	0.218154	0.719594	0.475017	1.50426	0.664777
Atl2	0.323	0.185	0.00381174	0.231587	0.620308	0.397269	1.54765	0.646142
Tmem109	0.163	0.071	0.00381263	0.177778	0.283597	0.164843	1.6792	0.595522
Uqcrb.1	0.751	0.592	0.00381956	0.30236	2.95139	2.157	1.36659	0.73175
Bop1	0.584	0.618	0.00385878	0.331335	1.48133	2.19706	0.675709	1.47993
Elf1	0.187	0.088	0.00394347	0.196733	0.330474	0.192471	1.68159	0.594674
Nphp1	0.276	0.152	0.0039472	0.227498	0.562633	0.342968	1.62234	0.616395
Kit	0.72	0.566	0.00395301	0.2736	2.69549	2.03007	1.32618	0.754048
Dusp15	0.175	0.078	0.00396575	0.200418	0.321383	0.181526	1.73023	0.577958
Ywhae	0.821	0.666	0.00396575	0.243994	3.24079	2.59504	1.24789	0.801355
Ptms	0.342	0.201	0.00396575	0.220679	0.729615	0.480821	1.50689	0.663618
Tbk1	0.241	0.123	0.00396575	0.164147	0.448573	0.302143	1.46911	0.680684
Cops4	0.572	0.415	0.00399058	0.268485	1.52913	1.09771	1.38947	0.719701
Ppfia3	0.16	0.069	0.00403261	0.19354	0.259022	0.144073	1.74606	0.572717
Ostc	0.381	0.237	0.00403771	0.237318	0.879367	0.585198	1.49424	0.669238
Ssbp1	0.183	0.083	0.00405056	0.174764	0.316728	0.191472	1.6217	0.616636
Acin1	0.459	0.287	0.00405164	0.183033	0.966861	0.73022	1.31969	0.757754
Rab6a	0.226	0.329	0.00405951	0.332379	0.43779	0.830585	0.532712	1.87719
Saraf	0.802	0.645	0.00406693	0.270925	3.28955	2.51702	1.30571	0.765869
Acp6	0.105	0.036	0.00409875	0.216893	0.20121	0.0852	2.2186	0.450735
Phb	0.576	0.389	0.00411438	0.210084	1.48354	1.12453	1.31644	0.759624
Acbd3	0.467	0.303	0.00414459	0.272315	1.14683	0.759169	1.50401	0.664891
Gfra2	0.21	0.104	0.00414479	0.185945	0.392306	0.241137	1.60194	0.624244
Supt4h1	0.171	0.078	0.0041783	0.214925	0.326593	0.17276	1.84172	0.542971
Ddx49	0.553	0.377	0.0041783	0.269944	1.44312	1.00502	1.43162	0.698509
Bcap29	0.346	0.213	0.0041823	0.277781	0.821834	0.491489	1.65873	0.602871
Tp53inp2	0.377	0.479	0.00419641	0.275058	0.879793	1.31683	0.670615	1.49117
Proser1	0.14	0.059	0.00423428	0.262886	0.231498	0.099343	2.20863	0.452769
Pcm1	0.549	0.382	0.00423462	0.254211	1.41751	1.01412	1.3939	0.717413
Gba	0.171	0.076	0.00425242	0.158373	0.287502	0.177704	1.58495	0.630934
Prmt1	0.735	0.564	0.00425242	0.255909	2.2462	1.73482	1.29308	0.773346
Ercc5	0.105	0.036	0.00425242	0.197839	0.169184	0.0768366	2.06346	0.484624
Tmed3	0.148	0.062	0.00425945	0.193553	0.244483	0.131306	1.80093	0.555269
Cwc22	0.07	0.017	0.00430535	0.216611	0.11004	0.0344178	2.70253	0.370024
Grpel1	0.37	0.23	0.00433611	0.241166	0.788697	0.511918	1.53031	0.653461
Tmem223	0.206	0.104	0.00434384	0.230867	0.398718	0.219521	1.78074	0.561563
Ctdnep1	0.179	0.083	0.00434384	0.224371	0.291464	0.157294	1.802	0.554937
Plpp3	0.113	0.04	0.00435736	0.23511	0.192384	0.0800721	2.24691	0.445056
Irf3	0.444	0.282	0.00435748	0.223799	1.02422	0.720905	1.41498	0.706723
Mtif2	0.171	0.078	0.00435748	0.219821	0.325945	0.17043	1.86191	0.537082
Zfp771	0.265	0.142	0.0043667	0.222949	0.519916	0.320379	1.60396	0.623455
Qser1	0.132	0.052	0.00437993	0.134676	0.245577	0.150522	1.59216	0.628078
Cpt1c	0.074	0.019	0.00438003	0.259686	0.136439	0.0370875	3.10994	0.32155
Hcrtr1	0	0.047	0.00440655	0.251543	0	0.113226	0.0811516	12.3226
Nosip	0.362	0.211	0.00441213	0.19068	0.715665	0.505995	1.40634	0.711065
Tyw1	0.16	0.071	0.00450531	0.228751	0.296887	0.150727	1.90937	0.523734
Apoo	0.206	0.102	0.00450531	0.164967	0.363072	0.233215	1.53392	0.651925
Impg2	0.136	0.055	0.00450531	0.196046	0.235457	0.121075	1.87265	0.534004
Tmem126b	0.272	0.149	0.00451041	0.220998	0.583816	0.363025	1.59189	0.628182
Slc4a10	0.44	0.296	0.00451041	0.237858	1.1077	0.764579	1.44298	0.693009
Ezr	0.206	0.107	0.00459107	0.26971	0.420128	0.211433	1.94248	0.514807
Spag9	0.296	0.393	0.00460241	0.348655	0.589691	1.09125	0.544554	1.83637
Ptpn23	0.268	0.149	0.00468114	0.244712	0.477564	0.284854	1.65358	0.604749
Nhlrc3	0.078	0.021	0.00471074	0.254562	0.148105	0.0417104	3.05751	0.327063
Klhl12	0.607	0.448	0.00471414	0.286929	1.80073	1.25685	1.42931	0.699636
Cnst	0.078	0.021	0.00472279	0.2366	0.140149	0.0430071	2.83263	0.353029
Agap3	0.23	0.336	0.00472763	0.322183	0.460038	0.859276	0.540724	1.84937
Ppia	0.268	0.145	0.0047439	0.165842	0.486043	0.335854	1.43426	0.697225
Usp33	0.424	0.498	0.00475445	0.292932	0.938304	1.39901	0.67303	1.48582
Ercc1	0.183	0.085	0.00479413	0.211298	0.333477	0.184577	1.76525	0.566491
Rell2	0.117	0.209	0.00482759	0.351255	0.177742	0.523509	0.351901	2.84171
Rps4x.1	0.568	0.415	0.00484147	0.274461	1.70816	1.18832	1.43381	0.697443
Sema6c	0.043	0.005	0.00485905	0.267665	0.0727931	0.00789036	4.6278	0.216085
Eprs	0.615	0.68	0.00488885	0.284124	2.01566	2.77677	0.726882	1.37574
Gpn3	0.163	0.071	0.00489618	0.169221	0.25489	0.153546	1.61967	0.61741
Rgn	0.074	0.019	0.0048982	0.225931	0.124287	0.0400333	2.68395	0.372585
Mrpl38	0.323	0.187	0.0048982	0.206738	0.633493	0.427529	1.47075	0.679927
LOC100359687	0.179	0.081	0.00490193	0.15687	0.29947	0.190946	1.54007	0.649322
Pacsin3	0.125	0.047	0.00490976	0.163325	0.209115	0.114859	1.7549	0.569834
Eif4b	0.533	0.367	0.00491137	0.226658	1.31367	0.95804	1.36737	0.731332
St3gal5	0.3	0.173	0.00491137	0.210577	0.622295	0.407416	1.51478	0.660161
Aplp1	0.903	0.768	0.00493151	0.241276	4.49566	3.70386	1.2132	0.824265
Rpl12	0.311	0.182	0.00493151	0.234203	0.694077	0.433445	1.58775	0.629824
Nme2	0.805	0.682	0.00494201	0.224677	3.27246	2.67175	1.224	0.816993
Rrp12	0.128	0.052	0.00495629	0.247048	0.235865	0.0993218	2.249	0.444642
Clu	0.996	1	0.00498057	0.220274	35.4561	31.4413	1.12765	0.886797
Rapgef5	0.455	0.303	0.00506027	0.211925	1.18951	0.864614	1.37147	0.729145
St14	0.187	0.284	0.00506369	0.328617	0.324221	0.687813	0.478955	2.08788
Eif3f	0.455	0.301	0.00506369	0.237388	1.05431	0.738776	1.4214	0.703533
Bre	0.553	0.386	0.00506432	0.229044	1.44039	1.06635	1.34751	0.742108
Ilvbl	0.568	0.393	0.00506746	0.214278	1.40473	1.06892	1.31125	0.762634
Fbxl6	0.257	0.137	0.00506746	0.181236	0.453316	0.303466	1.47804	0.676572
Ptbp2	0.043	0.005	0.00508874	0.212575	0.059858	0.0100701	3.48069	0.287299
Trim45	0.043	0.005	0.00511676	0.209113	0.0699878	0.0138992	3.34688	0.298786
Tln1	0.342	0.424	0.00511859	0.341636	0.785532	1.38052	0.572111	1.74791
Cyb5r3	0.377	0.227	0.0051327	0.200619	0.806709	0.563671	1.42365	0.702418
Tmem184c	0.14	0.059	0.00513465	0.184463	0.24414	0.130585	1.80773	0.553181
Clpp	0.276	0.149	0.00515633	0.172209	0.500647	0.343299	1.44537	0.691865
Cotl1	0.257	0.135	0.00517403	0.164911	0.489484	0.331325	1.46337	0.683356
Acadvl	0.521	0.36	0.00519108	0.20316	1.34794	1.01585	1.32372	0.755446
Rpl22	0.35	0.211	0.00519545	0.221699	0.802232	0.530811	1.50188	0.665833
Spast	0.467	0.31	0.00527305	0.242926	1.07852	0.753864	1.42502	0.701745
P3h4	0.082	0.024	0.00530086	0.238531	0.136714	0.0431429	2.76075	0.362221
Dynll2	0.331	0.431	0.00533703	0.298726	0.753688	1.22391	0.618915	1.61573
Wdr24	0.156	0.069	0.0053998	0.194576	0.281707	0.152794	1.79188	0.558072
Fopnl	0.167	0.076	0.00540758	0.1827	0.286338	0.16547	1.68883	0.592126
Dcaf11	0.646	0.654	0.00540758	0.293031	1.72863	2.39126	0.724051	1.38112
Noc2l	0.132	0.055	0.00540758	0.205976	0.22094	0.110071	1.92337	0.519921
Zfp518a	0.191	0.088	0.005522	0.125505	0.299014	0.211726	1.39368	0.717526
Aco2	0.802	0.815	0.00556944	0.286194	3.26381	4.16916	0.783365	1.27654
Sec11a	0.35	0.204	0.00563542	0.146698	0.700188	0.530109	1.3149	0.760515
Ndn	0.576	0.398	0.00573358	0.206248	1.42944	1.0915	1.3068	0.765228
Cand2	0.163	0.073	0.00574793	0.195379	0.274977	0.151979	1.75934	0.568395
Kalrn	0.058	0.012	0.0057572	0.258498	0.0998929	0.0221545	3.41765	0.292599
Tnr	0.086	0.026	0.00576931	0.219397	0.160141	0.0582394	2.4933	0.401074
Tubgcp3	0.125	0.05	0.00576931	0.236187	0.221124	0.0928151	2.24796	0.444848
Cab39	0.607	0.464	0.00586944	0.270956	1.83597	1.33874	1.36866	0.730639
Myo1d	0.152	0.066	0.00598425	0.185501	0.240938	0.13557	1.72384	0.580101
Ywhag	0.646	0.483	0.00600289	0.222497	1.85554	1.44194	1.28486	0.778295
Pdcd7	0.467	0.303	0.00600289	0.185251	1.11289	0.838908	1.32275	0.756003
Hagh	0.412	0.493	0.00600973	0.330742	0.984258	1.70673	0.579157	1.72665
Bsdc1	0.506	0.355	0.0060179	0.234301	1.28442	0.936348	1.36781	0.731095
Fcho2	0.136	0.057	0.0060179	0.209856	0.231254	0.115631	1.92034	0.520742
Zdhhc24	0.121	0.047	0.0060179	0.197412	0.217279	0.105801	1.96267	0.50951
Ube4a	0.397	0.254	0.0060179	0.224615	0.903448	0.622468	1.44426	0.692397
Gadd45g	0.626	0.69	0.00603873	0.23964	2.60339	3.5923	0.725478	1.3784
Marcks	0.019	0.083	0.00608218	0.275706	0.0362869	0.213774	0.206847	4.83449
Glmp	0.735	0.536	0.00608887	0.264953	2.34277	1.75399	1.33378	0.749751
Dync1i2	0.49	0.346	0.00608928	0.210261	1.24532	0.915436	1.35647	0.73721
RGD1304624	0.171	0.081	0.00613297	0.210653	0.286643	0.158157	1.76409	0.566866
NEWGENE_68440	0.089	0.028	0.00617333	0.202954	0.148046	0.0599895	2.25814	0.442842
Oasl	0.233	0.332	0.00617333	0.331383	0.498574	1.07228	0.469908	2.12808
Nrm	0.035	0.002	0.00620128	0.277516	0.0675173	0.00245714	6.22272	0.160701
Lynx1	0.035	0.002	0.00620128	0.261921	0.062055	0.00241951	5.80176	0.172361
Cpsf7	0.206	0.102	0.00620869	0.188219	0.379681	0.227342	1.64185	0.609068
Cep250	0.179	0.085	0.00622408	0.223762	0.337756	0.179117	1.83884	0.543821
Arl2bp	0.237	0.336	0.00625	0.307429	0.475621	0.866859	0.553819	1.80564
Zfp277	0.105	0.038	0.0062601	0.209387	0.175513	0.0729245	2.23714	0.447
Dscaml1	0.035	0.002	0.0062601	0.266449	0.0669756	0.0036739	5.62938	0.17764
Wfikkn2	0.14	0.235	0.0062601	0.330664	0.243354	0.583837	0.426639	2.3439
ENSRNOG00000059237	0.07	0.156	0.0062601	0.289949	0.125816	0.346532	0.380935	2.62512
Ndufa4	0.942	0.896	0.0063273	0.255571	7.68564	6.21218	1.23681	0.808534
Zfp646	0.035	0.002	0.00637758	0.212006	0.081121	0.00739135	5.23944	0.19086
Zmpste24	0.136	0.057	0.00645804	0.182683	0.241315	0.129557	1.8008	0.555308
Fras1	0.035	0.002	0.00645804	0.216531	0.0548831	0.00690262	3.83864	0.260509
Rgs4	0.222	0.118	0.00646102	0.104755	0.529694	0.381202	1.37958	0.724859
Tmlhe	0.062	0.014	0.00654936	0.232656	0.123057	0.0316705	3.19308	0.313178
Sirpa	0.358	0.218	0.00654936	0.217096	0.738584	0.503542	1.45769	0.686018
Rnf215	0.16	0.073	0.0066324	0.215346	0.289098	0.152958	1.83543	0.54483
Acadm	0.284	0.159	0.00666116	0.134243	0.523183	0.384732	1.35075	0.740332
Tmem246	0.027	0	0.00666116	0.240126	0.0598798	0	6.98798	0.143103
Ston2	0.027	0	0.00666116	0.256111	0.0452005	0	5.52005	0.181158
Gprin3	0.027	0	0.00666116	0.265332	0.0429032	0	5.29032	0.189024
LOC108350839	0.027	0	0.00666116	0.26764	0.0417287	0	5.17287	0.193316
Rab38	0.027	0	0.00666116	0.263816	0.0400056	0	5.00056	0.199978
Mcm3	0.027	0	0.00666116	0.263686	0.0338243	0	4.38243	0.228184
Ghitm	0.864	0.794	0.00667226	0.254895	6.05004	4.93014	1.22669	0.8152
Actr1a	0.307	0.18	0.00670769	0.181703	0.582018	0.401901	1.43728	0.695758
Pfn1	0.591	0.438	0.00670895	0.232427	1.80093	1.33807	1.34335	0.744405
Cyth3	0.035	0.107	0.00674168	0.283165	0.056785	0.215085	0.296711	3.37029
LOC100362149	0.128	0.052	0.00674521	0.179022	0.196673	0.105662	1.78686	0.55964
Tufm	0.471	0.313	0.00675208	0.260318	1.10824	0.74834	1.47459	0.678154
Mical2	0.062	0.014	0.00678733	0.226692	0.101466	0.0281318	2.92318	0.342094
Dera	0.319	0.182	0.00679688	0.144662	0.580318	0.433676	1.33052	0.751588
Pex2	0.117	0.045	0.00685275	0.199991	0.213665	0.0989536	2.05284	0.487129
Oasl2	0.222	0.118	0.0068601	0.170798	0.607184	0.365732	1.64262	0.608785
Tfdp2	0.128	0.052	0.0068601	0.175484	0.238837	0.125354	1.83842	0.543946
Mtap	0.047	0.007	0.00689311	0.222914	0.0822047	0.0162353	3.51454	0.284533
Zfp330	0.257	0.142	0.00691952	0.21676	0.483952	0.30036	1.59155	0.62832
Enpep	0.047	0.007	0.00692176	0.243296	0.0858918	0.0130237	4.16491	0.240101
Snrpe	0.226	0.121	0.00695076	0.180074	0.471531	0.299281	1.55694	0.642286
Lamc1	0.222	0.116	0.0070087	0.196271	0.3847	0.239755	1.58035	0.632772
Mrpl21	0.183	0.09	0.0070728	0.17745	0.333623	0.202189	1.61942	0.617505
Cox6b1.1	0.117	0.045	0.0070728	0.189391	0.18005	0.0891239	1.9173	0.521568
RGD1561444	0.043	0.118	0.0070728	0.277681	0.0799538	0.254401	0.340217	2.9393
Cd59	0.576	0.417	0.00708895	0.24902	1.64588	1.18609	1.3844	0.722334
Etfdh	0.132	0.057	0.00711795	0.246378	0.224387	0.0999663	2.13144	0.469167
Ift74	0.171	0.081	0.00718116	0.178135	0.2826	0.168429	1.63987	0.609805
Ciao1	0.214	0.109	0.00718668	0.219143	0.376841	0.219039	1.68898	0.592073
Elmod2	0.132	0.055	0.00721794	0.154271	0.194553	0.114579	1.64196	0.60903
Anapc7	0.288	0.166	0.00725907	0.212343	0.592767	0.381779	1.53854	0.649968
Mrpl10	0.14	0.062	0.00725907	0.250182	0.300809	0.131909	2.19021	0.456577
Syf2	0.265	0.152	0.00728898	0.199359	0.504004	0.325193	1.53346	0.652121
Bax	0.202	0.104	0.00729468	0.20708	0.355499	0.210001	1.66135	0.60192
Cirbp	0.222	0.118	0.00729468	0.199623	0.397741	0.245612	1.59516	0.626898
Bysl	0.148	0.066	0.00731167	0.216923	0.251993	0.127468	1.90585	0.5247
Esrrg	0.214	0.114	0.00740482	0.228836	0.411984	0.233588	1.73237	0.577243
Mybbp1a	0.35	0.225	0.00741576	0.232655	0.723726	0.482019	1.49125	0.670576
Ncam1	0.237	0.13	0.00753658	0.232476	0.44174	0.260473	1.67019	0.598736
Bbs5	0.171	0.078	0.00755452	0.166492	0.26699	0.165842	1.57523	0.634829
Gfer	0.23	0.123	0.00764805	0.187633	0.442959	0.280565	1.55889	0.641482
Ddx42	0.346	0.209	0.00764805	0.187489	0.714718	0.5036	1.41106	0.708689
Rpl24	0.533	0.374	0.0076816	0.250109	1.55766	1.08631	1.42994	0.699329
Imp3	0.424	0.263	0.00770126	0.144139	0.898432	0.704809	1.27087	0.78686
Noc3l	0.214	0.109	0.00770138	0.169758	0.37829	0.24499	1.52277	0.656699
Alg8	0.07	0.019	0.00770138	0.246164	0.129849	0.0368264	2.98655	0.334835
Ankrd9	0.016	0.073	0.00772838	0.286427	0.0210503	0.160037	0.182609	5.47617
Lnx1	0.307	0.37	0.00775777	0.410628	0.576622	1.28958	0.451394	2.21536
Tsn	0.311	0.182	0.00775805	0.163229	0.625338	0.448919	1.38442	0.722322
Dnajc7	0.506	0.351	0.0077737	0.230734	1.2453	0.904278	1.37299	0.728336
Ppp3cc	0.066	0.017	0.00778839	0.215608	0.108284	0.035049	2.62568	0.380854
Gins4	0.136	0.057	0.00778839	0.154559	0.235274	0.139152	1.64445	0.608105
Cyth2	0.467	0.526	0.00781059	0.308376	1.05515	1.57563	0.671749	1.48865
Gca	0.163	0.076	0.00783893	0.200628	0.293452	0.162169	1.76252	0.567368
Gpn1	0.3	0.173	0.00783893	0.160837	0.585123	0.420975	1.38088	0.724177
Atp5d	0.833	0.86	0.00783893	0.26508	3.92465	4.82095	0.814468	1.2278
Ergic3	0.623	0.455	0.00803836	0.191035	1.80236	1.43322	1.25578	0.79632
Anks6	0.163	0.076	0.00811785	0.186853	0.324116	0.183682	1.72508	0.579683
Pdzd11	0.405	0.263	0.00811937	0.228995	0.92925	0.643189	1.43795	0.695437
Runx1t1	0.175	0.085	0.008125	0.212589	0.33846	0.187084	1.76808	0.565586
Irx6	0.051	0.009	0.00814921	0.274269	0.0960432	0.0128015	4.65072	0.215021
Slc22a17	0.603	0.424	0.00817672	0.191327	1.66392	1.3079	1.27015	0.787311
Per2	0.008	0.059	0.00817672	0.26522	0.0115337	0.110144	0.179232	5.57935
Alkbh7	0.132	0.057	0.00824093	0.179932	0.24151	0.126674	1.84022	0.543414
Mfge8	0.977	0.972	0.00824911	0.203247	11.7922	10.4677	1.12641	0.887775
Agtpbp1	0.72	0.573	0.00828772	0.256852	2.71051	2.0721	1.30662	0.765334
Marc2	0.14	0.062	0.00828772	0.19949	0.269424	0.140445	1.85732	0.53841
Clk1	0.381	0.239	0.00829054	0.229688	0.833694	0.561615	1.47598	0.677515
RGD1307947	0.132	0.057	0.00829496	0.194523	0.241006	0.124014	1.87298	0.533908
Atp1b3	0.514	0.358	0.00831054	0.249821	1.39171	0.980015	1.41585	0.70629
Acy3	0.058	0.135	0.00831991	0.28884	0.107461	0.425734	0.26957	3.70961
Fam98a	0.136	0.059	0.00835483	0.217444	0.245527	0.120451	1.95879	0.51052
Sema3c	0.175	0.085	0.00835912	0.210442	0.32028	0.172324	1.81151	0.552027
Cntn1	0.152	0.069	0.00837776	0.175785	0.320583	0.182484	1.71745	0.582258
Ccdc58	0.16	0.073	0.00838428	0.180319	0.280715	0.163768	1.673	0.597729
Rreb1	0.261	0.156	0.00848903	0.259702	0.558016	0.320384	1.71926	0.581645
Med13l	0.202	0.104	0.0085082	0.159951	0.373321	0.241275	1.5255	0.655521
Adprh	0.607	0.443	0.00855844	0.215027	1.72344	1.3151	1.30815	0.764437
Cfap97	0.089	0.031	0.00859764	0.268718	0.188071	0.0557194	3.0139	0.331796
Pik3ca	0.311	0.192	0.00863396	0.252933	0.661776	0.407148	1.6104	0.620962
Naca	0.599	0.438	0.00866809	0.210283	1.68005	1.29187	1.29817	0.770317
AABR07040855.1	0.257	0.147	0.00867927	0.236376	0.501459	0.295814	1.67245	0.597925
Asb8	0.389	0.258	0.00874139	0.260549	0.92275	0.591832	1.54985	0.645223
Actl6a	0.319	0.185	0.00878048	0.196611	0.603724	0.410871	1.45822	0.685766
Rnls	0.074	0.021	0.00880009	0.227356	0.126586	0.041611	2.64645	0.377864
Arid1b	0.272	0.358	0.00880009	0.313394	0.524795	0.916365	0.577305	1.73219
Eif2s3y	0.082	0.166	0.00882334	0.300944	0.152925	0.417992	0.380673	2.62693
Fastkd1	0.07	0.019	0.00883236	0.165276	0.106423	0.0443098	2.14369	0.466486
Rell1	0.101	0.187	0.0088638	0.311568	0.163952	0.43909	0.387343	2.58169
Plcd4	0.374	0.237	0.00890664	0.221875	0.83557	0.568607	1.46139	0.68428
Hexim2	0.109	0.197	0.008954	0.281761	0.209358	0.497989	0.431816	2.3158
Ppie	0.132	0.057	0.00898924	0.205887	0.220676	0.111174	1.90368	0.525299
Miox	0.755	0.616	0.0090509	0.290023	3.20871	2.39846	1.33642	0.74827
LOC102546764	0.082	0.026	0.00906289	0.239897	0.135111	0.0447324	2.65128	0.377177
Mcm7	0.051	0.009	0.00906876	0.202852	0.1046	0.0242527	3.34572	0.298889
Pgm3	0.311	0.18	0.00907849	0.134691	0.550685	0.419546	1.3053	0.766109
Xkr6	0.051	0.126	0.00908679	0.287635	0.0865549	0.282606	0.329982	3.03047
Mrps9	0.272	0.159	0.0090988	0.221798	0.522541	0.325962	1.58512	0.630866
Fam171b	0.113	0.045	0.00914848	0.224711	0.205789	0.0892952	2.17321	0.460149
Slitrk6	0.051	0.009	0.00917901	0.220541	0.0847585	0.019072	3.25945	0.3068
Hapln4	0.23	0.128	0.00927841	0.191912	0.458291	0.285455	1.58498	0.630921
Usp10	0.331	0.197	0.00930991	0.142953	0.608026	0.464391	1.30278	0.767589
Prkdc	0.179	0.088	0.00932321	0.210485	0.340101	0.189045	1.7589	0.568536
Cacna2d3	0.07	0.019	0.00934907	0.154022	0.103069	0.0471143	1.97971	0.505125
Sugt1	0.482	0.336	0.00936228	0.199099	1.29754	0.964066	1.34235	0.74496
Coq10a	0.113	0.204	0.00936228	0.28966	0.197761	0.458199	0.443744	2.25355
Cpsf2	0.381	0.249	0.00938782	0.268496	0.945527	0.59298	1.58467	0.631045
Thoc2	0.354	0.218	0.0093907	0.186315	0.727176	0.519853	1.39128	0.718761
Vps33b	0.152	0.071	0.00940214	0.210408	0.260119	0.137259	1.83431	0.545164
Tiprl	0.183	0.092	0.00940214	0.215195	0.337842	0.187586	1.76046	0.568034
Gsdmd	0.093	0.033	0.00940214	0.233249	0.182472	0.0679851	2.46805	0.405178
Zswim7	0.004	0.05	0.0094173	0.266096	0.00360182	0.100957	0.122587	8.1575
Nit2	0.198	0.104	0.0094173	0.230285	0.375801	0.208927	1.76224	0.56746
Rtn1	0.549	0.389	0.0094173	0.200826	1.32341	1.02032	1.29417	0.772694
Ranbp1	0.327	0.197	0.0094173	0.188539	0.656712	0.458048	1.42445	0.702025
Gsk3a	0.113	0.045	0.0094173	0.196615	0.181289	0.0863865	1.9846	0.503879
Xrcc4	0.074	0.021	0.0094173	0.181495	0.121976	0.0498028	2.20685	0.453135
Cldn7	0.051	0.009	0.009446	0.206106	0.0934593	0.0258088	2.88921	0.346115
Clta	0.805	0.72	0.0094493	0.294466	3.69154	2.85569	1.29167	0.77419
Nmt1	0.37	0.237	0.00953456	0.209475	0.79368	0.549059	1.43756	0.695624
Sftpa1	0.093	0.033	0.00953456	0.238258	0.191952	0.0711883	2.48745	0.402019
Efcab7	0.132	0.057	0.00959729	0.192899	0.230851	0.120706	1.8427	0.542683
Tpgs1	0.319	0.187	0.00959729	0.176405	0.625915	0.444008	1.40067	0.713944
Ttc3	0.553	0.578	0.00961872	0.33518	1.33693	2.04644	0.654983	1.52676
Ubxn8	0.195	0.102	0.00961872	0.244851	0.407361	0.213754	1.86526	0.536117
LOC100361457	0.086	0.028	0.00968039	0.217225	0.145425	0.0564101	2.34037	0.427282
Cisd1	0.599	0.424	0.00971364	0.201439	1.62417	1.25864	1.28813	0.776321
Tmem268	0.089	0.031	0.00973995	0.209557	0.161552	0.0644048	2.30565	0.433717
Rims2	0.198	0.1	0.00973995	0.138755	0.341691	0.235393	1.43317	0.697753
Echdc1	0.202	0.104	0.00976012	0.185438	0.36195	0.224901	1.58343	0.631539
Rbm4	0.23	0.322	0.00978895	0.297171	0.440017	0.778584	0.570664	1.75234
Hexdc	0.117	0.047	0.00981523	0.194797	0.198263	0.0973974	1.93919	0.51568
Guk1	0.903	0.924	0.00981523	0.245701	5.79752	6.85927	0.845435	1.18282
Smc4	0.128	0.055	0.00983105	0.213631	0.20929	0.0997784	1.99757	0.500608
Pex26	0.089	0.031	0.00983105	0.22323	0.138727	0.0526909	2.37239	0.421517
Pigw	0.152	0.071	0.00983105	0.201215	0.281245	0.151121	1.80762	0.553215
Dcps	0.144	0.064	0.00984564	0.151889	0.236783	0.145311	1.58897	0.62934
Id1	0.202	0.301	0.0099331	0.264769	0.62723	1.1909	0.530626	1.88457
Rpn1	0.798	0.671	0.00994481	0.234944	3.05621	2.4645	1.23912	0.807023
Med12	0.171	0.085	0.0100497	0.236963	0.34188	0.175238	1.89961	0.526423
Riiad1	0.054	0.012	0.0101071	0.23551	0.0941666	0.021627	3.2936	0.303619
Slf1	0.175	0.085	0.010129	0.184299	0.314951	0.18614	1.65673	0.603598
Ilkap	0.237	0.13	0.010129	0.179655	0.442703	0.292941	1.49436	0.669183
Mrpl2	0.202	0.104	0.010178	0.184993	0.378159	0.232276	1.60213	0.624167
Mfsd9	0.054	0.012	0.010178	0.243775	0.0992813	0.0210568	3.51876	0.284191
Rem2	0	0.04	0.0101972	0.243944	0	0.0855133	0.104698	9.55133
Mthfd1	0.23	0.126	0.0102353	0.151963	0.441015	0.303632	1.43804	0.695392
Spry2	0.086	0.028	0.0102682	0.183129	0.140362	0.0610429	2.11649	0.472479
Mta3	0.105	0.04	0.0103427	0.192559	0.1691	0.0799112	1.99197	0.502016
Rbm4b	0.086	0.168	0.0103849	0.292191	0.14254	0.371094	0.400269	2.49832
Zfp787	0.241	0.133	0.0104027	0.160025	0.457396	0.313835	1.44332	0.692849
Cc2d2a	0.198	0.104	0.0104553	0.214536	0.36468	0.209091	1.71016	0.584742
Slx1b	0.175	0.088	0.0104974	0.21323	0.349899	0.190744	1.79282	0.55778
Mrpl23	0.358	0.22	0.0105102	0.192019	0.738115	0.524199	1.40044	0.71406
Lamp3	0.109	0.043	0.01053	0.190962	0.186089	0.0870912	2.01963	0.495139
Rpl32	0.179	0.09	0.01053	0.176361	0.339876	0.206512	1.61597	0.618823
Rab3a	0.673	0.706	0.0105754	0.275782	2.3072	3.09397	0.746527	1.33954
Tomm7	0.366	0.225	0.0106196	0.146526	0.730563	0.55951	1.30035	0.769023
Mnat1	0.198	0.102	0.0108013	0.173805	0.35525	0.222621	1.57015	0.636881
Chmp4bl1	0.482	0.344	0.0108013	0.242959	1.19401	0.843602	1.4105	0.708967
Hacl1	0.121	0.05	0.0109369	0.165129	0.211369	0.117441	1.73702	0.575698
Mrpl27	0.307	0.18	0.0109634	0.11325	0.586571	0.462251	1.26325	0.791609
Reck	0.148	0.069	0.0110781	0.209126	0.261049	0.136907	1.84504	0.541994
G6pc3	0.607	0.419	0.0110985	0.179425	1.63105	1.28968	1.26266	0.791981
Clcn3	0.233	0.318	0.0111208	0.328369	0.431205	0.826578	0.527393	1.89612
Tyms	0.054	0.012	0.0111208	0.164691	0.0913262	0.033716	2.31783	0.431438
Uqcrq	0.502	0.367	0.0112218	0.246799	1.38798	0.985384	1.40447	0.712014
Gaa	0.864	0.746	0.0112304	0.229015	4.30692	3.57002	1.20584	0.8293
Arhgef19	0.058	0.014	0.0112638	0.256424	0.10145	0.0237644	3.3008	0.302957
Slc35f5	0.156	0.073	0.0112838	0.188806	0.274062	0.153539	1.73697	0.575715
Mid1	0.16	0.076	0.0113243	0.184218	0.265071	0.154079	1.67645	0.596497
Plekhj1	0.385	0.249	0.0113243	0.220543	0.862723	0.589956	1.45464	0.687453
Parm1	0.572	0.422	0.0113243	0.241469	1.51473	1.12189	1.34706	0.742358
Ngrn	0.233	0.133	0.0114594	0.226335	0.47365	0.281849	1.65719	0.60343
Nptn	0.595	0.412	0.0114594	0.163518	1.44077	1.16993	1.22954	0.813311
Brox	0.218	0.118	0.0114616	0.191596	0.401655	0.25053	1.58007	0.632885
Ppfia2	0.144	0.066	0.0114743	0.174346	0.264952	0.1509	1.70884	0.585194
Dynlt1	0.3	0.178	0.0115576	0.183196	0.60797	0.420609	1.43511	0.696812
Slc25a39	0.323	0.405	0.0115576	0.311687	0.658267	1.13209	0.585128	1.70903
Psmb6	0.471	0.31	0.0115781	0.180699	1.06159	0.814093	1.30032	0.769041
Sft2d2	0.117	0.05	0.0116265	0.241814	0.214235	0.0890977	2.26277	0.441936
Eif4g2	0.65	0.682	0.0116363	0.284701	2.01944	2.71877	0.743719	1.34459
Map1a	0.121	0.052	0.0117341	0.209466	0.211062	0.100243	2.00523	0.498696
Alg2	0.455	0.301	0.0117402	0.219036	1.04989	0.750137	1.39434	0.717188
Cntrl	0.144	0.066	0.0117586	0.206606	0.226454	0.119999	1.8189	0.549784
Nagpa	0.109	0.043	0.0117599	0.179241	0.183442	0.0938788	1.86219	0.537003
Cars2	0.175	0.088	0.0117736	0.185457	0.327934	0.188282	1.70431	0.586747
Fuk	0.101	0.038	0.0118223	0.168848	0.178284	0.0903678	1.87594	0.533067
RGD1308134	0.304	0.178	0.0118505	0.185964	0.620463	0.428655	1.43727	0.695766
Golph3	0.097	0.18	0.0119856	0.299659	0.167513	0.409875	0.422776	2.36532
Abcc8	0.183	0.095	0.0119856	0.223492	0.322184	0.178045	1.76651	0.566088
Cln3	0.167	0.081	0.0119856	0.170221	0.308569	0.187166	1.61574	0.618912
Sumo1	0.401	0.258	0.0120216	0.206387	0.861764	0.603914	1.42001	0.70422
Npm1	0.502	0.377	0.012045	0.220375	1.49469	1.07681	1.3845	0.722282
Ndufa5	0.44	0.294	0.0120715	0.213037	1.12435	0.797655	1.40449	0.712
Lcp1	0.113	0.197	0.0120715	0.31137	0.18822	0.46992	0.413027	2.42115
Cald1	0.105	0.04	0.0122557	0.136283	0.155647	0.0898702	1.65862	0.602911
H2afj	0.136	0.059	0.0122835	0.155733	0.238192	0.136962	1.68882	0.59213
Car11	0.51	0.353	0.0124534	0.239462	1.31883	0.940098	1.39863	0.714988
Pnkp	0.183	0.092	0.0125514	0.182425	0.329438	0.200086	1.6157	0.618925
Rpl23	0.654	0.519	0.0125678	0.244978	2.16344	1.64592	1.31253	0.761889
Nap1l3	0.21	0.294	0.0126409	0.326569	0.373981	0.784586	0.483246	2.06934
Rora	0.148	0.069	0.0126625	0.144414	0.262776	0.165409	1.55508	0.643052
Ampd3	0.062	0.017	0.0126862	0.252749	0.108234	0.0265928	3.23106	0.309496
Scnm1	0.136	0.062	0.0126897	0.189739	0.261776	0.14159	1.79284	0.557773
Tmem160	0.428	0.287	0.0127967	0.185886	1.0244	0.763491	1.33731	0.74777
Slc7a10	0.136	0.062	0.0127967	0.201471	0.277437	0.139213	1.92636	0.519115
LOC680700	0.031	0.002	0.0128169	0.233038	0.0587616	0.00361892	5.04898	0.19806
Senp7	0.167	0.083	0.0129589	0.209144	0.298152	0.164048	1.77051	0.56481
Apool	0.121	0.052	0.0129589	0.218764	0.238813	0.111337	2.05058	0.487666
Slc39a10	0.062	0.017	0.0129642	0.233381	0.119365	0.0336476	2.96385	0.337399
Vps50	0.136	0.062	0.0129836	0.18267	0.232212	0.127623	1.75997	0.568191
Rps15a	0.385	0.261	0.0129836	0.254584	0.999614	0.646694	1.53742	0.650441
Asap2	0.031	0.002	0.0130326	0.206476	0.0567087	0.00544376	4.31946	0.23151
Eif3h	0.374	0.237	0.0130326	0.165694	0.798171	0.593304	1.33958	0.746505
Fn3krp	0.451	0.313	0.0130547	0.232134	1.07841	0.762292	1.40932	0.709563
Nucb2	0.261	0.147	0.01317	0.145788	0.527984	0.381298	1.37487	0.727342
Sgpp2	0.031	0.002	0.0131809	0.211385	0.0411283	0.00527061	3.34815	0.298672
Comtd1	0.385	0.244	0.0132265	0.187448	0.843888	0.609153	1.37912	0.725099
Adh4	0.693	0.509	0.0132474	0.139718	2.12607	1.80343	1.17792	0.848958
Zcchc7	0.432	0.282	0.0132823	0.181647	0.895083	0.668201	1.33454	0.749325
Pxylp1	0.183	0.095	0.0133349	0.210182	0.356482	0.201882	1.72965	0.578152
Ttll11	0.066	0.019	0.0133349	0.227908	0.11245	0.0334763	2.81649	0.355052
Larp1b	0.424	0.289	0.0133957	0.263495	0.932373	0.619349	1.49738	0.667834
Slc6a17	0.012	0.062	0.0134115	0.268876	0.011613	0.140298	0.143801	6.95406
Ran	0.638	0.457	0.0134296	0.190349	1.68545	1.34651	1.24986	0.800088
B3galnt2	0.136	0.062	0.0135508	0.192815	0.234808	0.126035	1.7996	0.55568
Dpp8	0.062	0.017	0.0135687	0.191672	0.0962186	0.0328954	2.47622	0.403841
Ybx3	0.35	0.223	0.0135718	0.16004	0.677135	0.504829	1.33469	0.749239
Rchy1	0.21	0.111	0.0135808	0.13221	0.383256	0.271085	1.39906	0.714763
Gabarapl2	0.93	0.905	0.013635	0.293868	5.6543	6.9577	0.812936	1.23011
Tmco6	0.109	0.043	0.0136577	0.12288	0.169077	0.105037	1.55669	0.64239
Chd2	0.253	0.341	0.0136607	0.309947	0.528273	0.946108	0.562984	1.77625
Hhip	0.008	0.055	0.0136607	0.254453	0.0133451	0.139886	0.155753	6.42042
Rap1gap	0.117	0.05	0.0137251	0.174011	0.221613	0.116946	1.8245	0.548094
Ddx59	0.062	0.017	0.0137324	0.16657	0.0986891	0.0393355	2.20306	0.453914
Rps21	0.599	0.445	0.0137324	0.253599	1.78819	1.29594	1.37693	0.726255
Prr14	0.023	0	0.0137324	0.233508	0.0555832	0	6.55832	0.152478
Carmil3	0.023	0	0.0137324	0.243853	0.0421972	0	5.21972	0.191581
Nkd1	0.023	0	0.0137324	0.235355	0.0420686	0	5.20686	0.192054
Mpp7	0.023	0	0.0137324	0.240326	0.041079	0	5.1079	0.195775
AC128207.1	0.023	0	0.0137324	0.242156	0.0371645	0	4.71645	0.212024
Fhl3	0.023	0	0.0137324	0.246501	0.033746	0	4.3746	0.228592
LOC654482	0.023	0	0.0137324	0.242191	0.0259169	0	3.59169	0.278421
Pls1	0.292	0.168	0.0137324	0.160848	0.557422	0.399942	1.38415	0.722465
Fam43a	0.012	0.062	0.0137495	0.221513	0.0164008	0.195039	0.12876	7.7664
Cfap36	0.401	0.258	0.0137663	0.17919	0.883634	0.655518	1.34276	0.744732
Slc6a12	0.113	0.047	0.0138594	0.218417	0.205625	0.0929014	2.09546	0.477223
Rhobtb2	0.043	0.109	0.0140065	0.290371	0.0573416	0.236176	0.27355	3.65563
Gin1	0.121	0.052	0.0140065	0.18385	0.20568	0.10792	1.82904	0.546735
Scaper	0.335	0.216	0.0140307	0.182711	0.723633	0.517293	1.39132	0.718742
Wdr61	0.296	0.173	0.0140477	0.124911	0.55503	0.426296	1.29506	0.772164
Slc25a10	0.584	0.434	0.0140979	0.22535	1.63059	1.22244	1.33118	0.751215
Krt15	0.012	0.062	0.0141052	0.154372	0.0274282	0.409613	0.0891969	11.2112
Creb3l1	0.008	0.055	0.0141052	0.240406	0.0161067	0.140038	0.174	5.74711
Sort1	0.366	0.23	0.0141321	0.145115	0.70746	0.54542	1.29174	0.774148
Tfg	0.416	0.28	0.0141601	0.190261	0.915461	0.673919	1.35317	0.739003
Utp3	0.28	0.159	0.0142115	0.112818	0.532399	0.416189	1.27267	0.785749
Sgsm1	0.074	0.024	0.0143421	0.256135	0.142361	0.0415699	2.95446	0.338471
Ccdc34	0.066	0.019	0.0143869	0.180162	0.112701	0.0427329	2.32685	0.429766
Exoc3l4	0.121	0.052	0.0144463	0.225444	0.226241	0.103593	2.07973	0.480832
Mark2	0.272	0.164	0.014494	0.176429	0.562984	0.383667	1.4555	0.687047
Fbxl4	0.14	0.064	0.014494	0.144028	0.239648	0.14995	1.56079	0.6407
Srsf2	0.911	0.813	0.0146532	0.266485	4.80106	3.89031	1.23351	0.810696
Nudt6	0.066	0.019	0.0147045	0.206281	0.104266	0.035225	2.5266	0.395788
Nr1d1	0.187	0.1	0.014791	0.207843	0.343759	0.197786	1.70251	0.587368
Pus1	0.183	0.095	0.0148391	0.167951	0.344234	0.217838	1.55476	0.643185
Tmem9	0.07	0.021	0.0148985	0.217095	0.116901	0.0410132	2.4876	0.401993
Yipf3	0.482	0.332	0.0149183	0.211339	1.18132	0.866235	1.35958	0.735519
Tomm20	0.786	0.746	0.0149265	0.315163	2.82575	3.79278	0.745705	1.34101
Hmces	0.296	0.18	0.0149589	0.198989	0.58218	0.389705	1.48154	0.674973
Taf11	0.167	0.083	0.0149589	0.172564	0.313077	0.183951	1.66577	0.600323
Mrpl3	0.304	0.192	0.0149745	0.214925	0.638394	0.420606	1.50577	0.664111
Dhx40	0.144	0.066	0.015009	0.136874	0.237327	0.152634	1.52076	0.657567
Ogfod3	0.07	0.021	0.015009	0.202639	0.115193	0.0411667	2.44677	0.408701
Hspa1l	0.012	0.062	0.0150349	0.229252	0.0264776	0.143742	0.237265	4.21471
Emc4	0.482	0.315	0.0150862	0.160218	1.13339	0.885319	1.27707	0.783041
Cish	0.066	0.019	0.0151368	0.19467	0.104325	0.0379361	2.38494	0.419299
Ccz1b	0.288	0.173	0.0151521	0.1819	0.604435	0.414729	1.44665	0.691251
Rpl18a	0.782	0.633	0.0151966	0.268171	2.99626	2.29031	1.30689	0.765174
Zc3hc1	0.171	0.088	0.0153468	0.15123	0.313015	0.200324	1.5358	0.651128
Ndufa1	0.339	0.218	0.0153915	0.234862	0.774008	0.4975	1.54484	0.647315
Mrrf	0.109	0.045	0.0154044	0.200602	0.201265	0.0964517	1.98461	0.503878
Pde1c	0.101	0.04	0.0154097	0.192115	0.176661	0.0821568	2.02547	0.493713
Zfp335	0.152	0.073	0.015411	0.188677	0.278638	0.154531	1.75432	0.570023
Prpf40b	0.323	0.201	0.015449	0.162694	0.649773	0.478058	1.35183	0.739736
Sgpp1	0.148	0.071	0.015557	0.211274	0.278209	0.146788	1.83821	0.544009
Mrpl46	0.195	0.102	0.0155806	0.120327	0.353273	0.252427	1.38428	0.722395
Psmd7	0.529	0.363	0.015683	0.158815	1.26915	1.02107	1.2406	0.806063
Ncaph2	0.156	0.076	0.0156916	0.179529	0.276463	0.159201	1.69304	0.590654
Tapbpl	0.07	0.021	0.015711	0.174063	0.122984	0.0518344	2.15064	0.464977
Abca5	0.097	0.038	0.0157246	0.213048	0.179209	0.0753053	2.21803	0.450851
Fance	0.311	0.187	0.0157427	0.138864	0.652707	0.493777	1.31548	0.76018
Pbxip1	0.374	0.237	0.0157448	0.179981	0.803995	0.586312	1.36505	0.732575
Trappc3	0.537	0.389	0.0157448	0.220775	1.47397	1.09669	1.34091	0.745763
Znf454	0.07	0.021	0.0157718	0.165662	0.129567	0.05623	2.10731	0.474539
Osbpl1a	0.109	0.045	0.0157718	0.180565	0.17336	0.0883814	1.86377	0.536548
Nyx	0.062	0.133	0.0157718	0.295646	0.0855101	0.315624	0.293314	3.40932
Zfp775	0.105	0.043	0.0157718	0.194412	0.198369	0.0939842	2.00386	0.499038
LOC100365839	0.047	0.009	0.0157718	0.243551	0.0704088	0.0128086	3.52536	0.283659
Ywhah	0.514	0.351	0.0157718	0.145307	1.22242	0.996213	1.22481	0.816451
Rnf19b	0.089	0.033	0.0158564	0.198892	0.16201	0.0669602	2.23505	0.447416
Crlf2	0.377	0.244	0.015876	0.172969	0.839714	0.611403	1.36741	0.731309
Cep95	0.082	0.028	0.0158774	0.204336	0.136089	0.0542342	2.27432	0.439692
Ttc39a	0.086	0.031	0.0159409	0.198162	0.186122	0.0735771	2.34659	0.426149
Dusp28	0.093	0.036	0.0159409	0.204096	0.168517	0.0723856	2.16685	0.461499
Ctnna1	0.922	0.938	0.015966	0.283211	5.9481	7.1434	0.832904	1.20062
Ing4	0.23	0.128	0.0159689	0.165494	0.422735	0.284022	1.47178	0.679451
Eps15	0.078	0.026	0.0159847	0.203153	0.120694	0.0474059	2.27667	0.439237
Dhrs7	0.475	0.339	0.0159984	0.197858	1.15852	0.870898	1.32651	0.753858
Pigl	0.105	0.043	0.0160308	0.199146	0.170343	0.079266	2.02028	0.49498
Slc26a6	0.167	0.081	0.0160308	0.121914	0.272494	0.191119	1.40461	0.71194
Gabpa	0.101	0.04	0.0160706	0.126254	0.169937	0.0972265	1.6781	0.595911
Faf1	0.354	0.227	0.0160919	0.187084	0.75596	0.539419	1.39413	0.717295
Sik3	0.082	0.156	0.0161988	0.30237	0.119833	0.351098	0.35955	2.78126
Fbxo3	0.288	0.175	0.0162495	0.185274	0.539425	0.370685	1.44325	0.69288
Rpp40	0.097	0.038	0.0162495	0.161062	0.167816	0.0863308	1.84589	0.541745
Pde8b	0.004	0.045	0.01629	0.25289	0.00492663	0.0960804	0.140711	7.10679
Fabp5	0.14	0.066	0.0163374	0.200795	0.261066	0.132518	1.90198	0.525768
Foxred2	0.121	0.052	0.0164149	0.130707	0.195525	0.122205	1.5546	0.643253
Ndufaf6	0.097	0.038	0.0164212	0.219845	0.159213	0.0670143	2.19717	0.455132
Dok5	0.004	0.045	0.0164744	0.228057	0.00652532	0.112881	0.134482	7.43593
Tyk2	0.086	0.031	0.016503	0.194266	0.128216	0.0556794	2.10441	0.475193
Fbxw7	0.047	0.009	0.0165242	0.205593	0.0875035	0.0224746	3.00245	0.333061
Rdh12	0.082	0.028	0.0165279	0.188803	0.130565	0.05556	2.14406	0.466405
Lrrcc1	0.082	0.028	0.0165279	0.186644	0.143549	0.0618183	2.13802	0.467722
Esf1	0.498	0.363	0.0166396	0.193179	1.43486	1.08467	1.3199	0.757636
Polr2k	0.444	0.294	0.0166402	0.157406	0.977534	0.75672	1.288	0.776399
Idh2	0.218	0.121	0.0166955	0.19726	0.429942	0.266389	1.59175	0.628241
Golga7b	0.07	0.021	0.0167237	0.164002	0.0997176	0.0439929	2.03208	0.492107
Mrpl22	0.237	0.135	0.0167497	0.142857	0.435463	0.307789	1.40176	0.71339
Mapk11	0.086	0.031	0.0168169	0.132807	0.133049	0.071903	1.74657	0.572551
P2rx4	0.089	0.033	0.0168187	0.173267	0.144877	0.0687122	1.96764	0.508223
Rnf115	0.261	0.154	0.0168724	0.227089	0.511986	0.311607	1.62306	0.616121
Tbck	0.086	0.031	0.016894	0.196643	0.133638	0.0577014	2.12163	0.471335
Rnpep	0.58	0.609	0.016894	0.253983	1.6519	2.21524	0.74684	1.33898
Ubl5	0.724	0.578	0.0168976	0.221093	2.45388	1.95664	1.25284	0.798188
Map2k2	0.479	0.505	0.0168976	0.313579	1.03177	1.6059	0.644698	1.55111
Ccpg1	0.21	0.114	0.0170198	0.162411	0.393751	0.263881	1.47419	0.678341
Srpk1	0.16	0.242	0.0170198	0.312965	0.286015	0.638453	0.456494	2.19061
Tnks2	0.366	0.239	0.0170829	0.17785	0.816758	0.597033	1.36196	0.734234
Ttc33	0.074	0.024	0.0171375	0.158714	0.124696	0.0577135	1.98921	0.502712
Ipo4	0.377	0.235	0.0171951	0.117799	0.75679	0.60861	1.23954	0.806752
Dhx8	0.097	0.038	0.017385	0.175812	0.144956	0.072492	1.87843	0.532358
Tmem126a	0.23	0.133	0.0173966	0.186641	0.466607	0.299291	1.54097	0.648943
Cblb	0.051	0.012	0.0174769	0.25825	0.0875313	0.0170772	3.60197	0.277626
Vps11	0.385	0.251	0.0177293	0.129334	0.794759	0.628696	1.26	0.793649
Hspb6	0.218	0.121	0.0178408	0.149185	0.434866	0.298619	1.44148	0.693734
Mrps36	0.455	0.301	0.0178591	0.127887	1.06937	0.879587	1.21334	0.824171
Rd3	0.416	0.27	0.0178744	0.130658	1.05112	0.817967	1.2816	0.780275
Sap25	0.097	0.038	0.0178799	0.184151	0.154578	0.0744063	1.94983	0.512865
Arid3b	0.16	0.081	0.0179118	0.190122	0.275007	0.159176	1.68467	0.593588
Rps12	0.249	0.147	0.0179118	0.233298	0.540995	0.316223	1.68902	0.592061
Padi4	0.058	0.128	0.0179421	0.279253	0.0969104	0.288541	0.358109	2.79244
Pla2g15	0.066	0.14	0.0179668	0.266114	0.125853	0.329824	0.399774	2.50141
Olfm2	0.588	0.443	0.0179668	0.191327	1.84008	1.42968	1.28507	0.77817
Serbp1	0.447	0.306	0.0180054	0.213707	1.09509	0.788108	1.38464	0.722209
Thap7	0.21	0.116	0.018018	0.164695	0.387831	0.256369	1.49353	0.669553
Ndufaf5	0.292	0.182	0.0180476	0.181411	0.61926	0.422337	1.45548	0.687057
Nxnl2	0.257	0.154	0.0180698	0.204158	0.550637	0.34684	1.57112	0.63649
Lats2	0.117	0.194	0.0180755	0.302315	0.17834	0.426809	0.431173	2.31925
RGD1302996	0.093	0.036	0.0182327	0.164693	0.155144	0.0786198	1.86352	0.53662
Hddc3	0.105	0.043	0.0182909	0.133099	0.165721	0.0967798	1.64564	0.607666
Thoc7	0.346	0.218	0.0182909	0.187095	0.740548	0.5267	1.39845	0.715078
Gulp1	0.082	0.028	0.0183569	0.152653	0.119853	0.059959	1.85613	0.538756
Rpl6-ps1	0.144	0.069	0.0185148	0.172623	0.240127	0.140358	1.66355	0.601126
Xrcc6	0.514	0.363	0.0185148	0.16715	1.25385	0.991225	1.26231	0.792201
Ndufa13	0.051	0.012	0.0185148	0.183271	0.0863985	0.0273796	2.57891	0.387761
Tsg101	0.405	0.265	0.0185148	0.141478	0.87863	0.69207	1.26573	0.790059
Exosc4	0.198	0.107	0.0186756	0.168229	0.337582	0.219606	1.51382	0.66058
Rhoa	0.518	0.393	0.0186904	0.216047	1.48082	1.09952	1.34366	0.744238
Btg1	0.335	0.216	0.0186904	0.199083	0.755116	0.517958	1.4492	0.690036
Ptcd2	0.097	0.038	0.0186914	0.165121	0.151912	0.0785686	1.8281	0.547016
Atxn2l	0.346	0.225	0.0188145	0.187951	0.711502	0.508621	1.39119	0.718808
Ppid	0.374	0.256	0.0188663	0.233244	0.847083	0.575839	1.463	0.683527
Zfhx4	0.257	0.147	0.0189227	0.135269	0.454642	0.337399	1.33749	0.747671
Hcfc1r1	0.051	0.012	0.0189584	0.21034	0.0947819	0.024924	3.00029	0.333301
Cox7b	0.486	0.332	0.0190566	0.138831	1.16239	0.947953	1.22385	0.817092
Man2b2	0.125	0.057	0.0190566	0.174218	0.219496	0.119764	1.76856	0.565431
Irf8	0.054	0.126	0.0192491	0.234541	0.112362	0.274339	0.430338	2.32376
Cul4b	0.233	0.135	0.0193139	0.152655	0.425304	0.296127	1.42197	0.703249
Zbtb22	0.3	0.19	0.0193924	0.196179	0.623382	0.424716	1.457	0.686341
Lsm8	0.109	0.045	0.0194892	0.119506	0.154686	0.0977047	1.52905	0.653999
Mocs1	0.035	0.005	0.0195366	0.178714	0.0607718	0.0136003	2.99877	0.33347
Ap2b1	0.463	0.332	0.0195542	0.235706	1.09052	0.779536	1.39388	0.717424
Arap1	0.191	0.104	0.0196183	0.203271	0.349565	0.206588	1.66013	0.602363
Sstr3	0.167	0.083	0.0196183	0.08696	0.259721	0.198904	1.29113	0.774518
Keap1	0.292	0.171	0.0196777	0.145946	0.586386	0.433274	1.34541	0.743267
Trpc4ap	0.455	0.318	0.0197083	0.206295	1.07338	0.787101	1.35916	0.735751
Sdf2	0.595	0.434	0.0198984	0.211644	1.86061	1.42857	1.30033	0.769035
Pprc1	0.051	0.012	0.0199027	0.161839	0.0761519	0.027017	2.32736	0.429672
Rbm41	0.113	0.05	0.019914	0.193182	0.185087	0.091914	1.91424	0.522402
Mrps14	0.389	0.246	0.0199365	0.133795	0.794032	0.628705	1.25885	0.794377
Ubl7	0.214	0.118	0.0199684	0.156978	0.380653	0.259062	1.45191	0.68875
Nectin2	0.078	0.154	0.0201211	0.255191	0.155163	0.370877	0.43364	2.30606
Srpra	0.3	0.374	0.0201821	0.300898	0.618558	1.06364	0.585445	1.7081
Nfkb2	0.027	0.083	0.0202762	0.276709	0.0380495	0.222312	0.206832	4.83485
Ahr	0.054	0.014	0.0202763	0.226879	0.0977203	0.0252409	3.05668	0.327152
Gdpd1	0.179	0.092	0.0203037	0.16259	0.319689	0.204973	1.53363	0.65205
Ddx54	0.222	0.126	0.0203663	0.177132	0.402105	0.263996	1.50406	0.664869
Fam63a	0.121	0.055	0.0205406	0.182517	0.212851	0.113029	1.81137	0.552069
Zfp467	0.14	0.069	0.0206075	0.208337	0.270163	0.140281	1.86426	0.536405
RGD1562114	0.144	0.071	0.020677	0.172933	0.268865	0.153024	1.71058	0.584598
Tmem208	0.475	0.336	0.0207336	0.174986	1.22545	0.947116	1.29081	0.774708
Slc37a2	0.054	0.014	0.0207432	0.187848	0.088592	0.0291878	2.51588	0.397475
Tspan33	0.128	0.059	0.0208529	0.160847	0.237338	0.137346	1.67862	0.595726
Aldh3a2	0.101	0.18	0.0208529	0.276335	0.18032	0.431309	0.431263	2.31877
Kcnma1	0.218	0.123	0.0208529	0.152366	0.475843	0.312017	1.50875	0.662801
Ndufs5	0.56	0.412	0.0208579	0.234707	1.45366	1.07081	1.35423	0.738428
Slc27a4	0.362	0.225	0.020997	0.13968	0.703798	0.545647	1.28462	0.778437
Zfhx3	0.051	0.116	0.0210634	0.279772	0.0791683	0.272578	0.315553	3.16904
Eif2s1	0.257	0.152	0.021174	0.155324	0.489301	0.346073	1.40224	0.713143
Cnnm4	0.214	0.291	0.0211962	0.286083	0.375674	0.685154	0.554804	1.80244
Szt2	0.136	0.066	0.0212347	0.183447	0.246579	0.137084	1.74444	0.573251
AABR07035428.1	0.148	0.073	0.0212347	0.175828	0.254313	0.149183	1.66044	0.602249
Frg1	0.156	0.078	0.0213062	0.118951	0.267527	0.180501	1.45683	0.686424
Cept1	0.276	0.171	0.0213062	0.190525	0.593791	0.396204	1.48642	0.672756
Urod	0.471	0.325	0.021344	0.171802	1.03116	0.802123	1.28202	0.78002
Ubqln1	0.494	0.528	0.0213467	0.28391	1.06425	1.51765	0.703205	1.42206
Sec62	0.829	0.72	0.0215459	0.233164	3.72007	3.01661	1.23243	0.811408
LOC108348078	0.444	0.291	0.0216096	0.199962	0.952796	0.698481	1.35896	0.735858
Sde2	0.136	0.066	0.0218108	0.209145	0.237406	0.121309	1.88416	0.530742
Psmg3	0.14	0.069	0.0219247	0.168857	0.260788	0.152996	1.66131	0.601933
Ctsc	0.198	0.109	0.0219747	0.17991	0.357625	0.226188	1.55649	0.642469
Wdr53	0.054	0.014	0.0221177	0.172286	0.0901189	0.0326726	2.34621	0.426219
Mrpl15	0.362	0.23	0.0224473	0.133282	0.708349	0.557459	1.26591	0.789948
Sypl1	0.058	0.017	0.0224663	0.204528	0.107176	0.0339093	2.6686	0.374728
Cnp	0.167	0.088	0.0225235	0.203723	0.325551	0.182561	1.74257	0.573864
Hdlbp	0.65	0.664	0.0225622	0.275336	1.93604	2.58392	0.750233	1.33292
LOC100294508	0.272	0.164	0.0225669	0.181295	0.518319	0.354773	1.44835	0.690441
Slc6a9	0.241	0.313	0.0226225	0.340818	0.43239	0.900043	0.486119	2.05711
Rsrp1	0.969	0.929	0.0226666	0.240503	9.67237	8.34419	1.15898	0.862825
Gdf11	0.21	0.118	0.0227299	0.192088	0.401375	0.249709	1.58398	0.63132
Dpm3	0.128	0.062	0.0227299	0.213086	0.2819	0.134528	2.01968	0.495127
Cabp5	0.058	0.017	0.0227422	0.208956	0.130998	0.0393582	2.85662	0.350064
Fam120b	0.218	0.123	0.0228222	0.158839	0.386474	0.265288	1.44021	0.694341
Cyc1	0.879	0.727	0.0228233	0.218127	3.49733	2.93066	1.1927	0.838431
Prrc1	0.035	0.095	0.0228578	0.24615	0.060067	0.191568	0.34761	2.87679
Rpl5	0.568	0.419	0.0228634	0.190968	1.53505	1.20413	1.27256	0.78582
Ppan	0.175	0.092	0.0228634	0.167255	0.328585	0.206023	1.56735	0.638019
Fuca1	0.521	0.367	0.022926	0.225713	1.36497	0.993855	1.36969	0.730093
Slc27a1	0.311	0.204	0.022926	0.186949	0.682061	0.477766	1.41884	0.704803
Lancl2	0.113	0.05	0.0229706	0.160605	0.201598	0.111617	1.73988	0.574753
LOC688906	0.327	0.216	0.0229706	0.174974	0.679019	0.48823	1.38293	0.7231
Thumpd2	0.113	0.05	0.0230188	0.167359	0.184	0.100584	1.75433	0.570018
Zcchc17	0.222	0.299	0.0230438	0.334526	0.390051	0.805371	0.490636	2.03817
Eif4e2	0.125	0.057	0.0230878	0.145477	0.192119	0.116585	1.59671	0.626289
Zfp414	0.187	0.1	0.0231228	0.131658	0.308977	0.216838	1.40619	0.711144
Kdm6a	0.171	0.09	0.0232232	0.144062	0.306954	0.203299	1.48596	0.672965
Dlst	0.393	0.273	0.0233157	0.195731	0.85509	0.622286	1.36819	0.73089
Rnasek	0.171	0.09	0.0234102	0.164692	0.28651	0.181438	1.54886	0.645637
Xpc	0.113	0.05	0.0234567	0.169271	0.190364	0.103967	1.75808	0.568801
Metap1d	0.062	0.019	0.0234858	0.218275	0.100514	0.0313464	2.67288	0.374128
Ndufa6	0.584	0.443	0.0234858	0.188611	1.58556	1.2511	1.26522	0.790377
Son	0.996	0.986	0.0235158	0.243898	9.66004	10.949	0.882385	1.13329
Zc3h7a	0.288	0.178	0.0235158	0.171071	0.588907	0.416172	1.40532	0.711583
Sgce	0.062	0.019	0.0235319	0.156757	0.132479	0.0538828	2.23032	0.448366
Ppidl1	0.315	0.204	0.0236147	0.164985	0.666775	0.487751	1.35967	0.735475
Rpl26-ps2	0.089	0.036	0.0237294	0.22364	0.174036	0.0653999	2.4408	0.409702
B3glct	0.062	0.019	0.0237784	0.21406	0.100287	0.0317671	2.64052	0.378714
Prdx5	0.599	0.448	0.0239399	0.201509	1.70335	1.32789	1.28064	0.780861
U2af1l4	0.272	0.171	0.0240097	0.191454	0.560625	0.377857	1.47123	0.679706
Nf2	0.183	0.097	0.0240313	0.132201	0.31034	0.214992	1.42379	0.702352
Nrbp1	0.28	0.346	0.0240313	0.317187	0.48649	0.895293	0.54843	1.82339
RGD1565622	0.023	0.076	0.0240339	0.262705	0.0355778	0.170443	0.252588	3.95901
Pex11a	0.062	0.019	0.024082	0.205007	0.110896	0.0373883	2.55118	0.391975
Vps54	0.132	0.064	0.0241248	0.203382	0.227435	0.116092	1.88302	0.531061
Banf1	0.339	0.213	0.0241248	0.125873	0.706378	0.554502	1.26904	0.787994
Ifi30	0.062	0.019	0.0243337	0.199478	0.113004	0.0387738	2.52192	0.396523
Alg3	0.284	0.168	0.0243402	0.103308	0.545658	0.437563	1.24152	0.805465
Renbp	0.187	0.107	0.024491	0.235979	0.413142	0.21873	1.84996	0.540551
Mrpl16	0.125	0.057	0.0246178	0.153342	0.206615	0.121314	1.64959	0.606211
Acox1	0.623	0.664	0.0246916	0.271314	1.77864	2.37312	0.750546	1.33236
LOC100360828	0.218	0.126	0.0246974	0.157621	0.403624	0.274535	1.45369	0.687907
Necap1	0.272	0.332	0.0247652	0.291638	0.492003	0.858922	0.577731	1.73091
Zfyve19	0.097	0.04	0.0247652	0.172067	0.15521	0.0787355	1.86183	0.537106
Tpm2	0.039	0.007	0.0249218	0.195129	0.0930886	0.0150916	4.10848	0.243399
Tars	0.272	0.166	0.0249218	0.174868	0.490578	0.339562	1.43201	0.698317
Serp1	0.132	0.216	0.0249493	0.257424	0.254739	0.520746	0.498806	2.00479
Nf1	0.086	0.033	0.0249493	0.22234	0.144006	0.0560726	2.33086	0.429026
Odf2	0.132	0.064	0.0249512	0.196257	0.237488	0.12441	1.84129	0.543096
Mrs2	0.109	0.047	0.0250003	0.149148	0.160365	0.0918297	1.67304	0.597714
Gak	0.479	0.341	0.0250003	0.205744	1.14748	0.85351	1.34044	0.746024
Rpl35a	0.062	0.019	0.0250143	0.143207	0.101809	0.0455157	2.014	0.496523
Kpnb1	0.65	0.505	0.0250267	0.186414	2.05892	1.67339	1.22902	0.813657
Lrrk2	0.039	0.007	0.0251933	0.209016	0.0679132	0.0141239	3.22971	0.309626
Krt8	0.039	0.007	0.0251933	0.183146	0.0620672	0.0158423	2.78873	0.358586
Pcyt2	0.537	0.55	0.025218	0.295447	1.25363	1.81082	0.69399	1.44094
Tspan12	0.132	0.064	0.025218	0.193574	0.250257	0.133554	1.81295	0.551587
Clic1	0.374	0.254	0.025218	0.212545	0.935998	0.651253	1.43061	0.699001
Galnt14	0.07	0.024	0.0253932	0.202184	0.136786	0.0499976	2.44652	0.408743
Ryr3	0.039	0.007	0.0253932	0.195109	0.0686863	0.0155201	3.08331	0.324327
Grk6	0.125	0.057	0.0253932	0.134385	0.192751	0.121849	1.53776	0.650299
Sf3b1	0.661	0.505	0.0254255	0.177645	1.97674	1.6142	1.22321	0.817521
Vps4a	0.152	0.076	0.0254567	0.136985	0.264209	0.173078	1.49777	0.667659
S100a16	0.039	0.007	0.025473	0.167629	0.0612028	0.0172695	2.61108	0.382984
Psmc6	0.521	0.348	0.0254989	0.138919	1.13912	0.942634	1.20625	0.829013
Maip1	0.097	0.04	0.0255298	0.17964	0.184326	0.0905894	1.93187	0.517633
Tmub2	0.307	0.192	0.0255328	0.148437	0.62711	0.465807	1.33901	0.746821
Bckdk	0.463	0.329	0.0256546	0.199489	1.08941	0.812541	1.3366	0.748165
Xpo5	0.179	0.097	0.0257241	0.162449	0.302669	0.193538	1.53617	0.650968
Pea15	0.144	0.071	0.0257591	0.127037	0.248257	0.165037	1.47544	0.677763
Irgm	0.039	0.007	0.0257591	0.151745	0.0706008	0.0201051	2.67731	0.373509
Cnot2	0.039	0.007	0.0257591	0.122763	0.0554943	0.0203351	2.15903	0.463172
Armt1	0.117	0.052	0.0257591	0.13617	0.168637	0.103513	1.57372	0.635438
Aldh9a1	0.284	0.175	0.0257606	0.15485	0.561828	0.406638	1.37248	0.728606
St3gal1	0.066	0.021	0.0257606	0.144082	0.106417	0.0501234	1.93629	0.51645
Stk16	0.202	0.114	0.0257758	0.150438	0.393164	0.265797	1.46181	0.684082
Cox7a2	0.739	0.592	0.0257855	0.164385	2.57759	2.17361	1.18501	0.843878
Armc10	0.152	0.078	0.0257855	0.192132	0.282046	0.158913	1.72898	0.578377
Psmc1	0.63	0.493	0.0257855	0.225365	1.88196	1.44971	1.29612	0.771534
Epha5	0.066	0.021	0.0257855	0.1389	0.101244	0.0492053	1.87895	0.532213
Hnrnpll	0.105	0.045	0.0258258	0.145268	0.190939	0.108114	1.70122	0.587812
Fam161b	0.027	0.002	0.0258847	0.214415	0.0551073	0.00507315	4.31942	0.231512
Mpst	0.074	0.026	0.025935	0.194112	0.124995	0.0497937	2.25768	0.442933
Rfc3	0.175	0.095	0.0259571	0.184031	0.335271	0.200161	1.64289	0.608683
Cdc40	0.125	0.201	0.0259883	0.267294	0.220312	0.461557	0.488407	2.04747
Shpk	0.027	0.002	0.0259883	0.208244	0.0527381	0.00507315	4.16224	0.240255
Ccdc80	0.027	0.002	0.0259883	0.209889	0.0425528	0.00448122	3.62904	0.275555
Tbrg1	0.117	0.052	0.0260386	0.13809	0.18295	0.111262	1.59118	0.628465
Calm2.1	0.498	0.358	0.0260386	0.215421	1.24089	0.920709	1.34401	0.744041
LOC102552640	0.027	0.002	0.0261075	0.171651	0.0463028	0.00795725	3.13538	0.318941
Tstd2	0.027	0.002	0.0261075	0.146323	0.0425978	0.00903419	2.76333	0.361882
Pdss2	0.268	0.168	0.0262145	0.200747	0.592339	0.390603	1.50358	0.665079
Acsf3	0.187	0.102	0.0262145	0.1435	0.338642	0.230244	1.4512	0.689084
Slc19a2	0.058	0.126	0.0262466	0.240942	0.102779	0.263018	0.413083	2.42082
Qars	0.447	0.299	0.0262624	0.146495	0.931269	0.743618	1.249	0.800641
Psmg1	0.16	0.081	0.0262839	0.145891	0.272343	0.178408	1.49857	0.667303
Arl6	0.549	0.408	0.0263999	0.224409	1.55522	1.16067	1.33703	0.747927
Wdr27	0.105	0.045	0.0264077	0.147653	0.169069	0.0969312	1.67461	0.597153
Tnip1	0.195	0.109	0.0264077	0.188052	0.358894	0.222562	1.58622	0.630432
Cmya5	0.261	0.164	0.0264171	0.204547	0.571681	0.368389	1.53726	0.65051
Mrps31	0.202	0.111	0.0264183	0.157524	0.373082	0.246103	1.49582	0.668531
Hk2	0.498	0.346	0.0264354	0.109484	1.35061	1.13269	1.19071	0.839834
Mef2a	0.191	0.104	0.0264658	0.149711	0.338785	0.228201	1.46424	0.682946
Prmt5	0.323	0.209	0.0264658	0.16478	0.667879	0.490781	1.35364	0.738747
Pex7	0.097	0.04	0.0264658	0.177453	0.156694	0.077587	1.90319	0.525434
Lrp12	0.175	0.256	0.0264723	0.249783	0.330937	0.581932	0.575973	1.73619
Metap2	0.447	0.313	0.0265152	0.175688	1.07347	0.822981	1.30072	0.768806
Secisbp2	0.315	0.197	0.0266358	0.141384	0.606118	0.459033	1.31359	0.761272
Rhox12	0.078	0.028	0.0268468	0.161777	0.131173	0.0622131	1.95496	0.511521
Trim28	0.681	0.512	0.0268916	0.158019	2.05707	1.72004	1.19481	0.836956
Tmem164	0.07	0.024	0.0272662	0.151165	0.112827	0.0530596	1.9478	0.5134
Nckipsd	0.14	0.069	0.0272708	0.106672	0.208891	0.145785	1.40508	0.711703
Trim33	0.078	0.028	0.0273318	0.166665	0.126221	0.0584299	1.99066	0.502346
Adgrl2	0.132	0.218	0.0273318	0.193818	0.29711	0.487413	0.617414	1.61966
Spns1	0.416	0.291	0.0273318	0.212794	0.984858	0.704877	1.39165	0.718572
Fst	0.019	0.069	0.0275437	0.188354	0.0438449	0.212669	0.241816	4.13538
Serpini1	0.125	0.059	0.0275437	0.164235	0.242265	0.137178	1.71401	0.583427
Bbs7	0.167	0.088	0.0276011	0.157155	0.279835	0.180449	1.52185	0.657097
Kdm5c	0.195	0.111	0.0277946	0.174328	0.3857	0.246443	1.54303	0.648075
Sqrdl	0.043	0.009	0.0278345	0.238278	0.0759305	0.0146796	3.48185	0.287204
Rpl37	0.23	0.133	0.0278526	0.155176	0.439033	0.302511	1.43685	0.695964
Nsmce1	0.179	0.097	0.027937	0.158629	0.319781	0.208276	1.51084	0.661883
LOC100360087	0.556	0.417	0.027937	0.192749	1.541	1.19657	1.28546	0.77793
Crybg3	0.019	0	0.027937	0.218924	0.0340262	0	4.40262	0.227138
Cdh22	0.019	0	0.027937	0.21682	0.032347	0	4.2347	0.236144
RGD1306271	0.019	0	0.027937	0.22431	0.0315429	0	4.15429	0.240715
Rrad	0.019	0	0.027937	0.216316	0.0311669	0	4.11669	0.242914
Trappc12	0.019	0	0.027937	0.221981	0.0311176	0	4.11176	0.243205
Plac8l1	0.019	0	0.027937	0.224338	0.0302227	0	4.02227	0.248616
Grin1	0.019	0	0.027937	0.22379	0.0298268	0	3.98268	0.251087
Zfp2	0.019	0	0.027937	0.199791	0.0297842	0	3.97842	0.251356
Hpca	0.019	0	0.027937	0.214008	0.0288807	0	3.88807	0.257197
Astn2	0.019	0	0.027937	0.213448	0.0281332	0	3.81332	0.262239
Phykpl	0.019	0	0.027937	0.226398	0.0281046	0	3.81046	0.262435
Pla2g6	0.089	0.036	0.027937	0.158281	0.147406	0.0761677	1.82674	0.547422
Htatsf1	0.206	0.116	0.027937	0.144131	0.379274	0.263629	1.42263	0.702921
Sec23ip	0.183	0.097	0.027937	0.112623	0.283084	0.208965	1.33849	0.747108
Uqcr11	0.669	0.528	0.0280121	0.189281	2.14283	1.73727	1.23211	0.811618
Mesdc2	0.272	0.166	0.0280219	0.128628	0.529968	0.40091	1.31408	0.760989
Mfap1a	0.311	0.201	0.0280505	0.214518	0.625257	0.415715	1.49221	0.670146
Tmem231	0.086	0.033	0.0284566	0.145688	0.133587	0.0703014	1.7881	0.559254
Gnas	0.296	0.353	0.0284566	0.325685	0.555184	1.04652	0.534947	1.86934
Crbn	0.148	0.076	0.0285301	0.192263	0.230728	0.130717	1.71073	0.584546
Coq6	0.288	0.175	0.0285551	0.114459	0.529652	0.41269	1.27671	0.783263
RGD1562420	0.082	0.031	0.0286161	0.145785	0.130951	0.0684659	1.79634	0.556688
LOC684988	0.311	0.201	0.028627	0.187409	0.65749	0.456551	1.43069	0.698963
Tmem258b	0.043	0.009	0.0286635	0.213006	0.0763893	0.0156646	3.36609	0.29708
Ykt6	0.097	0.04	0.0286635	0.131797	0.143029	0.0847456	1.61516	0.619134
Tmem256	0.284	0.178	0.0286767	0.174454	0.590063	0.412344	1.42079	0.703832
Tnrc6a	0.237	0.14	0.0286988	0.155363	0.423145	0.296775	1.41193	0.708251
Pdcd6ip	0.436	0.284	0.0286988	0.125983	0.856792	0.702867	1.21592	0.82242
Sgsm3	0.152	0.227	0.0287633	0.287386	0.259777	0.524281	0.504935	1.98045
Pgam1	0.887	0.858	0.0288269	0.235299	5.47608	4.65004	1.17726	0.849431
Rpl10a	0.673	0.545	0.0288269	0.206498	2.18157	1.74804	1.2466	0.802183
Rpl29	0.591	0.429	0.0288269	0.146622	1.52518	1.26227	1.20665	0.828741
Cct5	0.549	0.398	0.0288269	0.199424	1.4256	1.10168	1.29138	0.774363
Pex1	0.253	0.152	0.0288269	0.125255	0.452242	0.337183	1.33141	0.751084
Cd81	0.716	0.566	0.0288288	0.181274	2.51018	2.0587	1.21824	0.820853
Atp6v1h	0.56	0.422	0.0288449	0.171829	1.45853	1.16603	1.24871	0.800824
Phf13	0.093	0.038	0.028915	0.130346	0.139857	0.0820636	1.62776	0.614342
Ruvbl1	0.237	0.142	0.0289342	0.1638	0.463346	0.317956	1.44332	0.692845
Ube3a	0.471	0.521	0.0290815	0.242878	1.13542	1.58708	0.717194	1.39432
Nup93	0.117	0.055	0.0290882	0.171191	0.207674	0.114541	1.74781	0.572144
Rgs17	0.206	0.287	0.0291541	0.253092	0.433697	0.750172	0.583679	1.71327
Yipf2	0.167	0.088	0.0291772	0.114216	0.303566	0.215383	1.39126	0.718773
Fdxr	0.148	0.073	0.029243	0.114107	0.242598	0.169957	1.40366	0.712423
Zfp689	0.148	0.076	0.029257	0.130515	0.267502	0.176062	1.49145	0.670488
Zbtb7a	0.241	0.315	0.0293396	0.300136	0.447359	0.836869	0.540059	1.85165
Wdr83	0.128	0.062	0.0293793	0.154868	0.227822	0.135132	1.63866	0.610256
Plcb1	0.043	0.009	0.029466	0.184881	0.0803846	0.0198333	3.02966	0.33007
Pde4d	0.008	0.047	0.0294852	0.245879	0.00720783	0.106728	0.147418	6.78344
Cdipt	0.311	0.204	0.029798	0.181073	0.669164	0.46865	1.41892	0.704764
Pias3	0.167	0.09	0.0298863	0.175546	0.323029	0.194759	1.62644	0.614838
Ncoa1	0.467	0.521	0.029939	0.265874	1.10123	1.55618	0.709517	1.40941
Hnrnpu	0.611	0.467	0.0300223	0.202329	1.65207	1.30903	1.26007	0.793609
Anapc4	0.44	0.296	0.0301014	0.203391	1.00763	0.736804	1.36264	0.733867
Vav3	0.008	0.047	0.0302472	0.213271	0.0127585	0.133298	0.15882	6.29645
Asna1	0.292	0.187	0.0302472	0.166968	0.593009	0.421326	1.39803	0.71529
Nudt19	0.082	0.149	0.0303355	0.287434	0.12817	0.354204	0.379375	2.63592
Rnf7	0.331	0.218	0.0303355	0.178059	0.753998	0.540124	1.38877	0.72006
Tcea2	0	0.031	0.0303355	0.21589	0	0.0640885	0.134974	7.40885
Spata20	0	0.031	0.0303355	0.213763	0	0.066596	0.130555	7.6596
Zdbf2	0	0.031	0.0303355	0.205173	0	0.0800627	0.111034	9.00627
Zfp106	0.253	0.154	0.0303733	0.14338	0.519394	0.37641	1.37003	0.729911
Ttc5	0.42	0.28	0.0303733	0.123106	0.897044	0.730337	1.22518	0.816209
Ddx39a	0.058	0.121	0.0304041	0.275061	0.090167	0.288088	0.336031	2.97591
Uba52	0.65	0.547	0.0304292	0.226626	2.3996	1.86351	1.28614	0.777522
Sytl2	0.008	0.047	0.0304292	0.223798	0.0129352	0.101898	0.204964	4.8789
Foxj3	0.171	0.092	0.0304292	0.145257	0.297272	0.196802	1.48582	0.673027
Ptprd	0.529	0.372	0.0304897	0.139665	1.30058	1.07397	1.20905	0.827097
Pyroxd1	0.136	0.069	0.0304897	0.196188	0.258687	0.137735	1.81871	0.54984
Ugcg	0.175	0.095	0.0306275	0.149685	0.299249	0.198554	1.48282	0.674389
Sgpl1	0.482	0.36	0.0306567	0.158477	1.16987	0.936058	1.24714	0.801832
Ints4	0.389	0.268	0.0306567	0.168443	0.877201	0.655253	1.33363	0.749834
Snrpc	0.222	0.135	0.0306567	0.178877	0.470713	0.307488	1.51411	0.660454
Morc2	0.167	0.09	0.0307285	0.162378	0.290489	0.18307	1.55637	0.642519
Tmem150c	0.436	0.31	0.0311908	0.178492	1.00191	0.764146	1.30713	0.765037
Ssr1	0.311	0.192	0.0312287	0.107905	0.589982	0.474824	1.23753	0.808064
LOC690871	0.218	0.126	0.0312305	0.133771	0.396346	0.285461	1.3753	0.727116
Mrm3	0.101	0.045	0.0312833	0.197862	0.183236	0.08566	2.02003	0.495042
Rdh14	0.132	0.066	0.0315107	0.173447	0.248729	0.142221	1.69969	0.588342
Mtmr7	0.288	0.18	0.0315942	0.159908	0.585872	0.421598	1.38062	0.724313
RGD1311595	0.156	0.083	0.0317525	0.176545	0.2877	0.170963	1.64508	0.607872
Dmxl1	0.097	0.043	0.03188	0.212921	0.174099	0.0758895	2.14344	0.46654
Lpcat3	0.156	0.235	0.032069	0.269519	0.301311	0.579851	0.527779	1.89473
Slc24a4	0.047	0.012	0.0321162	0.219529	0.0778498	0.0193357	2.99464	0.33393
Rorb	0.206	0.282	0.0321162	0.282378	0.412356	0.771192	0.540655	1.84961
LOC100360781	0.14	0.073	0.0321999	0.202627	0.294704	0.154988	1.84682	0.54147
Fam160b2	0.187	0.107	0.0326559	0.197274	0.389043	0.231435	1.6528	0.605035
Rbx1	0.222	0.13	0.0330313	0.180793	0.43133	0.276744	1.53911	0.649726
Aplp2	0.716	0.614	0.0330313	0.27596	2.72068	2.08545	1.30314	0.767374
Cct4	0.767	0.78	0.0331879	0.253319	2.7848	3.48275	0.800172	1.24973
Wipf3	0.16	0.237	0.0331966	0.274836	0.290889	0.583123	0.507296	1.97124
Ppp2r5b	0.163	0.237	0.0332696	0.288392	0.284955	0.565174	0.512809	1.95004
Ubqln2	0.241	0.315	0.0337477	0.268765	0.471026	0.806474	0.58915	1.69736
Elob	0.595	0.474	0.0337477	0.214045	1.79629	1.38786	1.29218	0.773885
Abcb8	0.257	0.159	0.0337477	0.168946	0.547606	0.376662	1.4421	0.693432
C1qtnf4	0.121	0.059	0.0337516	0.196885	0.24516	0.125053	1.88933	0.529287
Rpl34-ps1	0.144	0.073	0.0337534	0.137372	0.235422	0.152674	1.50867	0.662834
Htra4	0.051	0.014	0.0338428	0.226333	0.117024	0.028005	3.34229	0.299196
Errfi1	0.027	0.078	0.0338642	0.248951	0.0408569	0.182004	0.264874	3.77538
Sipa1l3	0.436	0.31	0.0339632	0.16872	1.00089	0.771446	1.29361	0.77303
Pank1	0.187	0.109	0.0340075	0.20226	0.38608	0.225858	1.67931	0.595482
Slc2a12	0.047	0.012	0.0344055	0.14525	0.0752298	0.0288999	2.191	0.456412
Trappc5	0.198	0.114	0.0344055	0.159872	0.449541	0.27577	1.60808	0.621858
Ddx23	0.21	0.128	0.0345908	0.194321	0.419532	0.264311	1.56586	0.638627
Il18	0.051	0.111	0.0346047	0.245558	0.094234	0.272489	0.368984	2.71014
Rnaset2	0.556	0.422	0.0346731	0.193953	1.51957	1.17984	1.28553	0.777889
Dcaf13	0.327	0.213	0.034762	0.153752	0.658681	0.489909	1.33761	0.747604
Cpsf6	0.479	0.322	0.0347679	0.124367	1.05301	0.874064	1.20242	0.831658
RGD1311946	0.031	0.083	0.0347997	0.271393	0.037952	0.175524	0.258468	3.86896
Sem1	0.315	0.209	0.0350293	0.170621	0.659504	0.477289	1.37394	0.727835
Ralgps1	0.058	0.019	0.0351164	0.245851	0.106338	0.0285063	3.02129	0.330985
Otud7b	0.109	0.05	0.0353956	0.131363	0.16631	0.102537	1.56668	0.63829
Slc3a1	0.089	0.161	0.0354673	0.235473	0.180084	0.381671	0.485315	2.06052
C1H10orf76	0.051	0.014	0.0355094	0.217248	0.100459	0.0265139	3.02513	0.330565
Cep170b	0.101	0.168	0.0356759	0.294918	0.160965	0.423119	0.394729	2.53338
Psme1	0.568	0.434	0.0356769	0.185479	1.69304	1.33027	1.27067	0.786984
Zswim8	0.226	0.135	0.035769	0.170458	0.437363	0.294018	1.4715	0.679578
Kansl3	0.167	0.092	0.0358727	0.183671	0.304705	0.183165	1.62921	0.613796
Thoc3	0.101	0.045	0.0358873	0.149647	0.17892	0.100492	1.7098	0.584864
Gtf2f2	0.218	0.13	0.0359104	0.137584	0.400613	0.284892	1.39242	0.718175
Noct	0.082	0.149	0.0360439	0.248185	0.149822	0.349801	0.444197	2.25125
Ndufv3	0.105	0.047	0.0360439	0.176097	0.184716	0.0941689	1.86923	0.534979
Thop1	0.14	0.216	0.0360944	0.260866	0.259049	0.505126	0.522297	1.91462
Emid1	0.187	0.107	0.0361294	0.178209	0.338862	0.21178	1.57301	0.635725
Arel1	0.187	0.256	0.0361664	0.298203	0.313042	0.611756	0.519564	1.92469
Magt1	0.23	0.135	0.0362372	0.14501	0.418617	0.295892	1.4012	0.713673
Pigu	0.198	0.116	0.0362372	0.190138	0.40953	0.249581	1.61618	0.618744
Cox8a	0.977	0.962	0.0363404	0.268116	10.9766	9.25284	1.18609	0.843106
Mphosph6	0.121	0.059	0.0365179	0.186048	0.225469	0.119102	1.8239	0.548276
Prickle1	0.043	0.1	0.0365207	0.250425	0.0670157	0.205825	0.356844	2.80235
Inpp1	0.148	0.076	0.0365207	0.130835	0.258736	0.172989	1.46859	0.680924
Stk11ip	0.187	0.102	0.0365736	0.102912	0.307864	0.232621	1.31013	0.763286
Tmem35b	0.148	0.078	0.03659	0.154063	0.268244	0.167993	1.56323	0.639701
Cul1	0.475	0.334	0.03659	0.192595	1.13074	0.852602	1.32244	0.756176
Kif2c	0.031	0.005	0.0367003	0.195503	0.069985	0.0123946	3.57162	0.279985
Ttf1	0.101	0.045	0.0367065	0.167845	0.185633	0.0986921	1.79988	0.555593
Fastk	0.175	0.097	0.0368378	0.180707	0.35202	0.212605	1.62629	0.614897
Retsat	0.568	0.419	0.0368508	0.156064	1.5621	1.27737	1.22117	0.818885
Gmppa	0.3	0.187	0.036877	0.113301	0.546677	0.434261	1.25304	0.798058
Zfp354c	0.051	0.014	0.0370479	0.186676	0.0838056	0.0275236	2.49991	0.400014
Mks1	0.089	0.038	0.0370479	0.198746	0.154937	0.0686574	2.0969	0.476893
Atp10a	0.093	0.04	0.0370479	0.188417	0.171338	0.0814207	1.98356	0.504145
Hpf1	0.167	0.092	0.0371049	0.188363	0.386734	0.218439	1.73672	0.575798
Pim2	0.047	0.104	0.0371808	0.257486	0.0704681	0.21721	0.354158	2.8236
Hace1	0.14	0.071	0.0372059	0.119654	0.240582	0.163697	1.44264	0.693174
Rras2	0.14	0.213	0.0372337	0.282333	0.243718	0.514183	0.484026	2.06601
Ccdc115	0.132	0.066	0.0374641	0.167834	0.231873	0.134612	1.67257	0.597882
Il17re	0.121	0.057	0.0375107	0.0811064	0.209779	0.154464	1.33634	0.748315
Psmd13	0.556	0.434	0.0376695	0.216509	1.52682	1.1643	1.30871	0.764112
Tpd52l2	0.097	0.043	0.0377335	0.166012	0.169694	0.0890196	1.81473	0.551045
Wfs1	0.339	0.227	0.0377591	0.166453	0.683607	0.509878	1.33417	0.749528
Gdi1	0.732	0.588	0.037817	0.231308	2.41118	1.92429	1.25171	0.798904
Trim30c	0.128	0.064	0.037874	0.156256	0.216242	0.128639	1.63187	0.612793
Plekhg1	0.051	0.014	0.0380716	0.123143	0.0664053	0.0304909	1.88697	0.529949
Pdap1	0.136	0.069	0.0380716	0.0984008	0.229015	0.162086	1.38893	0.719981
Wdr17	0.074	0.028	0.0383831	0.19397	0.142903	0.0574758	2.26604	0.441298
Ptgfrn	0.105	0.047	0.0384918	0.11926	0.181005	0.114853	1.52984	0.653664
Dhodh	0.054	0.017	0.0385073	0.185983	0.090565	0.0315059	2.42291	0.412727
Slc37a4	0.253	0.156	0.0385073	0.151434	0.489077	0.350955	1.38266	0.723246
Pih1d1	0.089	0.038	0.0387621	0.140857	0.158486	0.0861414	1.75248	0.570618
Zfp192	0.097	0.043	0.0387955	0.169669	0.158922	0.0811595	1.85303	0.539656
Supt7l	0.054	0.017	0.0389136	0.143556	0.0828843	0.0358601	2.02538	0.493734
Slc43a2	0.412	0.287	0.0389222	0.0753928	0.878851	0.765289	1.14648	0.872237
Ophn1	0.086	0.036	0.0389618	0.188128	0.152893	0.0668057	2.12084	0.471511
Mdm1	0.167	0.09	0.0390193	0.105667	0.286442	0.210647	1.34351	0.744319
Notum	0.089	0.038	0.0391146	0.152985	0.169144	0.08967	1.79737	0.556369
Hmmr	0.07	0.026	0.0391575	0.199801	0.152912	0.0587752	2.36876	0.422162
Ddx27	0.241	0.142	0.0392611	0.12094	0.414176	0.31522	1.30428	0.766709
Znhit1	0.21	0.123	0.0393204	0.122966	0.383657	0.281823	1.34896	0.741314
Ubn2	0.187	0.104	0.0393204	0.11997	0.333321	0.239553	1.37574	0.726879
B4galt6	0.128	0.064	0.0393238	0.140566	0.225774	0.141285	1.55848	0.641652
Nptxr	0.062	0.123	0.0393238	0.257686	0.108019	0.29591	0.385797	2.59203
Asic4	0.506	0.377	0.0394554	0.177074	1.34731	1.05537	1.27403	0.784913
Nipsnap3b	0.086	0.036	0.0394918	0.167787	0.146052	0.0721158	1.90039	0.526209
Slu7	0.148	0.078	0.0395652	0.13374	0.265961	0.176471	1.47991	0.675716
Ap3m2	0.066	0.024	0.0399024	0.174627	0.109024	0.0455013	2.14452	0.466305
Ncapg2	0.062	0.021	0.0399304	0.187293	0.117757	0.0447112	2.33511	0.428245
Rb1cc1	0.346	0.235	0.0399472	0.138278	0.710087	0.553045	1.27892	0.781912
Dek	0.222	0.135	0.0399712	0.16752	0.435944	0.291141	1.48085	0.675289
Map2k5	0.152	0.081	0.0401655	0.15496	0.251172	0.158535	1.54966	0.645304
Rbck1	0.307	0.197	0.0402933	0.149895	0.612334	0.457481	1.33125	0.751174
Ppil4	0.148	0.081	0.0405184	0.195725	0.305969	0.170811	1.74751	0.572242
Crocc	0.545	0.419	0.0405784	0.197459	1.54754	1.20118	1.28597	0.777622
Zmym6	0.148	0.078	0.0405784	0.143803	0.261885	0.169713	1.51288	0.660989
Mid2	0.054	0.017	0.0407129	0.122451	0.074221	0.0363812	1.81584	0.550708
Zbtb8a	0.066	0.024	0.0407129	0.196679	0.144833	0.052914	2.46103	0.406334
Hnrnpdl	0.082	0.033	0.0408058	0.186211	0.130615	0.0592263	2.03123	0.492312
Snrpg	0.058	0.019	0.0413584	0.170739	0.0942263	0.0380666	2.16837	0.461175
Slc25a5	0.891	0.905	0.0413584	0.255708	5.45719	6.62158	0.824417	1.21298
Clcn6	0.163	0.088	0.0414861	0.113526	0.261245	0.187618	1.37257	0.72856
Atp5i	0.533	0.384	0.0414936	0.159744	1.34309	1.07925	1.24222	0.805011
Npepps	0.833	0.711	0.0414936	0.183872	3.52931	3.03319	1.16303	0.859825
Dock8	0.152	0.083	0.0415056	0.190357	0.27172	0.155603	1.70118	0.587828
Cmas	0.3	0.194	0.041563	0.130068	0.595326	0.459382	1.28962	0.775419
Lrrc61	0.086	0.036	0.0415696	0.174062	0.141405	0.0686825	1.92425	0.519683
Zfp933	0.066	0.13	0.0416286	0.234284	0.127192	0.296027	0.4483	2.23065
Arpc1a	0.716	0.6	0.0417002	0.244031	2.48581	1.94928	1.27384	0.785028
Vasn	0.078	0.142	0.0417002	0.25314	0.13793	0.331023	0.433783	2.3053
Kyat3	0.062	0.021	0.0419152	0.171922	0.10874	0.0454737	2.14047	0.467186
Endov	0.148	0.078	0.0419917	0.13344	0.259029	0.170631	1.48938	0.671418
Recql5	0.058	0.019	0.0420624	0.163394	0.0865015	0.0355932	2.11658	0.472461
Nus1	0.132	0.199	0.0420743	0.292236	0.209264	0.468293	0.458431	2.18135
Fbxo16	0.074	0.028	0.0421415	0.148802	0.122732	0.0615052	1.85625	0.53872
Thg1l	0.082	0.033	0.0421415	0.162992	0.13158	0.0652748	1.88084	0.531677
Gramd3	0.117	0.057	0.0421415	0.147078	0.215054	0.127094	1.6416	0.609161
Ssr3	0.268	0.173	0.0422662	0.128925	0.543366	0.403496	1.33826	0.747239
Cd276	0.07	0.026	0.0422907	0.164905	0.122322	0.0560163	2.00439	0.498905
Osbpl8	0.07	0.026	0.0425458	0.129601	0.125664	0.0655803	1.79496	0.557115
Pdik1l	0.058	0.019	0.0425458	0.13498	0.102862	0.0495249	1.89605	0.527412
Uri1	0.171	0.097	0.0431766	0.142331	0.353165	0.22866	1.52168	0.657167
Uap1l1	0.514	0.372	0.0431766	0.177599	1.32683	1.03862	1.27485	0.784409
Leng8	0.412	0.28	0.0432795	0.170802	0.885508	0.67371	1.30978	0.763488
Kcnj14	0.261	0.164	0.0433578	0.140138	0.536751	0.396702	1.34435	0.743853
Flot2	0.167	0.092	0.043538	0.113341	0.321903	0.231488	1.37441	0.727588
Mrto4	0.132	0.069	0.0436376	0.177094	0.236663	0.135609	1.69401	0.590317
LOC100911685	0.696	0.531	0.0443146	0.128192	2.29164	1.97297	1.1607	0.861547
Plekhf2	0.07	0.026	0.044316	0.139202	0.114005	0.0574991	1.83714	0.544324
Usp5	0.494	0.372	0.0443519	0.2036	1.24662	0.940047	1.32269	0.756034
Rfk	0.21	0.277	0.0443847	0.284061	0.376983	0.714365	0.534237	1.87183
Tcerg1	0.327	0.213	0.0445348	0.136293	0.672788	0.516407	1.29707	0.770968
Clpb	0.529	0.396	0.0445348	0.145742	1.39399	1.13698	1.22407	0.816944
Gdap1l1	0.21	0.123	0.0447061	0.138074	0.394587	0.28009	1.39469	0.717003
Tcn2	0.794	0.68	0.0448932	0.100547	5.19886	4.62168	1.12462	0.889192
Ufc1	0.339	0.22	0.0451147	0.111708	0.651144	0.529886	1.2246	0.816594
Elp3	0.401	0.273	0.0451274	0.145706	0.780728	0.619127	1.25686	0.795631
Ssb	0.689	0.543	0.0451274	0.20591	2.28259	1.82571	1.24888	0.800716
Mettl14	0.113	0.055	0.0451274	0.16334	0.191589	0.105987	1.73803	0.575364
Lactb	0.14	0.073	0.04516	0.152048	0.267211	0.166123	1.57396	0.635341
Ostm1	0.121	0.19	0.0451649	0.259696	0.208304	0.433058	0.49272	2.02955
Jmjd7	0.035	0.007	0.0452032	0.219314	0.0623508	0.0113284	3.39224	0.294791
Dnajc30	0.066	0.024	0.0452676	0.140564	0.10427	0.0514943	1.85822	0.53815
Ppt1	0.218	0.133	0.0453402	0.1442	0.412923	0.29218	1.39957	0.714504
Igf2bp2	0.035	0.007	0.0453512	0.210616	0.0579332	0.0103537	3.33764	0.299613
Kif20b	0.035	0.007	0.0453512	0.206116	0.06409	0.0129428	3.22933	0.309662
Ak1	0.14	0.073	0.0455281	0.161869	0.243347	0.147692	1.6066	0.622434
Tm9sf3	0.035	0.007	0.0455453	0.213769	0.0631455	0.0116707	3.37532	0.296268
Cngb3	0.089	0.154	0.0455881	0.274339	0.163988	0.503826	0.338612	2.95323
Elavl1	0.327	0.218	0.0456823	0.183682	0.670021	0.479605	1.38892	0.719985
Rbbp5	0.152	0.081	0.0456823	0.115948	0.239073	0.168544	1.39502	0.716834
[truncated: 10,167 more rows]

## Sheet: β-Pinealocyte
Gene Symbol	Day %	Night %	p Value	Effect Size	Day Avg	Night Avg	Day FC	Night FC
Hs3st2	0.694	0.099	0	1.18087	2.06265	0.106568	17.7806	0.0562411
Ptpn21	0.365	0.031	0	0.87427	0.438935	0.030197	11.1684	0.0895385
Ndrg1	0.734	0.172	0	1.31002	1.54929	0.196084	7.56626	0.132166
Ccl9	0.484	0.092	0	0.942271	0.689949	0.089602	7.02746	0.142299
Gucy1a3	0.692	0.185	0	1.24573	1.25515	0.192408	6.2505	0.159987
Htra4	0.349	0.067	0	0.708768	0.46205	0.0690501	5.97153	0.167461
Rgs20	0.524	0.124	0	0.975597	0.731755	0.117298	5.82694	0.171617
Klhdc8b	0.8	0.319	0	1.27576	1.809	0.372994	4.74943	0.210552
Ush2a	0.392	0.097	0	0.741929	0.49259	0.0972349	4.68681	0.213365
Hook1	0.91	0.475	0	1.51709	2.86731	0.657492	4.31063	0.231985
Cpt1a	0.521	0.156	0	0.843295	0.730758	0.168341	4.1536	0.240755
Eps8	0.538	0.181	0	0.858394	0.771284	0.185969	3.98678	0.250829
Lpcat1	0.487	0.166	0	0.759435	0.666008	0.17239	3.70638	0.269805
Pid1	0.927	0.614	0	1.39382	3.49343	1.01558	3.41606	0.292735
Hdac5	0.681	0.304	0	0.954387	1.1754	0.34124	3.37488	0.296306
Slc39a8	0.553	0.222	0	0.794338	0.80152	0.236745	3.2889	0.304053
Sgk1	0.608	0.253	0	0.749832	1.16197	0.356811	3.19502	0.312987
Cep164	0.727	0.357	0	0.952759	1.39084	0.432178	3.16805	0.315651
Stard7	0.714	0.348	0	0.948472	1.28956	0.409357	3.09892	0.322693
LOC108349548	0.91	0.597	0	1.27909	2.96342	0.959667	3.06643	0.326112
Cfl2	0.996	0.908	0	1.9119	8.10026	2.67868	3.01645	0.331516
Nrap	0.636	0.333	0	0.784012	1.28192	0.418506	3.01493	0.331683
Cdc25a	0.739	0.412	0	0.893159	1.47162	0.524392	2.77253	0.360682
Tcta	0.935	0.68	0	1.27575	3.08795	1.14752	2.67637	0.37364
Acsl1	0.93	0.709	0	1.20591	3.35623	1.28829	2.59282	0.385681
Zfp444	0.748	0.429	0	0.864498	1.43347	0.549179	2.58141	0.387385
RGD1305089	0.682	0.376	0	0.774312	1.12278	0.444433	2.49272	0.401168
Ampd2	0.779	0.495	0	0.836044	1.7817	0.730409	2.41988	0.413243
Srrm3	0.827	0.537	0	0.897845	1.94681	0.805249	2.40026	0.416621
Map4	0.953	0.795	0	1.15581	4.19529	1.74647	2.39416	0.417682
LOC100361854	1	0.998	0	2.18636	21.0111	8.93271	2.35064	0.425416
Dennd5a	0.858	0.615	0	0.940365	2.2137	0.948188	2.32073	0.430898
Stxbp1	0.992	0.934	0	1.5172	7.56476	3.33014	2.2678	0.440956
Rpl32	0.962	0.812	0	1.14819	3.67848	1.70035	2.15656	0.463701
Fabp12	0.979	0.897	0	1.10429	6.07249	2.91715	2.07796	0.481241
Rps29	0.998	0.98	0	1.59647	9.26671	4.46641	2.07235	0.482543
Pkig	0.974	0.885	0	1.12106	4.6718	2.26741	2.05576	0.486438
Cdh2	0.887	0.699	0	0.894525	2.54285	1.23256	2.05451	0.486735
Eef1a1	0.939	0.777	0	0.952314	3.28846	1.62557	2.0167	0.495859
Rps21-ps1	0.832	0.617	0	0.785771	1.87323	0.925364	2.01336	0.496682
Mt-nd3	0.999	0.996	0	1.28527	22.0143	10.9328	2.01268	0.49685
Rpl37	0.954	0.831	0	0.975303	3.444	1.76743	1.94326	0.5146
Guca1b	0.931	0.768	0	0.844754	3.56846	1.83165	1.94308	0.514648
Neurod4	0.984	0.845	0	0.857848	7.1852	3.77688	1.90004	0.526306
Pdc	0.992	0.96	0	1.01424	9.91622	5.22003	1.89793	0.52689
Rps28	1	0.996	0	1.5729	13.95	7.39705	1.88469	0.530591
Rps25	0.982	0.924	0	1.10851	5.05918	2.69979	1.87069	0.534563
Rps27a	0.959	0.84	0	0.950296	3.5114	1.87495	1.86816	0.535285
LOC100360781	0.958	0.842	0	0.958061	3.58869	1.92002	1.86459	0.536311
LOC100362149	0.883	0.722	0	0.773005	2.35559	1.26672	1.85286	0.539706
Rps12	0.996	0.966	0	1.22992	7.35479	3.9945	1.83913	0.543736
Rplp1	1	0.999	0	1.74175	23.5468	13.1101	1.79548	0.556954
Rpl26	0.995	0.964	0	1.16166	6.53381	3.65653	1.78474	0.560305
Rpl37a	1	0.999	0	1.64992	16.8463	9.50819	1.77095	0.564668
Mgarp	0.979	0.915	0	0.807199	6.75238	3.80923	1.77062	0.564775
LOC100361543	0.933	0.808	0	0.816319	2.93649	1.6573	1.76722	0.565861
Rps21	0.994	0.981	0	1.20787	7.70055	4.37963	1.75653	0.569303
Rbms2	0.938	0.828	0	0.809996	3.13177	1.77999	1.75519	0.569738
Gng13	0.971	0.913	0	0.804818	5.79794	3.29937	1.755	0.5698
Rpl36	0.994	0.97	0	1.13578	6.58586	3.80189	1.73034	0.577922
Rpl22	0.978	0.925	0	0.954921	4.7112	2.75541	1.70724	0.585742
LOC103689961	0.998	0.996	0	1.13772	13.0378	7.76253	1.6787	0.595698
Tma7	1	1	0	1.65316	45.2195	27.2213	1.66094	0.602069
Dnajc12	0.997	0.992	0	1.0619	11.3294	6.82413	1.65923	0.602691
Rps10l1	0.975	0.916	0	0.892941	4.35647	2.62446	1.65744	0.603338
Rpl41	1	1	0	1.87845	65.7318	39.8935	1.64752	0.606973
Cops9	0.983	0.944	0	0.904597	4.96362	3.05282	1.62387	0.615812
Rpl27a	1	0.998	0	1.31112	14.6526	9.09561	1.61029	0.621008
Atp5e	1	0.998	0	1.30845	14.497	9.03431	1.60399	0.623445
Rpl12	0.999	0.99	0	1.08751	9.91416	6.19021	1.60062	0.624759
Tomm7	0.98	0.955	0	0.802951	5.53467	3.48066	1.58843	0.629551
Plekhb1	1	1	0	1.46397	37.5665	23.7437	1.58192	0.632143
Rpl31	0.999	0.993	0	1.11632	9.38979	5.9469	1.57796	0.633728
Cox17	0.998	0.996	0	1.09716	10.3985	6.61367	1.57141	0.636371
Rps15a	0.999	0.997	0	1.1832	11.1001	7.06173	1.57106	0.636514
Sncb	0.999	0.992	0	0.973319	12.1417	7.75494	1.56495	0.638999
Olfm1	0.979	0.942	0	0.759747	5.53398	3.541	1.56125	0.640514
Adipor1	0.999	0.994	0	1.01433	10.8718	6.97854	1.55709	0.642224
B3gat3	0.996	0.983	0	0.95023	8.03078	5.1875	1.54705	0.646392
Mt-nd2	1	1	0	1.07152	197.563	127.721	1.54679	0.646502
Rpl35	1	1	0	1.36438	20.4509	13.3945	1.52641	0.65513
Rps24	0.999	0.998	0	1.09339	11.7189	7.67967	1.52528	0.655619
Atp5i	0.996	0.993	0	0.925402	9.35731	6.13383	1.52467	0.65588
Pfdn1	0.995	0.982	0	0.876445	7.82641	5.13329	1.52362	0.656333
Rps27	0.999	1	0	1.15479	16.0037	10.5004	1.5236	0.656339
Rps8	1	0.999	0	1.26331	20.0757	13.264	1.51315	0.660871
Rpl34	1	0.997	0	1.08286	10.877	7.19949	1.51009	0.662212
LOC689574	0.994	0.979	0	0.796603	6.68436	4.49698	1.48533	0.67325
Rps27a.1	1	1	0	1.24094	21.2526	14.3724	1.47837	0.676419
LOC687780	1	1	0	1.39082	25.32	17.1253	1.47823	0.676484
Uqcr10	0.997	0.99	0	0.837296	7.81112	5.28555	1.47692	0.677083
Rps15	0.999	0.998	0	1.03762	12.9917	8.85046	1.46738	0.681485
LOC684988	0.989	0.972	0	0.772187	5.70013	3.88587	1.46569	0.682274
Rps20	1	0.999	0	1.03545	16.0256	10.9846	1.45849	0.685641
Rps17	0.997	0.994	0	0.897907	8.89144	6.11331	1.4537	0.687901
Rpl21.3	1	1	0	1.09273	19.1768	13.3968	1.43113	0.698751
Rpl28	0.998	0.996	0	0.913833	10.1904	7.14755	1.42512	0.701696
Slc17a7	0.999	0.994	0	0.741382	13.025	9.13775	1.42494	0.701786
Rpl17	1	0.999	0	0.943323	14.6922	10.3146	1.42401	0.702244
Rps4x.1	1	0.998	0	0.936517	15.4673	10.8823	1.42095	0.703757
Rpl13	1	0.999	0	1.00362	14.4151	10.1437	1.42068	0.703889
Mt-nd5	0.999	0.999	0	0.722358	16.8727	11.9861	1.40735	0.710554
Rpl24	1	0.999	0	0.97165	14.8277	10.5841	1.40057	0.713996
Ptprn	0.999	0.999	0	0.891292	22.9944	16.5703	1.38746	0.720744
Rps23	1	0.999	0	0.999314	17.2227	12.4397	1.38419	0.722446
Fth1	1	1	0	0.98494	34.6209	25.0664	1.38101	0.724106
Uqcrq	0.998	0.995	0	0.766691	9.59407	6.94701	1.38049	0.724381
Rpl6	0.998	0.992	0	0.762934	9.07944	6.57448	1.38043	0.72441
Rpl9	1	1	0	1.07419	22.1844	16.0812	1.37929	0.72501
Mt-nd1	1	1	0	0.922765	228.125	166.132	1.37313	0.728261
Gngt2	1	1	0	0.91024	52.522	38.3643	1.36894	0.730495
Rpl23a	1	1	0	0.952026	18.7388	13.7484	1.36272	0.733828
Mt-nd4	1	1	0	0.743963	93.1779	68.649	1.35726	0.73678
Rpl19	1	1	0	1.21683	45.6738	33.8623	1.34871	0.74145
Uba52	1	1	0	0.985346	18.7801	13.9452	1.34646	0.74269
Tpt1	0.999	1	0	0.711431	18.1883	13.6235	1.33483	0.74916
Rpl29	0.999	0.999	0	0.783918	12.0379	9.02544	1.3334	0.749962
Rps18	0.999	0.999	0	0.775268	14.6049	11.073	1.31867	0.758338
Rps16	1	1	0	0.895334	32.7217	25.1098	1.30302	0.767446
Cox6c	1	1	0	0.813663	19.8766	15.3658	1.29337	0.773172
Rps7	1	0.999	0	0.771948	16.0964	12.479	1.28965	0.775404
Rpl23	0.999	0.999	0	0.755733	13.6398	10.5862	1.28818	0.776289
Gpx4	1	1	0	1.05128	144.101	113.432	1.27034	0.787188
Rps2.1	1	1	0	0.821628	39.1115	30.8009	1.26973	0.78757
Mt-cox3	1	1	0	0.831384	301.766	238.952	1.26286	0.791852
Rps14	1	1	0	0.764392	21.4647	17.2073	1.24727	0.80175
Guk1	0.999	1	0	0.79281	12.9322	16.7945	0.770162	1.29843
Atp5g1	0.997	0.999	0	0.733804	9.25747	12.7051	0.728856	1.37201
Eif1	1	1	0	1.19405	21.4329	31.0572	0.690211	1.44883
Pebp1	0.982	0.996	0	0.809784	6.40804	9.81236	0.653411	1.53043
Cnbp	0.943	0.982	0	0.77833	3.19106	4.96411	0.643544	1.55389
Tuba4a	0.995	0.999	0	0.840585	12.4036	19.3226	0.642109	1.55737
Slc25a33	0.933	0.983	0	0.732351	3.77883	5.98105	0.632415	1.58124
Atp5d	0.995	0.999	0	1.03585	8.91259	14.2296	0.626606	1.5959
Dynll2	0.9	0.966	0	0.735157	2.42397	3.88496	0.624903	1.60025
Prdx2	0.963	0.993	0	0.748081	5.57355	8.93871	0.62395	1.60269
Tomm20	0.99	0.998	0	1.13633	6.13862	9.88302	0.621511	1.60898
Cplx3	0.993	0.999	0	1.08078	8.39041	13.6293	0.615897	1.62365
Atp5c1	0.889	0.968	0	0.743299	3.09442	5.04821	0.613738	1.62936
Raly	0.964	0.99	0	0.803973	4.30883	7.07287	0.609757	1.64
Sub1	0.938	0.989	0	0.900448	3.15383	5.19842	0.607446	1.64624
Atp6v0b	0.957	0.991	0	0.927615	4.2832	7.08917	0.604746	1.65359
Ddrgk1	0.932	0.988	0	0.819978	3.86923	6.44638	0.600837	1.66434
Ndufs7	0.854	0.948	0	0.757816	2.12643	3.56104	0.598266	1.6715
Dbp	0.877	0.966	0	0.697018	2.91528	4.90242	0.595487	1.6793
Pmm1	0.954	0.99	0	0.956918	3.82031	6.48952	0.589322	1.69687
Srpk2	0.843	0.938	0	0.738086	1.98544	3.38218	0.588247	1.69997
Vapa	0.867	0.959	0	0.847307	2.29214	3.98061	0.576889	1.73343
Mdh1	0.995	0.999	0	0.731838	12.7907	22.3743	0.571862	1.74867
Ndufa12	0.998	1	0	1.31353	13.3166	23.4913	0.567057	1.76349
Srrm2	0.857	0.953	0	0.816553	2.26358	4.02228	0.563845	1.77354
Uqcrc1	0.794	0.93	0	0.713558	2.25709	4.01192	0.563683	1.77405
Dad1	0.98	0.997	0	0.934112	6.36662	11.3603	0.560813	1.78313
Adra1b	0.807	0.943	0	0.761023	1.96115	3.54471	0.554517	1.80337
Glrx3	0.926	0.973	0	0.785284	3.45396	6.25196	0.553174	1.80775
Rfk	0.767	0.912	0	0.735392	1.45708	2.65816	0.549849	1.81868
Cdk2ap2	0.961	0.988	0	0.693873	4.61009	8.46769	0.54497	1.83496
Calm3	0.996	0.999	0	0.84721	10.6924	19.6538	0.544266	1.83734
Guca1a	0.925	0.979	0	0.745113	5.42937	9.99968	0.543411	1.84023
Smim14	0.839	0.955	0	0.826653	1.95857	3.62526	0.541521	1.84665
Ss18l2	0.964	0.996	0	1.17387	3.78441	7.02051	0.539706	1.85286
Mdh2	0.783	0.929	0	0.771023	2.2138	4.13009	0.537136	1.86172
Ppa1	0.764	0.918	0	0.807941	1.5147	2.83346	0.536212	1.86493
Ssu72	0.896	0.98	0	1.0219	2.73887	5.13198	0.534594	1.87058
Hspd1	0.747	0.909	0	0.782483	1.54087	2.90149	0.532672	1.87733
Hsp90ab1	0.995	0.999	0	1.16987	10.1768	19.3451	0.52631	1.90002
LOC103689983	0.755	0.892	0	0.737035	1.68613	3.25508	0.519477	1.92501
Nfs1	0.781	0.936	0	0.891117	1.58831	3.07943	0.517349	1.93293
Bex3	0.918	0.99	0	1.10844	3.051	5.94791	0.513771	1.94639
Fzd4	0.763	0.93	0	0.823123	1.65279	3.23436	0.512516	1.95116
H3f3b	0.998	0.999	0	1.43733	11.3486	22.1887	0.511678	1.95435
Anp32a.1	0.745	0.903	0	0.804075	1.57567	3.09814	0.510166	1.96015
Ugp2	0.796	0.937	0	0.874477	1.81044	3.56596	0.509077	1.96434
Slc25a5	0.948	0.99	0	1.07037	4.6886	9.22342	0.508869	1.96514
Ube2s	0.837	0.961	0	0.896868	1.95567	3.86178	0.507693	1.9697
Slc25a3	0.912	0.975	0	0.942845	3.55138	7.0087	0.507413	1.97078
Ghitm	0.839	0.944	0	0.749503	3.09092	6.10949	0.506729	1.97344
Taldo1	0.873	0.963	0	0.84078	3.2834	6.51486	0.504745	1.9812
Cacybp	0.768	0.93	0	0.882687	1.53745	3.06758	0.502814	1.98881
Asmt	0.991	0.999	0	1.06494	9.02954	18.0304	0.501074	1.99571
Crtac1	0.815	0.942	0	0.870429	2.02286	4.06638	0.498693	2.00524
Sod2	0.714	0.91	0	0.87493	1.35323	2.74172	0.495408	2.01854
Kcnab2	0.931	0.99	0	1.15665	3.00913	6.10328	0.493864	2.02485
Amd1	0.885	0.972	0	1.03306	2.26384	4.61215	0.491943	2.03275
Whrn	0.711	0.898	0	0.815341	1.2796	2.61936	0.490462	2.03889
Mpp6	0.734	0.914	0	0.826283	1.52727	3.16633	0.483978	2.06621
Rheb	0.928	0.99	0	1.27658	2.77832	5.75538	0.483632	2.06769
Ptp4a3	0.681	0.885	0	0.764294	1.22383	2.54585	0.482746	2.07148
Rabepk	0.68	0.884	0	0.822033	1.16504	2.43371	0.480843	2.07968
Yaf2	0.739	0.915	0	0.900396	1.32742	2.80063	0.475843	2.10153
Nfia	0.61	0.856	0	0.778234	0.952777	2.0188	0.474554	2.10724
Rhob	0.707	0.913	0	0.797931	1.60872	3.40926	0.473413	2.11232
Morf4l2	0.692	0.901	0	0.876612	1.21577	2.59329	0.470854	2.1238
Upf3b	0.694	0.896	0	0.876587	1.24054	2.65081	0.469985	2.12773
Bzw2	0.727	0.881	0	0.820183	1.39397	2.99289	0.46754	2.13885
Ilk	0.611	0.851	0	0.817356	0.974199	2.11742	0.462625	2.16158
Scg2	0.747	0.912	0	0.769105	1.9667	4.32721	0.455753	2.19417
Hspa8.1	0.978	0.997	0	1.03633	10.2521	22.5349	0.455187	2.1969
Atp6v0e1	0.952	0.995	0	1.32756	3.7284	8.21227	0.454667	2.19941
Bud31	0.777	0.931	0	0.937759	1.63404	3.62902	0.451781	2.21346
Pmvk	0.9	0.988	0	1.20698	3.51704	7.91691	0.444945	2.24747
Prdx1	0.775	0.936	0	0.885322	2.02514	4.57594	0.44378	2.25337
Reep2	0.859	0.977	0	1.1292	2.25696	5.13618	0.440514	2.27008
Sik2	0.622	0.868	0	0.859721	0.990959	2.27646	0.437777	2.28427
Rab3a	0.805	0.962	0	1.05675	1.97167	4.5754	0.43217	2.3139
Tob1	0.523	0.795	0	0.793845	0.758895	1.83122	0.417601	2.39463
Selenos	0.443	0.726	0	0.717517	0.581306	1.40666	0.417394	2.39582
Rock2	0.52	0.802	0	0.799283	0.739897	1.78893	0.416858	2.3989
Manf	0.697	0.911	0	0.873095	1.24521	3.0328	0.412518	2.42413
Mcam	0.444	0.733	0	0.728567	0.628513	1.56168	0.406261	2.46147
Eif1b	0.866	0.972	0	1.16293	2.15352	5.3387	0.404494	2.47222
Osbp2	0.546	0.842	0	0.886615	0.783939	1.96682	0.401625	2.48989
Sys1	0.8	0.971	0	1.24369	1.64223	4.13373	0.398731	2.50796
Ncald	0.574	0.886	0	0.962547	0.869052	2.23946	0.390784	2.55896
Slc23a2	0.393	0.692	0	0.729463	0.480309	1.24572	0.390459	2.56109
Hist1h2bcl1	0.798	0.954	0	0.986707	2.21799	5.69618	0.390452	2.56113
Lhx4	0.967	0.997	0	1.59652	4.22112	10.8278	0.390403	2.56146
Abcf1	0.665	0.901	0	1.00781	1.10952	2.90498	0.384056	2.60379
Ahsa1	0.531	0.827	0	0.932716	0.744381	1.99038	0.377119	2.65168
Srsf7	0.358	0.685	0	0.761581	0.425064	1.15134	0.374622	2.66936
Eprs	0.723	0.902	0	0.818927	1.47832	3.9768	0.373313	2.67872
Kras	0.586	0.885	0	1.0433	0.89297	2.41525	0.37232	2.68586
Commd1	0.906	0.981	0	0.857836	4.74618	12.8653	0.369402	2.70708
Cdc5l	0.659	0.903	0	1.00165	1.12569	3.08872	0.366502	2.7285
Gem	0.411	0.726	0	0.696278	0.66295	1.85601	0.360636	2.77288
Hsph1	0.775	0.974	0	1.32445	1.65569	4.6411	0.358127	2.7923
Gmnn	0.369	0.708	0	0.802056	0.462484	1.33059	0.352444	2.83733
Cry2	0.313	0.633	0	0.709445	0.373741	1.08262	0.351211	2.8473
Atp2b1	0.369	0.714	0	0.821804	0.444587	1.2846	0.351141	2.84786
Snrpa1	0.419	0.761	0	0.878625	0.514875	1.5011	0.347347	2.87897
Pcna	0.32	0.635	0	0.742881	0.383107	1.14864	0.339282	2.9474
Hagh	0.601	0.873	0	0.688371	0.987124	2.94241	0.337732	2.96093
Sik1	0.328	0.784	0	0.815325	0.615286	1.84732	0.33666	2.97035
Hspa1b	0.433	0.809	0	0.769675	1.47432	4.40118	0.336492	2.97184
Fbxo6	0.67	0.937	0	1.23354	1.15464	3.45642	0.335979	2.97638
Top1	0.409	0.774	0	0.908499	0.516506	1.57345	0.332506	3.00747
Ehd4	0.255	0.59	0	0.73914	0.277719	0.906922	0.313788	3.18686
Usp16	0.33	0.71	0	0.865172	0.395118	1.33539	0.301115	3.32099
Ttc8	0.568	0.864	0	1.015	0.836698	2.81082	0.30016	3.33156
Pomgnt1	0.498	0.881	0	1.16378	0.664943	2.24234	0.299664	3.33708
Srsf3	0.669	0.962	0	1.41915	1.20417	4.07951	0.296899	3.36815
Dnm2	0.431	0.822	0	1.0652	0.548573	1.88452	0.294836	3.39172
Mmd2	0.725	0.967	0	1.48138	1.31435	4.55046	0.290398	3.44355
Ddit3	0.731	0.973	0	1.27821	1.44124	4.99306	0.29007	3.44744
Fry	0.434	0.814	0	0.987491	0.596323	2.08218	0.289805	3.4506
Xpot	0.191	0.521	0	0.698064	0.20405	0.740404	0.285247	3.50573
Dnaja1	0.533	0.87	0	1.1201	0.814361	2.88418	0.284834	3.51082
Ptp4a1	0.535	0.869	0	1.03669	0.776429	2.76083	0.283824	3.52331
Dynll1	0.988	1	0	2.33614	6.28739	22.269	0.28266	3.53782
Mat2a	0.973	0.999	0	2.04644	7.24818	26.2269	0.27664	3.6148
Mthfd2	0.253	0.603	0	0.765783	0.306304	1.13789	0.275553	3.62907
Dnajb1	0.535	0.901	0	1.07944	0.870234	3.24116	0.270744	3.69352
Frmpd1	0.323	0.73	0	0.910268	0.39908	1.52081	0.267232	3.74207
Dclk1	0.245	0.657	0	0.860452	0.28654	1.11243	0.264195	3.78508
Pqlc1	0.596	0.939	0	1.34137	0.90781	3.49115	0.262146	3.81467
Thap4	0.534	0.89	0	1.09891	0.78317	3.05568	0.258726	3.8651
Nptx1	0.768	0.979	0	1.42413	1.83641	7.37908	0.249884	4.00186
Syt4	0.51	0.915	0	1.24287	0.793188	3.22576	0.248222	4.02865
Mad2l2	0.336	0.743	0	0.940928	0.396636	1.69108	0.239045	4.18331
Slc17a6	0.513	0.865	0	1.03543	0.783992	3.34601	0.236588	4.22675
Asl	0.372	0.727	0	0.831495	0.562492	2.44792	0.232917	4.29337
Tc2n	0.35	0.787	0	1.07769	0.438053	2.00581	0.222269	4.49905
Cacna1g	0.279	0.68	0	0.87146	0.320069	1.47705	0.221963	4.50526
Impdh2	0.184	0.58	0	0.845812	0.190104	0.902043	0.219402	4.55784
Qsox1	0.712	0.947	0	1.09539	1.34003	6.15133	0.219113	4.56386
Hexim1	0.165	0.549	0	0.822815	0.169747	0.814612	0.217978	4.58762
Marcksl1	0.307	0.719	0	0.874507	0.397205	1.86523	0.217149	4.60512
Tmem117	0.277	0.704	0	0.929617	0.307526	1.46054	0.215925	4.63123
Pmepa1	0.245	0.694	0	0.956326	0.284219	1.36382	0.214161	4.66939
Arhgap24	0.882	0.989	0	1.56467	2.69716	12.6535	0.213777	4.67776
RGD1562747	0.438	0.862	0	1.14725	0.568962	2.70091	0.213567	4.68237
Gxylt1	0.299	0.763	0	1.0671	0.350339	1.70984	0.209519	4.77284
Elfn1	0.156	0.524	0	0.733453	0.171694	0.863236	0.208069	4.80609
Srrm4	0.297	0.766	0	1.10036	0.346399	1.74651	0.202902	4.92848
Etnk1	0.842	0.992	0	1.67637	2.21396	11.0598	0.200903	4.97753
Fkbp5	0.398	0.876	0	1.32641	0.496664	2.5163	0.200556	4.98613
Mbnl2	0.934	0.998	0	2.04343	3.33051	17.0835	0.195426	5.11704
Abca1	0.281	0.758	0	1.01851	0.348526	1.8436	0.193421	5.17006
Plk5	0.242	0.727	0	1.04325	0.26813	1.44802	0.190758	5.24223
Emd	0.261	0.735	0	1.0805	0.275596	1.49925	0.18923	5.28457
Tbc1d1	0.091	0.414	0	0.697235	0.0921002	0.534909	0.187371	5.33701
Gdf15	0.138	0.518	0	0.751024	0.154874	0.906094	0.179975	5.55634
Galnt16	0.43	0.928	0	1.50425	0.546176	3.20743	0.172863	5.78492
Camk1g	0.228	0.744	0	1.12984	0.244494	1.47811	0.171018	5.84735
Rcan1	0.45	0.928	0	1.3486	0.704849	4.19255	0.170099	5.87893
Zrsr1	0.325	0.73	0	0.777476	0.461008	2.7705	0.169397	5.9033
Pde4b	0.297	0.767	0	1.089	0.362209	2.23513	0.165785	6.03192
Grm1	0.166	0.607	0	0.906112	0.178743	1.12959	0.165624	6.03779
Parvb	0.187	0.617	0	0.816937	0.201712	1.27488	0.164771	6.06902
Mettl8	0.279	0.687	0	0.831238	0.322629	2.04662	0.161736	6.18292
Osbpl6	0.12	0.528	0	0.839722	0.123645	0.828481	0.159389	6.27394
Kctd3	0.317	0.83	0	1.27766	0.363774	2.52538	0.147423	6.78319
RGD1310852	0.323	0.806	0	0.951636	0.38797	2.73373	0.145047	6.89432
Hspa5	0.498	0.954	0	1.33283	0.753374	5.45029	0.139805	7.15284
Nfatc1	0.049	0.363	0	0.698568	0.0502446	0.430646	0.136719	7.31427
Irak2	0.158	0.703	0	1.12768	0.159979	1.24759	0.135163	7.39849
Irs2	0.098	0.57	0	0.911289	0.119958	0.986051	0.130474	7.66439
Ribc2	0.397	0.857	0	0.935726	0.667323	5.18842	0.130294	7.67495
Cd24	0.429	0.897	0	1.20029	1.02993	8.64247	0.120189	8.32022
Fdx1	0.92	0.999	0	2.10657	3.07867	26.4006	0.116948	8.55081
Mt1	0.421	0.876	0	0.87358	0.945565	9.0479	0.105495	9.47911
Kcnq4	0.119	0.66	0	1.04881	0.120708	1.25415	0.103396	9.67154
Coq10b	0.304	0.877	0	0.947139	0.372486	4.02562	0.0947775	10.551
Ptch1	0.437	0.98	0	2.06778	0.578336	6.8223	0.086111	11.6129
Atp7b	0.1	0.737	0	1.26688	0.100613	1.41453	0.0776488	12.8785
Lxn	0.13	0.625	0	0.858486	0.13621	1.88958	0.07697	12.9921
B3gnt8	0.046	0.479	0	0.871427	0.0464237	0.727076	0.0765507	13.0632
Pde10a	0.08	0.687	0	1.23466	0.0766942	1.15205	0.0746044	13.404
Fcer1a	0.418	0.991	0	2.14506	0.585757	8.46764	0.0702739	14.23
Dclk3	0.149	0.838	0	1.40563	0.149873	2.42825	0.0655687	15.2512
Drd4	0.133	0.804	0	1.27236	0.135318	2.26004	0.0640157	15.6212
Lmo1	0.101	0.77	0	1.27399	0.11268	2.10412	0.0580288	17.2328
Fndc4	0.041	0.531	0	0.930189	0.0391846	0.918487	0.0529729	18.8776
Crem	0.674	1	0	3.0616	1.16674	22.2957	0.0527551	18.9555
Lrrc73	0.082	0.788	0	1.39155	0.0792028	1.79143	0.0495177	20.1948
Tinagl1	0.003	0.384	0	0.821295	0.00279709	0.502835	0.0249536	40.0744
Aanat	0.227	1	0	3.63286	0.29715	26.8736	0.0114252	87.5259
Slc15a1	0.056	0.914	0	1.2137	0.068211	18.0934	0.00432025	231.468
Mcur1	0.037	0.322	2.87942e-305	0.6737	0.0360154	0.367615	0.121858	8.20627
Hsbp1l1	0.967	0.913	2.26426e-304	0.767488	4.56106	2.79207	1.63131	0.613003
Slc7a5	0.371	0.677	4.79962e-304	0.706931	0.460012	1.18739	0.392529	2.54758
Tmed1	0.399	0.113	1.94055e-303	0.721182	0.49188	0.10762	4.26697	0.234358
Igsf21	0.951	0.867	2.08448e-303	0.765496	3.52615	2.13178	1.65103	0.605682
Ddx5	0.946	0.983	1.06171e-300	0.72401	3.53259	5.48217	0.645026	1.55032
Rps4x	0.853	0.666	1.90763e-300	0.742454	2.04314	1.08467	1.87558	0.533167
Pnrc1	0.831	0.955	2.64602e-300	0.638915	2.23803	3.61987	0.619316	1.61468
Cd63	0.999	1	1.07244e-299	0.684371	28.591	44.008	0.649757	1.53904
Dusp1	0.517	0.822	2.07669e-299	0.564027	1.50938	3.09194	0.489815	2.04159
Mt-co1	1	1	9.8415e-298	0.686882	354.581	274.376	1.29231	0.773811
Nudt8	0.216	0.537	1.68368e-297	0.693548	0.234728	0.790212	0.305828	3.26981
Ubc	0.904	0.972	2.77316e-297	0.683113	3.44386	5.75667	0.598935	1.66963
Atp5b	0.987	0.997	3.74185e-296	0.718249	8.78537	14.3675	0.611744	1.63467
Bsg	0.996	1	5.62152e-296	0.69827	12.1558	17.0041	0.715041	1.39852
Ddc	0.838	0.933	1.06176e-295	0.727597	2.12868	3.70485	0.575712	1.73698
Wnt10a	0.025	0.291	2.76161e-295	0.620608	0.0256805	0.408908	0.0851751	11.7405
Adi1	0.636	0.837	5.62455e-294	0.703123	1.04701	2.07141	0.507835	1.96914
Coq10a	0.229	0.551	9.43898e-294	0.693414	0.243925	0.780633	0.321167	3.11365
LOC100360413	0.812	0.593	1.15826e-293	0.749036	1.84373	0.906191	2.0233	0.494242
Hyal2	0.31	0.611	1.08195e-290	0.703905	0.346908	0.99707	0.354402	2.82165
Mgst3	0.878	0.968	2.44602e-290	0.661558	3.33323	5.46124	0.611055	1.63651
Aff4	0.81	0.934	1.07832e-289	0.703732	1.76737	2.99315	0.591833	1.68967
Cyp2s1	0.01	0.259	4.77506e-288	0.619071	0.00974947	0.315775	0.0606231	16.4954
Rab3ip	0.155	0.467	8.94554e-287	0.678664	0.152767	0.606515	0.264011	3.78771
Map2k2	0.803	0.937	1.86227e-286	0.692719	1.77132	2.92921	0.606055	1.65002
Rbm8a	0.702	0.874	3.51627e-285	0.700466	1.26603	2.29044	0.554687	1.80282
Ccm2	0.838	0.945	4.01625e-285	0.690072	2.03446	3.32772	0.61253	1.63257
Acat1	0.476	0.739	1.12249e-284	0.692841	0.711752	1.6267	0.44098	2.26768
Eif4b	0.876	0.708	7.67657e-284	0.731585	2.19401	1.20927	1.80765	0.553205
Slc6a6	0.837	0.946	8.97104e-284	0.657498	2.24993	3.75464	0.600303	1.66583
Arl6ip5	0.987	0.955	1.46567e-280	0.720805	6.54094	4.18602	1.56123	0.640522
Spcs2	0.815	0.923	1.11023e-279	0.697146	1.86398	3.10008	0.60255	1.65961
Ctps1	0.39	0.667	3.81728e-279	0.698172	0.467499	1.19174	0.397339	2.51674
Rpl26-ps2	0.853	0.666	4.69117e-279	0.716672	1.99515	1.08343	1.83382	0.545308
RT1-CE10	0.885	0.964	6.2437e-277	0.580683	4.1034	6.94702	0.591258	1.69131
Rpl38	0.84	0.645	1.30543e-276	0.720072	1.91457	1.01677	1.8744	0.533504
Kdm4c	0.43	0.147	2.60391e-275	0.697809	0.549471	0.148354	3.53305	0.283041
LOC102555453	0.747	0.504	3.87604e-275	0.730542	1.41183	0.662414	2.11452	0.472921
Fam161a	0.136	0.44	1.46563e-273	0.646095	0.141322	0.563605	0.263809	3.79063
Crx	0.989	0.995	1.4981e-273	0.689405	6.32782	9.08982	0.696478	1.4358
B4galt5	0.342	0.084	2.59105e-273	0.664807	0.415778	0.0837162	4.54327	0.220106
Pgk1	0.978	0.992	3.20575e-271	0.688812	5.98112	8.99403	0.665382	1.5029
Cdc42	0.809	0.919	1.14707e-270	0.674164	2.10623	3.58357	0.588893	1.6981
Gnb3	0.999	0.999	4.94861e-270	0.683708	21.3066	28.8946	0.73748	1.35597
Eml5	0.287	0.591	7.03441e-270	0.650743	0.342799	0.965902	0.361511	2.76617
Ndufa8	0.864	0.949	3.75638e-269	0.676314	2.19428	3.42971	0.640835	1.56046
Ndufs4	0.849	0.945	2.17448e-268	0.671563	2.03155	3.21894	0.632264	1.58162
Tle1	0.308	0.066	2.83642e-266	0.662192	0.360253	0.0629969	5.07218	0.197154
Prkacb	0.792	0.563	7.57636e-266	0.708041	1.66816	0.837685	1.9797	0.505128
Evl	0.712	0.871	1.57956e-265	0.6835	1.21503	2.19357	0.55593	1.79879
Eif3f	0.97	0.915	5.24988e-265	0.707361	4.0999	2.7221	1.5043	0.664761
Atp5a1	0.887	0.954	1.09446e-264	0.688977	3.14465	5.34775	0.588802	1.69836
Fyb	0.92	0.795	5.69274e-264	0.68528	5.09968	2.90276	1.75424	0.570047
Farp2	0.348	0.646	1.19242e-263	0.654271	0.414939	1.02999	0.408597	2.4474
Ptpa	0.915	0.807	2.66922e-263	0.706952	2.63577	1.59582	1.64761	0.606939
Por	0.39	0.654	2.29244e-262	0.674317	0.4806	1.20514	0.40374	2.47684
Lsm14a	0.903	0.766	7.99334e-262	0.697161	2.44284	1.44884	1.68136	0.594757
Cct8	0.516	0.739	1.10532e-261	0.684777	0.828813	1.89953	0.439277	2.27647
Bcar1	0.358	0.645	6.39511e-260	0.654706	0.437181	1.08699	0.407644	2.45312
Fhod3	0.325	0.079	1.51415e-259	0.659401	0.385574	0.0764691	4.57474	0.218591
Tspyl4	0.19	0.49	2.28714e-259	0.644454	0.196463	0.64475	0.315331	3.17127
LOC100360087	0.999	0.996	3.67424e-259	0.689927	11.873	8.61271	1.37811	0.725634
Zmynd8	0.639	0.366	4.74288e-258	0.703996	1.09411	0.448357	2.40885	0.415136
Park7	0.975	0.995	4.83872e-258	0.653336	5.90944	8.27914	0.71412	1.40032
Tuba1a	0.993	1	5.34766e-258	0.580663	13.4716	18.9147	0.712382	1.40374
Nacad	0.624	0.829	3.7105e-257	0.638588	1.11382	2.17863	0.513482	1.94749
Rpl34-ps1	0.776	0.554	3.15031e-256	0.690566	1.50656	0.769036	1.94671	0.513687
Brd3	0.263	0.557	3.1988e-256	0.649966	0.289694	0.819105	0.361467	2.76651
Emc7	0.968	0.916	5.3469e-256	0.725847	4.72475	2.98591	1.5804	0.63275
Dhrs11	0.578	0.792	3.62963e-255	0.669471	0.85624	1.68651	0.510602	1.95847
Sag	0.548	0.77	2.88687e-254	0.546376	1.34298	3.53891	0.381239	2.62303
Dpcd	0.751	0.895	4.48043e-254	0.656751	1.45717	2.46054	0.593867	1.68388
Padi2	0.938	0.868	4.50405e-254	0.707751	3.80171	2.31796	1.63736	0.61074
Nap1l5	0.01	0.232	5.37746e-253	0.49354	0.00980965	0.631145	0.0308973	32.3653
Ran	0.855	0.944	1.15728e-252	0.657415	2.39803	3.79916	0.632167	1.58186
Man2a1	0.233	0.524	1.39847e-248	0.633338	0.257688	0.789374	0.334873	2.98621
Dgat2	0.216	0.515	2.42081e-248	0.608172	0.249719	0.742463	0.345158	2.89722
Psmb3	0.704	0.86	3.08809e-248	0.65066	1.51905	2.70211	0.563785	1.77373
Mylk	0.345	0.644	5.0107e-248	0.59581	0.525947	1.27899	0.415788	2.40507
Serp1	0.656	0.832	1.07272e-247	0.651311	1.05397	1.9532	0.541954	1.84517
Scg3	0.838	0.938	2.05784e-247	0.635346	2.67239	4.5279	0.59111	1.69173
Rpl13a	0.995	0.986	2.85001e-247	0.658474	6.88668	5.02072	1.37091	0.729441
Adrm1	0.521	0.763	1.00471e-245	0.642053	0.777583	1.54676	0.505914	1.97662
Nell2	0.412	0.689	1.85978e-245	0.617945	0.608525	1.35247	0.453974	2.20277
Dnaja2	0.658	0.836	5.03892e-241	0.649388	1.06587	1.91037	0.560244	1.78494
Rps10	0.808	0.598	8.44486e-241	0.674898	1.64868	0.88653	1.85011	0.540508
Ndufab1	0.917	0.967	8.52526e-241	0.650699	2.90845	4.32544	0.673161	1.48553
Rpl30	0.826	0.633	1.22115e-240	0.661868	1.77601	0.984957	1.79506	0.557083
Atp5o	0.956	0.986	1.42702e-240	0.638458	4.44323	6.48549	0.685587	1.4586
Tmem215	0.17	0.007	1.95833e-240	0.583804	0.188279	0.00590062	12.4699	0.080193
Tmem55a	0.861	0.938	1.63734e-239	0.629894	2.46015	4.08154	0.603721	1.65639
Cyb5a	0.417	0.674	2.02676e-239	0.637652	0.511089	1.16159	0.444772	2.24834
Podn	0.988	0.996	7.01199e-239	0.624036	7.23393	10.1313	0.714303	1.39997
Fbxo33	0.33	0.608	1.80534e-238	0.631002	0.383658	0.961663	0.405138	2.46829
Nme3	0.774	0.909	8.78659e-238	0.630644	1.59131	2.57119	0.620375	1.61193
Eef2	0.996	0.987	1.02279e-237	0.669384	9.11936	6.53632	1.39458	0.717062
Tpcn1	0.094	0.36	1.26889e-237	0.603721	0.0934214	0.432387	0.23378	4.27752
Smarca2	0.927	0.827	1.49927e-237	0.676716	3.19589	1.93118	1.65152	0.605504
Fam110a	0.543	0.786	1.59301e-237	0.538449	0.940883	1.8023	0.524682	1.90592
Gadd45g	0.759	0.903	3.60423e-237	0.556022	2.20011	4.00743	0.550131	1.81775
Mt-nd4l	0.9	0.773	2.40213e-236	0.6572	2.86463	1.63592	1.74652	0.572568
Psmb1	0.894	0.953	4.77632e-236	0.644003	2.67755	4.11547	0.651454	1.53503
Atp6v0c	0.999	1	5.3623e-236	0.605419	13.1957	17.7539	0.743398	1.34517
Napa	0.805	0.908	7.06192e-236	0.639884	1.84115	3.00563	0.613851	1.62906
Zc3h14	0.453	0.184	9.69371e-236	0.642054	0.576536	0.190402	2.92679	0.341671
Slc12a2	0.437	0.691	3.58947e-234	0.614548	0.583148	1.3008	0.452507	2.20991
LOC100362027	0.882	0.738	3.1873e-233	0.647358	2.20763	1.32301	1.66363	0.601096
Grina	0.993	0.985	3.71158e-233	0.647686	7.19707	5.36818	1.34006	0.746236
Bcat1	0.999	0.999	4.2316e-233	0.633386	13.008	17.2186	0.755606	1.32344
Rpl36al	0.994	0.991	1.79106e-232	0.643819	6.56979	4.95183	1.32608	0.754102
Pea15	0.695	0.443	1.42965e-231	0.647249	1.21873	0.581296	2.07803	0.481225
Srsf5	0.362	0.632	1.48575e-231	0.618461	0.425067	0.9951	0.432859	2.31022
Usp2	0.28	0.562	4.84302e-231	0.605715	0.318345	0.834012	0.389029	2.5705
Thrb	0.255	0.531	1.98535e-230	0.603434	0.308954	0.90082	0.350184	2.85564
Herpud1	0.268	0.542	3.60576e-230	0.577925	0.299395	0.844526	0.362066	2.76193
Mt-co2	1	1	3.68747e-230	0.615369	272.68	220.682	1.23561	0.809316
Pfdn2	0.781	0.906	1.45674e-229	0.635168	1.52769	2.46538	0.621193	1.60981
Creb3	0.249	0.52	1.56178e-229	0.613896	0.268841	0.778373	0.353691	2.82732
Psmb7	0.788	0.912	2.12378e-229	0.615099	1.95511	3.13867	0.624109	1.60228
Prdx5	0.872	0.949	1.31623e-228	0.621861	2.49923	3.79607	0.659269	1.51683
Prr13	0.836	0.668	1.91205e-227	0.647593	2.09051	1.16514	1.78746	0.559454
Psd	0.705	0.457	5.15409e-227	0.640144	1.19932	0.59323	2.00474	0.498817
Tubb5	0.924	0.823	2.09428e-226	0.651237	3.73448	2.19823	1.69569	0.589729
Kpnb1	0.881	0.741	2.88538e-226	0.642967	2.38113	1.41842	1.67397	0.597383
Ddah1	0.578	0.316	5.39708e-226	0.636705	0.955777	0.386584	2.43524	0.410637
Tspan31	0.487	0.713	1.7914e-225	0.626744	0.639681	1.33151	0.484291	2.06487
Clu	0.953	0.981	2.24526e-225	0.614561	5.70731	9.65175	0.591747	1.68991
Pomt2	0.708	0.861	4.77174e-225	0.620046	1.27395	2.20806	0.578861	1.72753
Rpl18a	1	1	3.42495e-224	0.622291	18.2515	14.9235	1.22285	0.817758
RT1-A2	0.851	0.938	9.17018e-224	0.590607	2.88351	4.8167	0.59948	1.66811
Rorb	0.173	0.446	4.0835e-223	0.593191	0.18399	0.61716	0.309315	3.23295
Mt-atp6	1	1	1.63585e-222	0.58762	376.237	314.01	1.19816	0.834611
Rpl27	0.999	0.999	1.76351e-222	0.637624	11.0557	8.82353	1.25269	0.798284
Ncaph	0.088	0.337	2.1185e-222	0.561564	0.0968703	0.486986	0.215037	4.65037
Rpl11	0.997	0.995	4.18135e-222	0.628646	8.66893	6.67034	1.29917	0.769719
Optn	0.542	0.768	4.36954e-222	0.614807	0.777623	1.49997	0.521615	1.91712
Rps11	1	1	5.70727e-222	0.61834	24.0789	20.0977	1.198	0.834727
Wdr70	0.473	0.216	1.54802e-221	0.640904	0.716554	0.227394	3.06054	0.32674
Clcn3	0.29	0.567	2.15762e-221	0.590145	0.33041	0.812758	0.413742	2.41697
Ndufb8	0.989	0.998	2.26483e-221	0.610119	6.18465	8.08769	0.76499	1.30721
Cdhr1	0.584	0.331	3.01695e-221	0.663683	1.02174	0.398082	2.52826	0.395529
Cmip	0.129	0.393	1.21998e-220	0.587461	0.128602	0.483538	0.280833	3.56083
Atp6v1b2	0.978	0.993	1.5311e-220	0.60503	5.15344	6.96791	0.739968	1.35141
Parp1	0.765	0.577	2.51796e-220	0.657964	1.5544	0.816047	1.89384	0.528027
Laptm4a	0.656	0.824	2.04604e-219	0.600112	1.27703	2.32251	0.551779	1.81232
Them6	0.164	0.433	2.264e-219	0.57891	0.174545	0.579001	0.31332	3.19163
Ivd	0.832	0.922	2.49771e-219	0.630983	2.08012	3.39801	0.613296	1.63053
Zdhhc22	0.243	0.045	9.32411e-219	0.56998	0.280243	0.0477229	5.0282	0.198878
Ndufb9	0.983	0.994	3.13292e-218	0.603531	5.31317	7.04768	0.754238	1.32584
Robo2	0.282	0.559	3.8203e-218	0.587176	0.338773	0.84864	0.406193	2.46189
Mapk4	0.073	0.314	1.68378e-217	0.579866	0.0697516	0.36999	0.209878	4.76466
Ostm1	0.333	0.595	2.3334e-217	0.600683	0.383329	0.901644	0.43145	2.31777
Tecr	0.836	0.92	7.82699e-217	0.595827	2.67389	4.30685	0.621724	1.60843
Chchd6	0.576	0.782	1.02395e-216	0.602322	0.890067	1.616	0.553548	1.80653
Itpr1	0.51	0.748	1.3189e-216	0.573719	0.808002	1.59566	0.50945	1.9629
Rpsa	0.997	0.997	2.76741e-216	0.592204	11.6363	8.93658	1.30176	0.76819
Mt2A	0.036	0.252	4.87917e-216	0.401633	0.0415469	0.840636	0.0605981	16.5022
Rab6a	0.757	0.896	7.37726e-216	0.608628	1.42735	2.32051	0.616754	1.62139
Cnga1	0.639	0.423	1.20434e-215	0.684876	1.70247	0.663218	2.54371	0.393126
Decr1	0.297	0.557	1.54509e-215	0.603637	0.361591	0.912127	0.402971	2.48157
Ndufv1	0.594	0.786	1.79957e-214	0.593933	1.02164	1.84972	0.55473	1.80268
Ssx2ip	0.737	0.88	4.57032e-214	0.595377	1.38501	2.27442	0.610664	1.63756
Zfp143	0.296	0.078	1.86353e-213	0.58764	0.354975	0.0780055	4.14718	0.241127
Itm2b	0.99	0.996	7.19216e-213	0.593898	9.01939	13.2367	0.681633	1.46707
Slc3a2	0.443	0.666	8.7755e-213	0.609423	0.599855	1.36728	0.442798	2.25836
RGD1304622	0.271	0.064	4.58589e-212	0.566423	0.344716	0.0676417	4.56862	0.218884
Hspa12a	0.267	0.062	6.89087e-212	0.587005	0.295615	0.0575527	4.5241	0.221039
Nxnl2	0.651	0.376	1.34499e-211	0.536746	1.17389	0.579027	2.00991	0.497535
Nphp4	0.101	0.347	2.62353e-211	0.572723	0.0991119	0.444779	0.239923	4.16801
Ndufa9	0.526	0.738	3.29012e-211	0.604696	0.87289	1.69716	0.517169	1.9336
H2afx	0.429	0.677	4.20289e-211	0.602743	0.547056	1.15972	0.476232	2.09982
Tjp2	0.192	0.457	9.66739e-211	0.579754	0.20618	0.661391	0.321988	3.1057
Nim1k	0.347	0.113	3.49942e-210	0.59311	0.40973	0.113227	3.40616	0.293586
Mrps27	0.432	0.185	2.53845e-209	0.622904	0.588674	0.188669	3.01342	0.331849
Gnl1	0.446	0.68	5.18814e-209	0.592304	0.576423	1.19257	0.48764	2.05069
Hsp90b1	0.805	0.919	2.25548e-208	0.577138	2.00352	3.18686	0.629843	1.5877
Fyco1	0.783	0.601	2.97787e-208	0.624926	1.72043	0.936819	1.82762	0.547158
Cct6a	0.757	0.891	3.47462e-207	0.587021	1.54681	2.49078	0.62253	1.60635
Mapk6	0.585	0.774	4.2679e-207	0.602707	0.907303	1.74168	0.523671	1.90959
Fam160b1	0.056	0.282	5.49968e-207	0.558068	0.0533289	0.313549	0.195732	5.10901
Pdzrn3	0.04	0.253	1.24795e-206	0.528652	0.0390223	0.340491	0.139868	7.14962
St8sia3	0.269	0.066	8.22036e-206	0.591362	0.295625	0.0593272	4.40844	0.226838
Srpk1	0.278	0.541	2.06127e-205	0.578111	0.312217	0.781811	0.406936	2.45739
Rps5	0.998	0.997	6.35349e-205	0.586123	9.58176	7.62079	1.25698	0.795556
Rbp3	0.982	0.957	8.065e-205	0.587897	5.38865	3.84157	1.40168	0.713432
Gjc2	0.316	0.574	3.93066e-204	0.575551	0.404674	1.07137	0.38347	2.60777
Ptges3	0.842	0.93	2.11766e-203	0.586603	1.89235	2.86124	0.662554	1.50931
Map7	0.655	0.414	3.40372e-203	0.601246	1.0674	0.524958	2.01399	0.496526
Gtf2e2	0.575	0.776	4.5486e-203	0.583088	0.876029	1.57162	0.560204	1.78506
RGD1311575	0.154	0.411	1.0813e-202	0.558695	0.163473	0.532302	0.319882	3.12615
Pafah1b1	0.87	0.945	2.74437e-202	0.584116	2.13624	3.15047	0.679091	1.47256
Calr	0.897	0.961	6.20937e-202	0.585852	2.97806	4.57847	0.651211	1.5356
Tmem65	0.306	0.092	6.2804e-202	0.589151	0.352805	0.0856807	3.79183	0.263725
Gadd45b	0.04	0.252	6.75117e-202	0.521047	0.0404847	0.291374	0.167515	5.96962
Rpl10a	0.999	0.998	7.49945e-202	0.592799	10.5356	8.40039	1.25388	0.797526
Galnt11	0.679	0.837	1.25492e-201	0.584756	1.1275	1.90031	0.595451	1.6794
Snrpe	0.878	0.755	5.17666e-201	0.616994	2.21756	1.37547	1.6078	0.621966
Ndfip1	0.995	0.999	8.86723e-201	0.562677	8.99411	11.5825	0.776716	1.28747
Hspb11	0.471	0.695	1.34928e-200	0.584511	0.623156	1.23774	0.507442	1.97067
Reep6	0.735	0.535	1.85452e-200	0.618817	1.4364	0.750229	1.90259	0.5256
U2af1	0.57	0.778	2.24605e-200	0.566497	0.85246	1.51264	0.566423	1.76546
Smarca5.1	0.522	0.748	2.72484e-200	0.571576	0.754083	1.40733	0.539099	1.85495
RGD1564883	0.621	0.377	6.69343e-200	0.60704	0.970916	0.453616	2.11579	0.472636
Dyrk1b	0.473	0.223	1.3697e-199	0.602942	0.627328	0.236726	2.58314	0.387125
Surf4	0.961	0.918	2.40768e-199	0.604895	4.11426	2.83011	1.45215	0.688635
Atg3	0.569	0.764	5.18914e-199	0.584322	0.838833	1.53022	0.551111	1.81452
Zcchc17	0.659	0.833	2.12202e-198	0.565171	1.07813	1.8234	0.593501	1.68492
Bex2	0.977	0.991	4.51953e-198	0.576191	5.03194	6.76623	0.744062	1.34397
RGD1307752	0.716	0.863	5.05642e-198	0.567581	1.25851	2.02333	0.623859	1.60293
Nadk2	0.345	0.575	7.36597e-198	0.569873	0.516996	1.50228	0.348478	2.86962
Hspa9	0.489	0.713	1.53507e-197	0.578078	0.665347	1.27079	0.52729	1.89649
Nme1	0.972	0.993	1.61778e-197	0.561655	6.08342	8.52353	0.714056	1.40045
Gtf2f1	0.419	0.659	2.08833e-197	0.578966	0.528197	1.09233	0.488237	2.04819
Hsd17b11	0.998	0.999	5.14598e-197	0.576627	11.918	15.6416	0.762091	1.31218
Endog	0.261	0.518	6.16202e-197	0.572318	0.279654	0.710638	0.401941	2.48792
Ube2d3	0.867	0.946	6.97174e-197	0.574999	2.16079	3.17165	0.682285	1.46566
Anp32e	0.987	0.997	7.51123e-197	0.58294	6.1807	8.07621	0.765587	1.30619
Rrp1b	0.405	0.168	1.06356e-194	0.595583	0.512974	0.168645	2.92745	0.341594
Bicdl1	0.555	0.761	4.12439e-194	0.570868	0.808484	1.50078	0.541763	1.84583
Plekha8	0.433	0.671	4.85302e-194	0.567726	0.557285	1.13305	0.49629	2.01495
Bola1	0.388	0.64	5.17949e-194	0.55217	0.497353	1.03086	0.487438	2.05154
Necap1	0.656	0.834	7.00859e-194	0.571638	1.05772	1.76318	0.602151	1.66071
Id1	0.336	0.59	2.08164e-193	0.472986	0.869192	2.26617	0.386259	2.58894
Lgals3	0.905	0.964	6.44973e-193	0.567774	3.14605	4.69315	0.671051	1.4902
Ubr4	0.317	0.572	3.84725e-192	0.563565	0.361289	0.831067	0.44145	2.26526
Aarsd1	0.585	0.772	6.39843e-192	0.572256	0.913407	1.62916	0.563341	1.77512
Oaf	0.113	0.351	6.55665e-192	0.54588	0.110693	0.423906	0.278155	3.59512
Lamb1	0.234	0.492	1.52299e-191	0.556609	0.262873	0.713473	0.377171	2.65132
Hmg1l1	0.363	0.602	1.64477e-191	0.56661	0.445825	0.988504	0.456508	2.19054
Ckb	0.998	0.999	4.03362e-191	0.523418	15.1807	21.1141	0.719117	1.39059
Cabp4	0.504	0.262	9.69054e-191	0.584268	0.817301	0.31737	2.52711	0.395709
Hmgn1	0.999	1	1.01527e-190	0.575552	16.1771	20.0682	0.806203	1.24038
Cotl1	0.663	0.441	3.40199e-190	0.596198	1.196	0.586557	2.0216	0.494658
Cacna1h	0.278	0.538	3.5286e-190	0.539865	0.356153	0.860535	0.420606	2.37752
Pdp2	0.244	0.494	5.54458e-190	0.540302	0.274943	0.749292	0.375275	2.66471
Ube2h	0.809	0.647	1.31941e-189	0.594122	1.83995	1.07201	1.70973	0.584888
G0s2	0.445	0.676	1.64983e-189	0.523874	0.698495	1.53892	0.457413	2.18621
Psma7	0.926	0.975	2.01333e-189	0.539831	3.33946	4.62395	0.722808	1.38349
Fkbp3	0.84	0.933	2.8174e-188	0.550437	2.21536	3.27812	0.676787	1.47757
Vps28	0.911	0.968	4.95941e-188	0.526145	3.37832	4.77661	0.707875	1.41268
Slc25a25	0.418	0.652	2.38734e-187	0.551898	0.537114	1.08106	0.501452	1.99421
B3gnt2	0.271	0.513	1.19067e-186	0.529845	0.355364	1.01881	0.355131	2.81586
Cst3	0.999	1	1.91967e-186	0.539557	13.9526	17.5492	0.795174	1.25759
Zdhhc6	0.671	0.459	4.69328e-186	0.605748	1.19891	0.591576	2.00957	0.497619
Papola	0.693	0.838	1.5132e-185	0.555892	1.19758	1.93477	0.620938	1.61047
Slc25a4	0.985	0.992	2.21037e-185	0.565838	7.1655	9.46064	0.757657	1.31986
Gnas	0.899	0.959	3.5045e-185	0.537579	3.70286	5.85989	0.632526	1.58096
Cfap20	0.77	0.887	1.00883e-184	0.550924	1.64682	2.55917	0.644884	1.55067
Mmadhc	0.38	0.612	1.39685e-184	0.562846	0.462369	0.988282	0.473181	2.11335
Cyth2	0.738	0.878	1.75059e-184	0.554199	1.49325	2.3646	0.633052	1.57965
Ocel1	0.386	0.629	1.32011e-183	0.549312	0.479919	0.989123	0.490349	2.03937
Dlc1	0.786	0.611	1.50958e-183	0.579297	1.69189	0.967057	1.74185	0.574102
Arfgef1	0.694	0.485	2.7769e-183	0.576287	1.23619	0.653302	1.87877	0.532264
Cnot11	0.229	0.468	2.786e-183	0.538374	0.250477	0.762427	0.337218	2.96544
Ndufb5	0.989	0.996	2.14759e-182	0.556997	6.26333	8.03334	0.779942	1.28215
Ahsa2	0.058	0.267	2.59172e-182	0.520396	0.0551442	0.288372	0.218332	4.58018
Pcyt2	0.623	0.807	2.89754e-182	0.556717	0.972429	1.65727	0.589246	1.69709
Desi1	0.958	0.983	5.6267e-182	0.554842	3.5705	4.87906	0.73235	1.36547
Ppp1r15a	0.274	0.538	8.12463e-182	0.493262	0.368008	0.837354	0.446104	2.24163
RGD1311805	0.153	0.392	1.56614e-181	0.535274	0.15569	0.50801	0.31986	3.12637
LOC100910944	0.927	0.846	2.21997e-181	0.579351	2.76064	1.84862	1.49069	0.670829
Cox7a2l	0.991	0.973	1.80209e-180	0.565273	5.41858	4.1256	1.31265	0.76182
Cabp1	0.956	0.987	3.24839e-180	0.537074	4.39834	6.16619	0.713764	1.40102
Armcx3	0.832	0.916	6.78714e-180	0.561886	2.1277	3.25976	0.653778	1.52957
Rpl4	0.994	0.989	7.17904e-180	0.562756	7.72342	6.01872	1.28276	0.779567
Hn1	0.864	0.947	9.00767e-180	0.53881	2.30993	3.33641	0.693259	1.44246
Eef1g	0.995	0.984	6.93148e-179	0.562059	7.41442	5.71991	1.29573	0.771765
LOC103691699	0.3	0.096	9.39234e-179	0.536897	0.352202	0.0962376	3.40936	0.29331
P2ry4	0.237	0.056	1.14692e-178	0.529509	0.274545	0.0553694	4.35288	0.229733
Wipi2	0.232	0.474	4.48237e-176	0.539712	0.241853	0.619148	0.400309	2.49807
Uimc1	0.758	0.586	4.9407e-176	0.575368	1.44143	0.830306	1.72727	0.578948
Txnl1	0.582	0.761	6.12982e-176	0.544807	0.906921	1.56572	0.581906	1.71849
Dnajb11	0.238	0.481	1.01441e-175	0.52731	0.258461	0.640434	0.412742	2.42282
Dctn3	0.802	0.915	2.85381e-175	0.527104	1.91313	2.83183	0.676725	1.47771
Arf5	0.974	0.957	7.54597e-175	0.594861	4.861	3.51223	1.38293	0.723103
Nr4a1	0.265	0.528	1.03007e-174	0.435729	0.407867	0.873169	0.473144	2.11352
Impdh1	0.582	0.762	2.48518e-174	0.550859	0.995311	1.82778	0.547026	1.82807
Otud7b	0.289	0.09	2.7177e-174	0.536144	0.33331	0.0904081	3.41914	0.292471
Hdac1	0.526	0.715	4.87686e-174	0.549793	0.787336	1.45585	0.543942	1.83843
Slc7a6	0.264	0.506	9.2834e-174	0.53109	0.298675	0.727073	0.418785	2.38786
RGD1562420	0.643	0.422	3.24329e-173	0.576062	1.00029	0.506186	1.95722	0.510928
Oat	0.434	0.643	3.59954e-173	0.558007	0.565841	1.16075	0.491855	2.03312
Ece1	0.5	0.264	6.88099e-173	0.547233	0.706651	0.302428	2.29381	0.435956
Tyro3	0.055	0.251	7.4063e-173	0.500692	0.0525279	0.305855	0.197964	5.05142
Naa35	0.913	0.819	1.04502e-172	0.57914	2.9622	1.8936	1.56136	0.640468
Ybx3	0.866	0.732	1.35692e-172	0.555119	2.19411	1.37947	1.5863	0.6304
Ankrd24	0.625	0.798	1.80574e-172	0.529213	0.981632	1.64344	0.599739	1.66739
Ciapin1	0.487	0.695	1.06973e-171	0.536167	0.670051	1.23546	0.546023	1.83143
Tuba1b	0.993	0.999	2.44252e-171	0.434911	14.9002	19.2803	0.772939	1.29376
Rpl39.1	0.752	0.569	3.37876e-171	0.568067	1.40262	0.801734	1.74025	0.57463
Srsf6	0.513	0.719	3.52483e-171	0.528404	0.700911	1.24535	0.566303	1.76584
Ucp2	0.333	0.565	1.23944e-170	0.534336	0.423018	0.978007	0.438274	2.28168
Podxl	0.529	0.296	2.01351e-170	0.558212	0.774463	0.341766	2.23007	0.448417
Svip	0.67	0.46	2.4956e-170	0.559445	1.13168	0.595782	1.88464	0.530606
Lnx1	0.182	0.41	2.95169e-169	0.517271	0.198776	0.626139	0.328192	3.047
Fgfr1op2	0.583	0.77	5.20052e-169	0.534142	0.852333	1.45719	0.587743	1.70142
Prc1	0.261	0.076	5.83615e-169	0.510143	0.297849	0.0728935	3.71379	0.269267
Ndufs3	0.626	0.793	1.20819e-168	0.531858	1.07651	1.79202	0.602939	1.65854
Hcn2	0.938	0.873	1.40173e-168	0.533941	3.49646	2.40643	1.45109	0.689136
Sdf2l1	0.202	0.437	1.52912e-168	0.509401	0.214408	0.617425	0.357665	2.79591
Klhl12	0.792	0.637	1.1584e-167	0.553909	1.83805	1.07333	1.7059	0.586199
Ttc3	0.655	0.812	1.40742e-167	0.52066	1.11056	1.80776	0.616449	1.62219
Eif2s3y	0.086	0.294	3.31891e-167	0.505321	0.0983779	0.414076	0.255562	3.91294
Pdcd6	0.334	0.568	4.52774e-167	0.533735	0.377143	0.79017	0.483826	2.06686
Rtcd1	0.356	0.587	1.00892e-166	0.525308	0.434804	0.897615	0.49008	2.04048
Vac14	0.481	0.254	3.21938e-166	0.554212	0.657733	0.275579	2.33817	0.427684
Tsr1	0.605	0.39	5.81665e-166	0.567726	0.986048	0.476967	2.04541	0.488899
Ssr2	0.669	0.824	7.83192e-166	0.519752	1.20024	1.92888	0.624198	1.60206
Rgs2	0.074	0.275	1.56206e-165	0.46707	0.0712071	0.345352	0.228526	4.37587
Neurl1	0.699	0.844	1.65952e-165	0.531595	1.24912	2.01489	0.62182	1.60818
Wfikkn2	0.234	0.469	4.8834e-165	0.518653	0.257644	0.645849	0.408088	2.45045
Gls2	0.037	0.217	5.55047e-165	0.486307	0.03487	0.246915	0.174649	5.72576
Ap2m1	0.998	1	6.63881e-165	0.513167	10.3592	12.7058	0.815457	1.22631
Ldhb	0.65	0.8	9.73637e-165	0.527943	1.3154	2.22298	0.593558	1.68475
Rgs17	0.528	0.724	1.32396e-164	0.520284	0.842565	1.54085	0.549742	1.81904
Abhd8	0.75	0.869	1.68846e-164	0.529923	1.39689	2.19422	0.638271	1.56673
Tmem243	0.123	0.342	4.95102e-164	0.501996	0.124736	0.415753	0.316465	3.1599
Glce	0.36	0.149	1.35743e-163	0.533095	0.436239	0.149359	2.80021	0.357116
Gtpbp4	0.281	0.515	1.72899e-163	0.523784	0.317378	0.747535	0.432162	2.31394
Ankrd27	0.336	0.127	2.72957e-163	0.487339	0.400735	0.138063	2.77405	0.360483
Rpl36a	0.874	0.755	3.65406e-163	0.538264	2.16309	1.40559	1.53511	0.651418
Gabarapl2	1	1	3.69871e-163	0.506823	17.5795	20.9348	0.8398	1.19076
LOC100360573	0.486	0.254	5.07713e-163	0.534928	0.648506	0.279525	2.27443	0.43967
Vopp1	0.455	0.231	5.32422e-163	0.54218	0.588891	0.243845	2.35928	0.423859
Tex14	0.208	0.047	1.77491e-162	0.508954	0.233365	0.0449668	4.4275	0.225861
Prkar1a	0.396	0.61	2.5392e-162	0.5206	0.515385	1.0336	0.503433	1.98636
Pxk	0.398	0.623	2.90153e-162	0.515511	0.498115	0.978542	0.514005	1.94551
Tph1	1	1	3.43506e-162	0.541485	112.175	92.6091	1.21125	0.825595
Litaf	0.755	0.88	5.86866e-162	0.521971	1.49658	2.28327	0.656957	1.52217
Arfip2	0.71	0.512	6.15147e-162	0.544904	1.27313	0.707048	1.78946	0.558828
Rarres1	0.046	0.228	3.23631e-161	0.419557	0.0433304	0.318894	0.162151	6.16709
Casp7	0.304	0.107	5.39917e-161	0.488335	0.364192	0.113659	3.026	0.330469
Rpl10	1	0.999	8.85474e-161	0.499384	16.2746	13.5434	1.20151	0.832287
Frmd4b	0.331	0.127	2.75891e-160	0.50387	0.397474	0.133249	2.84452	0.351553
Sep15	0.991	0.997	3.77641e-160	0.518917	5.73575	7.26665	0.789614	1.26644
Lta4h	0.245	0.469	4.92108e-160	0.528435	0.261276	0.668516	0.399807	2.50121
RGD1306556	0.141	0.014	1.23741e-159	0.480767	0.145352	0.0145731	6.32205	0.158177
Foxn3	0.376	0.6	2.81749e-159	0.522847	0.453794	0.940481	0.487957	2.04936
Atg101	0.44	0.654	1.29462e-158	0.505361	0.558263	1.02714	0.547916	1.8251
Rbmxl1	0.316	0.541	6.25961e-158	0.512428	0.35651	0.764277	0.473358	2.11257
Tfpi2	0.17	0.027	8.01968e-158	0.43552	0.185675	0.03146	4.7196	0.211883
Cct3	0.712	0.829	8.40238e-158	0.525271	1.44466	2.32433	0.623161	1.60472
Sin3b	0.402	0.627	1.21459e-157	0.496402	0.543508	1.02676	0.533883	1.87307
RGD1304963	0.233	0.06	1.47775e-157	0.42593	0.294192	0.0800612	3.37761	0.296067
Marcks	0.048	0.227	1.53281e-157	0.45001	0.048154	0.358126	0.157973	6.3302
Swt1	0.263	0.496	1.61684e-157	0.495745	0.296705	0.676146	0.446996	2.23715
Lrrc38	0.482	0.689	2.88605e-157	0.501043	0.723723	1.3408	0.543175	1.84103
Hnrnpk	0.792	0.899	3.03356e-157	0.515595	1.64469	2.43587	0.676524	1.47814
Dgkd	0.347	0.143	4.72094e-157	0.52237	0.428662	0.144739	2.83485	0.352752
Slbp	0.319	0.544	4.2715e-156	0.516898	0.363372	0.784039	0.470218	2.12667
Rpl14	1	1	1.3864e-155	0.519514	16.0888	13.72	1.17252	0.852861
Cdh11	0.185	0.036	1.85682e-155	0.485644	0.210825	0.0362455	4.77506	0.209422
Ap1s1	0.957	0.983	4.30841e-155	0.515755	3.59666	4.78069	0.752848	1.32829
Kif19	0.92	0.859	5.2817e-155	0.525536	3.29616	2.26733	1.45177	0.688815
Atp6v1e1	0.959	0.977	5.69843e-155	0.515086	4.27476	5.89509	0.725605	1.37816
Lamb3	0.013	0.164	2.19882e-154	0.472934	0.0114196	0.170803	0.118469	8.44101
Plscr1	0.487	0.684	3.00974e-154	0.508288	0.710262	1.32527	0.539413	1.85387
Ak6	0.29	0.526	1.35775e-153	0.495916	0.326892	0.697101	0.476441	2.09889
Ccs	0.339	0.565	6.19737e-153	0.497347	0.403218	0.813772	0.501617	1.99355
Vps37b	0.32	0.549	9.90636e-153	0.502412	0.366623	0.766055	0.485304	2.06056
Scd2	0.591	0.379	1.09239e-152	0.530655	1.00318	0.498003	1.99443	0.501396
Ptov1	0.798	0.913	1.69043e-152	0.468074	2.00646	2.88652	0.696168	1.43644
Krtcap3	0.174	0.393	2.80647e-152	0.498279	0.180463	0.499885	0.37354	2.67709
Gnpnat1	0.372	0.592	3.74497e-152	0.502941	0.444042	0.87655	0.512145	1.95257
Hadh	0.699	0.514	5.25059e-152	0.544215	1.25174	0.700697	1.77535	0.563269
Cbx6	0.696	0.841	1.32264e-151	0.453028	1.43142	2.21739	0.647131	1.54528
Resp18	0.982	0.993	1.37657e-151	0.41071	9.83173	13.322	0.738202	1.35464
Fkbp4	0.988	0.996	2.0739e-151	0.484432	7.25527	9.26731	0.783122	1.27694
Mtch1	0.97	0.99	3.94555e-151	0.49241	4.60083	5.99008	0.768462	1.3013
Xbp1	0.037	0.207	3.96862e-151	0.471509	0.035238	0.214515	0.201492	4.96297
Cyfip2	0.73	0.853	3.98977e-151	0.533519	1.41433	2.31391	0.612903	1.63158
Wipf3	0.387	0.604	4.42391e-151	0.504143	0.483333	0.969181	0.503822	1.98483
Scg5	0.82	0.9	5.65303e-151	0.494909	2.28385	3.50909	0.65183	1.53414
Hpcal1	0.45	0.234	8.16125e-151	0.5046	0.579483	0.253009	2.24131	0.446168
Fam57b	0.99	0.981	8.5045e-151	0.499237	5.95459	4.61127	1.29068	0.774785
Mtdh	0.922	0.965	1.2228e-150	0.483864	3.46885	4.67847	0.742001	1.34771
Tmed9	0.52	0.71	2.54752e-150	0.498583	0.746466	1.29985	0.577522	1.73154
Cd8a	0.024	0.18	5.39662e-150	0.452587	0.0222248	0.241626	0.128066	7.80845
Rreb1	0.466	0.25	6.06369e-150	0.522551	0.645262	0.278348	2.27247	0.44005
Cerk	0.209	0.435	9.8747e-150	0.481482	0.223222	0.539249	0.424619	2.35505
Rpl22l1	0.998	0.999	1.84458e-149	0.500782	10.6767	12.8288	0.832376	1.20138
Ndufv2	0.841	0.925	3.55772e-149	0.484645	2.21529	3.12099	0.710729	1.40701
Rell1	0.184	0.405	4.15541e-149	0.478036	0.193387	0.501292	0.397789	2.51389
Lypd6	0.451	0.238	1.40623e-148	0.510923	0.638503	0.268527	2.32833	0.429493
Eef1b2	0.977	0.951	9.17512e-148	0.506072	4.51781	3.43738	1.3134	0.76138
Xrcc6	0.679	0.488	9.31561e-148	0.522225	1.17132	0.648689	1.79344	0.557586
Suclg1	0.729	0.847	1.6945e-147	0.49318	1.45249	2.19807	0.662339	1.5098
St13	0.692	0.829	3.50956e-147	0.501837	1.24599	1.93813	0.644713	1.55108
Exosc5	0.236	0.463	3.7844e-147	0.483352	0.259026	0.587214	0.450469	2.21991
St3gal5	0.712	0.534	4.79392e-147	0.525219	1.31527	0.752965	1.73701	0.575704
Nrn1l	0.443	0.231	5.88368e-147	0.506095	0.580979	0.249616	2.27635	0.439299
RGD1309108	0.045	0.215	9.63058e-147	0.468002	0.0425148	0.228081	0.220575	4.5336
Trappc1	0.869	0.951	9.68161e-147	0.465647	2.7928	3.85548	0.725085	1.37915
Eif4ebp1	0.049	0.222	1.1071e-146	0.44869	0.0497408	0.272585	0.211408	4.73019
Gstt3	0.194	0.408	2.72697e-146	0.490025	0.212275	0.573924	0.380657	2.62704
Tubb2a	0.3	0.519	3.52827e-146	0.486977	0.364448	0.80542	0.459208	2.17766
Etfa	0.668	0.813	4.67031e-146	0.483505	1.21277	1.90471	0.638618	1.56588
Cox7a2	0.999	0.999	7.59991e-146	0.507227	12.3533	10.2737	1.20222	0.831797
Oasl	0.289	0.502	9.23167e-146	0.459185	0.357522	0.885253	0.410523	2.43592
Malsu1	0.4	0.611	1.65969e-145	0.48482	0.491394	0.91491	0.5421	1.84468
Arih2	0.533	0.318	2.30667e-145	0.519701	0.734304	0.355078	2.03875	0.490496
Fabp5	0.487	0.28	1.12516e-144	0.518862	0.783068	0.33219	2.31763	0.431476
Dnajb9	0.662	0.811	1.41545e-144	0.484132	1.12513	1.78337	0.632958	1.57988
Lhfpl5	0.193	0.411	4.47903e-144	0.475748	0.21042	0.543257	0.398404	2.51002
Supt6h	0.702	0.514	8.30196e-144	0.51291	1.22959	0.711276	1.7186	0.581868
LOC103692716	0.993	0.998	9.95928e-144	0.47055	10.1164	13.1738	0.768091	1.30193
Padi4	0.116	0.318	1.25087e-143	0.463166	0.120555	0.391207	0.325405	3.07309
Acbd3	0.739	0.579	1.27238e-143	0.515777	1.40784	0.845187	1.65793	0.603163
Crmp1	0.729	0.562	1.32345e-143	0.518286	1.33405	0.793245	1.67328	0.597629
Alkbh5	0.324	0.546	5.19981e-143	0.476803	0.373235	0.747102	0.506187	1.97555
Cct7	0.597	0.753	5.55371e-143	0.493647	0.995986	1.65928	0.602646	1.65935
Pik3ca	0.513	0.301	1.35687e-142	0.50814	0.733405	0.34925	2.06932	0.483249
Kif5c	0.882	0.79	2.17922e-142	0.516306	2.90282	1.89211	1.53137	0.653011
Rbm4	0.405	0.614	2.57833e-142	0.478475	0.498277	0.921934	0.545401	1.83351
Ywhae	0.982	0.993	2.81627e-142	0.478765	5.13201	6.49817	0.790084	1.26569
Lrrc24	0.342	0.562	4.27705e-142	0.462035	0.468996	0.929767	0.509696	1.96195
Eif5a	0.983	0.992	7.49175e-142	0.475626	4.97846	6.30832	0.789523	1.26659
Cep162	0.367	0.165	7.5264e-142	0.474239	0.451555	0.178652	2.4466	0.408731
Prr3	0.802	0.889	8.35691e-142	0.486457	1.68121	2.47572	0.680369	1.46979
Rpl8	0.709	0.533	9.47895e-142	0.5149	1.24394	0.730177	1.69411	0.59028
Cct4	0.722	0.824	2.53523e-141	0.502426	1.53938	2.43263	0.634308	1.57652
Sar1b	0.667	0.794	3.0008e-141	0.490919	1.23001	1.96592	0.627564	1.59346
Foxp4	0.181	0.395	5.45599e-141	0.465791	0.189898	0.477661	0.409912	2.43955
Aimp2	0.197	0.409	7.79417e-141	0.334924	0.204639	0.646611	0.326889	3.05914
Sfpq	0.276	0.5	1.35979e-140	0.464125	0.322229	0.683873	0.478804	2.08854
Sipa1l3	0.78	0.627	1.87697e-140	0.484585	1.67863	1.04863	1.59511	0.626917
Tmem41a	0.331	0.546	2.06724e-140	0.470915	0.40145	0.828013	0.490984	2.03673
Gpi	0.745	0.858	2.71575e-140	0.48211	1.60985	2.44479	0.659873	1.51544
Dgcr6	0.468	0.659	1.05502e-139	0.489643	0.586246	1.04743	0.563862	1.77348
Med21	0.384	0.592	1.06853e-139	0.480172	0.470244	0.904139	0.525351	1.90349
Alad	0.813	0.894	1.2592e-139	0.488905	1.90908	2.79451	0.684283	1.46138
Tspo	0.808	0.902	1.28866e-139	0.440361	2.51012	3.73068	0.673706	1.48433
Psmb2	0.606	0.772	1.54259e-139	0.46039	1.11796	1.77156	0.633132	1.57945
Morn1	0.316	0.534	1.94027e-139	0.469392	0.389483	0.803009	0.491363	2.03515
Lgalsl	0.76	0.59	2.64254e-139	0.464375	1.498	0.934455	1.59668	0.626298
Acy3	0.135	0.33	3.24492e-139	0.407276	0.138628	0.565783	0.258132	3.87398
Erp29	0.544	0.718	3.64008e-139	0.476946	0.77363	1.29409	0.600903	1.66416
Gngt1	1	1	2.1896e-138	0.447195	66.9017	85.4895	0.782597	1.2778
Adh4	0.525	0.699	1.16402e-137	0.46095	0.855167	1.45461	0.590717	1.69286
Abhd4	0.215	0.425	1.50165e-137	0.48088	0.223295	0.54946	0.417001	2.39808
Gmcl1	0.937	0.886	2.10767e-137	0.503955	3.00111	2.1874	1.3703	0.729766
RGD1311703	0.936	0.972	2.75287e-137	0.48551	3.13105	4.14526	0.755921	1.32289
Rabac1	0.854	0.94	2.76844e-137	0.435979	2.68784	3.67382	0.732348	1.36547
Oxr1	0.803	0.664	4.25944e-137	0.50334	1.65465	1.05696	1.56018	0.640951
Tspan3	0.941	0.976	4.40675e-137	0.469447	3.5308	4.62692	0.76361	1.30957
Tp53	0.514	0.303	6.61543e-137	0.474025	0.692025	0.346313	1.97025	0.50755
Dbndd2	0.597	0.761	6.61931e-137	0.4965	0.917297	1.53763	0.599173	1.66897
Rpap1	0.427	0.623	8.81305e-137	0.481826	0.540757	1.02182	0.533772	1.87346
Atp6v1d	0.867	0.933	3.84272e-136	0.483121	2.19952	3.03323	0.726044	1.37733
Exoc5	0.453	0.652	1.04284e-135	0.47885	0.579527	1.03387	0.564749	1.7707
Polr2e	0.953	0.979	1.19155e-135	0.472033	4.36805	5.87522	0.743905	1.34426
Fahd1	0.298	0.496	1.25422e-135	0.494616	0.341644	0.853052	0.407442	2.45434
LOC691141	0.011	0.145	1.87557e-135	0.440703	0.0107311	0.156041	0.124855	8.00929
Pfkl	0.505	0.688	6.09123e-135	0.467831	0.759139	1.30384	0.585414	1.70819
Hnrnpa1	0.97	0.933	1.3742e-134	0.486694	4.07079	3.03051	1.34214	0.745078
Chrac1	0.589	0.388	1.51589e-134	0.490515	0.871116	0.469388	1.838	0.544069
Irf8	0.104	0.292	1.57448e-134	0.454963	0.100754	0.326893	0.328752	3.04181
Dyrk2	0.351	0.156	3.0496e-134	0.44346	0.444043	0.179428	2.39691	0.417203
Ube2b	0.923	0.967	3.0512e-134	0.465562	2.86277	3.78441	0.757106	1.32082
Cldnd1	0.327	0.543	5.8603e-134	0.457256	0.381176	0.736728	0.523853	1.90893
Tsc22d1	0.742	0.849	6.473e-134	0.485165	1.41059	2.21501	0.638467	1.56625
Swi5	0.781	0.873	7.79111e-134	0.45846	1.7372	2.50491	0.694738	1.43939
Acot13	0.177	0.386	7.95751e-134	0.443951	0.190646	0.471068	0.417084	2.3976
Chgb	0.837	0.919	1.37126e-133	0.427749	2.59318	3.72959	0.696115	1.43654
Rom1	1	0.999	1.42308e-133	0.476415	20.1949	16.5123	1.22288	0.817739
Rpl6-ps1	0.644	0.461	2.38158e-133	0.495351	1.01834	0.573222	1.7632	0.567151
Ptms	0.936	0.867	2.56746e-133	0.428505	3.99596	2.89012	1.38131	0.72395
Hexim2	0.225	0.437	2.5695e-133	0.463607	0.242469	0.557443	0.444924	2.24758
Me2	0.576	0.741	3.43539e-133	0.444471	0.939088	1.49729	0.629665	1.58815
Ormdl2	0.46	0.664	6.36539e-133	0.472401	0.604688	1.05411	0.577654	1.73114
Gabarapl1	0.88	0.788	7.1957e-133	0.483009	2.26248	1.55095	1.45583	0.686893
Prmt1	0.676	0.811	2.30829e-132	0.461864	1.49895	2.33126	0.644506	1.55157
Nutf2	0.714	0.546	4.38259e-132	0.501094	1.2455	0.740774	1.67227	0.59799
Rock1	0.835	0.711	3.1955e-131	0.485926	1.94017	1.27776	1.51439	0.660332
Lmbr1l	0.515	0.318	3.79662e-131	0.496283	0.767637	0.364199	2.07814	0.4812
Sap30	0.212	0.415	1.01224e-130	0.463173	0.229989	0.573448	0.411329	2.43114
Slc4a4	0.128	0.32	1.21491e-130	0.449328	0.128727	0.375661	0.359712	2.78
Prickle2	0.787	0.871	2.4425e-130	0.495557	1.66302	2.5589	0.65126	1.53549
Hnrnph3	0.397	0.591	9.83192e-130	0.465628	0.487956	0.906892	0.543091	1.84131
Chordc1	0.405	0.599	1.85235e-129	0.465642	0.49407	0.900458	0.553645	1.80621
Sash1	0.173	0.358	1.93767e-129	0.487783	0.192875	0.677324	0.295167	3.38792
Naa20	0.621	0.775	4.96115e-129	0.454079	0.988813	1.52947	0.648805	1.54129
LOC100359583	0.445	0.635	1.7726e-128	0.467962	0.638041	1.22637	0.524147	1.90786
Kctd14	0.222	0.427	2.71821e-128	0.445982	0.248135	0.581835	0.43616	2.29273
Spcs1	0.913	0.961	4.48742e-128	0.432931	3.20161	4.26242	0.751708	1.3303
Pik3c2a	0.315	0.523	5.22577e-128	0.449764	0.370027	0.742569	0.504973	1.9803
Mt-cyb	1	1	5.34424e-128	0.462355	174.068	151.967	1.14542	0.873039
Mcts1	0.582	0.738	5.52559e-128	0.44395	0.938691	1.49205	0.631597	1.58329
Cd82	0.611	0.756	2.09308e-127	0.474692	0.927031	1.49738	0.621627	1.60868
Bola2	0.913	0.842	2.61669e-127	0.479638	2.54335	1.81825	1.39661	0.716018
Shc3	0.032	0.177	2.72218e-127	0.410452	0.0325299	0.215822	0.188334	5.30972
Hnrnph1	0.594	0.75	9.68277e-127	0.465025	0.892387	1.43808	0.623159	1.60473
LOC687679	0.529	0.332	1.75224e-126	0.487926	0.724367	0.368828	1.93852	0.515856
Fem1a	0.378	0.577	1.85676e-126	0.454316	0.449574	0.83193	0.545858	1.83198
Chmp5	0.836	0.912	2.4129e-126	0.458492	2.09418	2.92717	0.716395	1.39588
Aldoa	0.998	0.998	3.70154e-126	0.428377	13.3763	16.5502	0.808342	1.2371
Tp53rk	0.06	0.223	4.06762e-126	0.432064	0.0564038	0.238095	0.267655	3.73615
RGD1359290	0.448	0.249	4.11278e-126	0.467779	0.578596	0.27263	2.08257	0.480176
Glrx5	0.859	0.93	4.78477e-126	0.461607	1.9702	2.70989	0.728043	1.37355
Zhx1	0.232	0.437	5.04796e-126	0.459703	0.249966	0.571521	0.447046	2.23691
Fip1l1	0.353	0.554	5.31592e-126	0.46208	0.416817	0.796622	0.529142	1.88985
Map2k1	0.493	0.672	1.11992e-125	0.457562	0.652953	1.09523	0.599832	1.66713
Rtn4rl1	0.376	0.185	1.12422e-125	0.469378	0.469917	0.194648	2.34508	0.426425
Uqcrc2	0.569	0.72	1.41305e-125	0.467029	0.857084	1.40164	0.614237	1.62804
Slk	0.045	0.199	1.47472e-125	0.425568	0.0438726	0.218235	0.236041	4.23656
LOC690871	0.873	0.783	1.66943e-125	0.464382	2.15733	1.50856	1.42723	0.70066
Plxnb2	0.49	0.287	1.78246e-125	0.466189	0.673873	0.333355	1.99174	0.502075
Cnppd1	0.498	0.3	2.52142e-125	0.474631	0.670895	0.33549	1.97081	0.507406
Hes6	0.474	0.663	2.55131e-125	0.457097	0.634904	1.10857	0.576546	1.73447
Psmb5	0.807	0.896	2.82247e-125	0.429392	2.03988	2.84135	0.718916	1.39098
Rnf19b	0.22	0.069	4.34598e-125	0.44116	0.231897	0.0672556	3.13113	0.319374
RGD1565641	0.54	0.343	6.40635e-125	0.478706	0.755424	0.395598	1.88715	0.5299
Fscn2	0.231	0.077	8.01862e-125	0.445333	0.256292	0.0754852	3.11507	0.32102
Bsdc1	0.805	0.676	9.03013e-125	0.479632	1.71727	1.12073	1.52758	0.654631
Rps3	1	1	1.29753e-124	0.463546	16.7339	14.0731	1.18894	0.841085
Gpbp1	0.734	0.857	1.29846e-124	0.449631	1.34465	1.95959	0.687784	1.45395
Lcp1	0.242	0.449	2.85578e-124	0.438435	0.292199	0.656623	0.453329	2.2059
Pcmtd2	0.748	0.606	3.19552e-124	0.483252	1.45272	0.906977	1.59516	0.626898
Iah1	0.565	0.719	3.54442e-124	0.459882	0.844718	1.38164	0.614181	1.62818
LOC498555	0.457	0.261	3.62038e-124	0.474654	0.585854	0.279252	2.05999	0.48544
Jmjd6	0.238	0.444	3.70716e-124	0.442807	0.260776	0.559289	0.475639	2.10244
Tbcc	0.299	0.501	4.70672e-124	0.440753	0.343544	0.683682	0.509662	1.96208
Eif4a2	0.889	0.944	1.22142e-123	0.446335	2.43521	3.28288	0.742575	1.34667
Aven	0.365	0.534	2.37068e-123	0.506604	0.429189	1.09268	0.398291	2.51073
Pank1	0.501	0.303	2.75482e-123	0.459516	0.713895	0.359845	1.95729	0.51091
Cd81	0.496	0.661	3.12697e-123	0.455817	0.742868	1.29422	0.577255	1.73234
Chrnb4	0.633	0.447	4.91619e-123	0.459345	1.00982	0.587565	1.70662	0.585953
Tmbim4	0.403	0.591	5.04325e-123	0.450388	0.551157	1.00859	0.550915	1.81516
Ppp1r11	0.539	0.718	2.15493e-122	0.455989	0.753584	1.22493	0.618321	1.61728
Selenok	0.966	0.986	2.53118e-122	0.450619	4.09512	5.15573	0.794683	1.25836
Anks1a	0.309	0.134	8.56753e-122	0.455723	0.354646	0.133227	2.54594	0.392782
Ppp1r18	0.577	0.375	9.27996e-122	0.45461	0.853452	0.470557	1.79677	0.556553
Sdhc	0.963	0.979	1.63355e-121	0.4472	3.74785	4.78087	0.784377	1.2749
Rnf187	0.804	0.895	1.88937e-121	0.441319	1.66154	2.31583	0.718683	1.39143
Elovl4	0.618	0.431	1.95676e-121	0.456311	0.992622	0.5711	1.72538	0.579581
Tgfbr3	0.021	0.151	3.3068e-121	0.414431	0.0192641	0.169559	0.162977	6.13582
Mapk10	0.105	0.279	4.5734e-121	0.419756	0.115253	0.401702	0.304232	3.28697
Rpl32.1	0.416	0.226	9.72331e-121	0.467799	0.505444	0.231407	2.13517	0.468347
Ndufb2	0.997	0.996	2.54266e-120	0.475631	8.54662	7.03318	1.21488	0.823127
NEWGENE_68440	0.595	0.404	4.15531e-120	0.465229	0.877686	0.491147	1.77131	0.564554
Psip1	0.934	0.965	4.57928e-120	0.431411	3.281	4.28081	0.766989	1.3038
Anapc5	0.721	0.846	5.1114e-120	0.434976	1.3603	1.96229	0.694774	1.43932
Kit	0.806	0.681	6.87722e-120	0.461609	2.05146	1.32263	1.54691	0.646451
Kdm5a	0.604	0.422	6.99131e-120	0.481042	0.998376	0.540344	1.83227	0.545772
Rnaset2	0.821	0.914	8.0557e-120	0.428889	2.05359	2.79193	0.736487	1.3578
Actr2	0.285	0.477	8.30905e-120	0.447097	0.322805	0.666683	0.491819	2.03327
Cab39	0.868	0.783	1.13911e-119	0.482795	2.21098	1.52169	1.45002	0.689645
Kdm3b	0.395	0.205	1.29291e-119	0.441531	0.486008	0.221025	2.14699	0.465769
Tubb4b	0.457	0.635	2.55549e-119	0.446748	0.661381	1.19421	0.557528	1.79363
Ddit4	0.293	0.489	3.30442e-119	0.429231	0.397533	0.859521	0.468687	2.13362
Calhm2	0.136	0.323	4.36471e-119	0.409903	0.149485	0.388157	0.400558	2.49652
Lrrc8d	0.363	0.566	8.34201e-119	0.438071	0.439955	0.813752	0.546226	1.83074
Gid8	0.414	0.601	1.30234e-118	0.451861	0.500115	0.898288	0.561622	1.78056
March5	0.296	0.496	1.32627e-118	0.446913	0.323695	0.643891	0.510323	1.95954
Selenot	0.418	0.61	3.82338e-118	0.444933	0.52184	0.918954	0.572515	1.74668
Agtrap	0.377	0.568	3.83448e-118	0.442733	0.454139	0.840109	0.545975	1.83159
Pyurf	0.791	0.652	5.13334e-118	0.466799	1.64726	1.08142	1.51845	0.658567
Tmem59	0.953	0.976	5.67944e-118	0.422442	4.87351	6.49261	0.751008	1.33154
Kcne2	0.791	0.675	1.14168e-117	0.486942	1.82648	1.15533	1.57593	0.634546
Nrtn	0.383	0.58	1.29104e-117	0.429806	0.555613	1.07045	0.5235	1.91022
Psmc4	0.439	0.621	4.38738e-117	0.441465	0.611832	1.07231	0.574542	1.74052
Fam162a	0.962	0.988	6.56526e-117	0.436985	3.88264	4.88238	0.795654	1.25683
Tmem38a	0.478	0.655	3.1573e-116	0.442002	0.634485	1.06857	0.597534	1.67355
Mmd	0.362	0.545	3.88102e-116	0.465883	0.432384	0.947697	0.461925	2.16485
Psme2	0.701	0.823	4.47027e-116	0.426964	1.39436	2.05658	0.679559	1.47154
Vdac2	0.913	0.959	6.86615e-116	0.428653	2.83481	3.67115	0.772804	1.29399
Rpl5	0.988	0.973	7.76217e-116	0.437889	5.16768	4.14907	1.24491	0.803268
Ifngr1	0.209	0.392	1.00725e-115	0.447948	0.219278	0.609095	0.370344	2.70019
Spint2	0.964	0.983	1.29983e-115	0.40418	4.72723	5.92259	0.798509	1.25233
Cntrob	0.446	0.261	1.45997e-115	0.464797	0.60885	0.286984	2.08378	0.479897
Extl2	0.356	0.176	2.21855e-115	0.441348	0.418856	0.179662	2.26116	0.442251
Prepl	0.281	0.471	3.9165e-115	0.44334	0.318578	0.662537	0.488565	2.04681
Dhps	0.371	0.561	7.89011e-115	0.437911	0.449116	0.816295	0.555632	1.79975
Spata2L	0.035	0.173	8.04159e-115	0.390409	0.0367937	0.183992	0.241215	4.14569
Serf2	0.999	0.998	1.17669e-114	0.433226	10.5849	8.92671	1.18555	0.843488
Rxrg	0.928	0.874	1.57453e-114	0.463708	3.12824	2.26035	1.38227	0.723446
Ociad1	0.791	0.879	3.46479e-114	0.4283	1.73698	2.42283	0.718089	1.39259
Zfp219	0.493	0.674	6.50843e-114	0.42092	0.683855	1.11664	0.615861	1.62374
Sdhb	0.943	0.973	6.63807e-114	0.434243	3.49706	4.49883	0.77782	1.28564
Lrrc42	0.658	0.783	8.87436e-114	0.440917	1.18123	1.81787	0.651704	1.53444
Rbm14	0.117	0.291	1.35323e-113	0.42134	0.11311	0.321018	0.371913	2.6888
Hars2	0.551	0.702	1.36306e-113	0.453113	0.796146	1.3504	0.592582	1.68753
Stk38l	0.288	0.484	1.86998e-113	0.430603	0.319778	0.631085	0.514406	1.94399
Fdps	0.393	0.578	2.31027e-113	0.425537	0.534085	0.954472	0.564128	1.77265
Pcbp2	0.653	0.482	2.76778e-113	0.455331	1.05427	0.629791	1.66346	0.601156
Smdt1	0.939	0.897	4.23822e-113	0.45773	3.14118	2.34701	1.33694	0.747977
Anks6	0.194	0.059	5.40663e-113	0.418817	0.205264	0.0567571	3.22459	0.310117
Akr7a2	0.415	0.609	5.78694e-113	0.424232	0.548229	0.940515	0.587291	1.70273
Dnajc8	0.754	0.855	1.18541e-112	0.429586	1.48124	2.10838	0.703952	1.42055
Dctpp1	0.229	0.425	1.19772e-112	0.412305	0.252404	0.525095	0.490388	2.0392
Ncl	0.916	0.96	1.29266e-112	0.436365	3.0202	3.99943	0.755767	1.32316
Phb	0.664	0.803	1.3569e-112	0.418999	1.13758	1.66114	0.686707	1.45623
Chp1	0.505	0.684	1.71832e-112	0.437897	0.684027	1.11663	0.616021	1.62332
B3galt2	0.721	0.556	2.14653e-112	0.420621	1.44925	0.918333	1.57191	0.636169
Tmem256	0.965	0.944	2.71639e-112	0.455659	3.90744	2.99815	1.30228	0.767887
Use1	0.876	0.783	3.67835e-112	0.453511	2.20076	1.55297	1.41446	0.706985
Srp14	0.999	1	4.94916e-112	0.419032	13.0116	15.2011	0.856064	1.16814
Pcbp4	0.997	0.995	6.11795e-112	0.420702	8.32114	6.89921	1.2058	0.829324
Ppfia4	0.175	0.048	1.15019e-111	0.410084	0.176741	0.0455441	3.36203	0.29744
Endov	0.601	0.42	1.5906e-111	0.421729	1.03128	0.582775	1.75662	0.569276
Cited4	0.006	0.114	2.06064e-111	0.374782	0.00645871	0.12925	0.118196	8.46054
Tmem9b	0.817	0.899	2.17406e-111	0.429194	1.76193	2.41143	0.731772	1.36655
Casc4	0.239	0.088	2.6245e-111	0.413868	0.273876	0.0913374	2.80129	0.356978
Eif4a3	0.338	0.522	2.69049e-111	0.432215	0.399509	0.756599	0.534189	1.872
Nap1l3	0.248	0.438	2.78882e-111	0.431747	0.266515	0.566533	0.479618	2.08499
Stxbp5	0.556	0.379	4.36824e-111	0.468714	0.839452	0.451624	1.84014	0.543438
Tmem222	0.683	0.525	1.01018e-110	0.455016	1.16687	0.71536	1.62247	0.616345
Vegfc	0.109	0.014	1.05516e-110	0.396049	0.108995	0.0130839	5.15488	0.193991
Snrpg	0.399	0.22	1.16216e-110	0.45367	0.491751	0.225547	2.13015	0.469451
Arf4	0.738	0.849	1.74822e-110	0.424056	1.38182	1.9779	0.700146	1.42827
Lrit1	0.815	0.698	2.01526e-110	0.428667	1.98004	1.34329	1.47052	0.680032
Ccdc28b	0.288	0.481	2.24215e-110	0.421569	0.326855	0.642591	0.51618	1.93731
Coq3	0.233	0.421	4.80145e-110	0.429983	0.240848	0.509044	0.483289	2.06916
Pgm1	0.996	0.995	5.66955e-110	0.479183	8.5442	11.1218	0.768445	1.30133
C1galt1c1	0.218	0.406	1.01696e-109	0.421502	0.230759	0.502212	0.470037	2.12749
Trappc4	0.621	0.764	1.03439e-109	0.423486	1.00795	1.5144	0.66777	1.49752
Camta2	0.485	0.659	1.60037e-109	0.43429	0.649701	1.1022	0.593152	1.68591
Mtus1	0.332	0.161	2.29439e-109	0.433444	0.392854	0.163998	2.31528	0.431912
Hadhb	0.563	0.704	2.71079e-109	0.437272	0.90996	1.47146	0.62098	1.61036
Atpif1	0.997	0.998	2.86857e-109	0.481061	11.8988	9.64498	1.23343	0.810746
Creld2	0.078	0.233	5.25921e-109	0.409974	0.0734385	0.255248	0.314568	3.17896
Rnf7	0.97	0.949	1.00251e-108	0.454855	3.99562	3.09255	1.29107	0.77455
Depdc7	0.404	0.232	1.10831e-108	0.470522	0.590506	0.248895	2.3195	0.431127
Neto2	0.087	0.246	1.46464e-108	0.404887	0.0851204	0.27471	0.334095	2.99316
Pgp	0.366	0.559	3.49281e-108	0.404899	0.450029	0.791567	0.573913	1.74242
Rbm45	0.207	0.394	6.00122e-108	0.410649	0.216278	0.463961	0.477419	2.09459
Btbd9	0.065	0.214	7.23221e-108	0.409194	0.0595676	0.222431	0.299304	3.34108
Aifm1	0.356	0.543	1.54613e-107	0.415153	0.436109	0.785403	0.560859	1.78298
Sdcbp	0.598	0.741	1.69842e-107	0.415135	0.942035	1.44354	0.654975	1.52678
Unc50	0.327	0.512	2.13047e-107	0.415455	0.36971	0.68199	0.548722	1.82242
RGD1563570	0.528	0.343	4.62503e-107	0.43622	0.727004	0.401111	1.79271	0.557814
Eif3d	0.465	0.645	5.32711e-107	0.4085	0.668041	1.09096	0.615865	1.62373
Ift43	0.325	0.51	1.37247e-106	0.427445	0.370193	0.699075	0.536181	1.86504
Snrnp200	0.679	0.526	1.48623e-106	0.453887	1.2633	0.759055	1.65568	0.603983
Gps1	0.678	0.789	2.89841e-106	0.411446	1.22014	1.78765	0.684309	1.46133
Il3ra	0.627	0.457	9.11084e-106	0.433462	0.979413	0.586664	1.65824	0.603048
Nrxn3	0.607	0.433	9.68786e-106	0.432811	0.947888	0.557837	1.68691	0.592801
Ppp2r2a	0.815	0.715	1.04158e-105	0.441867	1.75014	1.21196	1.44043	0.694238
Pdia3	0.56	0.721	1.17819e-105	0.402721	0.959779	1.49347	0.645029	1.55032
Btg2	0.309	0.501	1.44856e-105	0.369341	0.422602	0.798217	0.535254	1.86827
Pkm.1	0.974	0.986	1.66115e-105	0.395952	5.78455	7.39064	0.78298	1.27717
Nyx	0.099	0.259	2.05897e-105	0.407667	0.0971326	0.308938	0.335904	2.97704
Sap18	0.866	0.929	2.79188e-105	0.395839	2.37418	3.11911	0.761937	1.31244
Gls	0.624	0.76	3.09783e-105	0.441984	1.02344	1.6242	0.632385	1.58131
Rbm4b	0.163	0.341	4.25276e-105	0.405969	0.163126	0.386421	0.436722	2.28979
Uba3	0.72	0.589	4.46592e-105	0.465895	1.34705	0.851573	1.57509	0.634886
Mbd3	0.751	0.624	4.70053e-105	0.432971	1.44381	0.953556	1.5088	0.662779
Wscd1	0.816	0.9	5.28744e-105	0.394901	1.98793	2.70344	0.736308	1.35813
Pop4	0.526	0.692	5.98473e-105	0.423305	0.730292	1.16185	0.631728	1.58296
Slc29a1	0.083	0.005	6.95715e-105	0.386331	0.0807705	0.00503332	6.03795	0.165619
Camlg	0.393	0.57	9.01807e-105	0.417784	0.473499	0.83382	0.572989	1.74523
Nradd	0.367	0.526	1.31387e-104	0.47647	0.483639	1.20765	0.405402	2.46668
Tceal9	0.956	0.98	2.66693e-104	0.416936	4.24498	5.45916	0.777995	1.28535
Pla2g12a	0.296	0.483	3.88565e-104	0.407047	0.330742	0.626877	0.53502	1.86909
Kif5b	0.783	0.866	4.36049e-104	0.409053	1.95155	2.7323	0.715296	1.39802
Bnip3l	0.796	0.884	4.90762e-104	0.409242	1.6401	2.2379	0.73406	1.36229
Vldlr	0.339	0.17	5.00971e-104	0.420538	0.39727	0.173608	2.21815	0.450825
Ebp	0.176	0.355	6.77791e-104	0.403082	0.179871	0.409806	0.452283	2.211
Gabarap	0.992	0.998	8.77752e-104	0.4048	6.75468	7.99241	0.845329	1.18297
Alox15	0.981	0.992	1.13276e-103	0.390967	7.20258	9.10031	0.791694	1.26311
Nudt19	0.163	0.339	1.13276e-103	0.403847	0.167288	0.395136	0.437602	2.28518
Cebpb	0.127	0.298	1.15837e-103	0.34884	0.163033	0.401039	0.420965	2.3755
Stip1	0.547	0.698	1.27047e-103	0.417447	0.798314	1.25974	0.636598	1.57085
Dnajc3	0.158	0.334	1.37402e-103	0.404712	0.159588	0.380871	0.433872	2.30483
Btg1	0.768	0.637	1.65004e-103	0.392261	1.60951	1.09572	1.46467	0.682749
Wdr55	0.629	0.753	1.67436e-103	0.416647	1.00478	1.5186	0.663867	1.50633
Lmbrd1	0.411	0.583	1.73995e-103	0.414746	0.509542	0.868243	0.59157	1.69042
Pdcl	0.527	0.345	1.87734e-103	0.424876	0.705828	0.394392	1.77014	0.564929
Galk1	0.063	0.207	1.98196e-103	0.387007	0.0621515	0.228297	0.30278	3.30273
Entpd1	0.136	0.029	4.24217e-103	0.379567	0.148876	0.0309731	3.87758	0.257893
Lman2	0.6	0.743	4.60209e-103	0.408613	0.952693	1.43171	0.667742	1.49758
Unc119	0.999	0.998	5.01556e-103	0.452226	12.6456	10.3629	1.22006	0.819629
Meaf6	0.357	0.545	5.80955e-103	0.402213	0.419344	0.733146	0.577739	1.73089
Mt-atp8	0.545	0.371	1.15033e-102	0.440696	0.799465	0.441681	1.79212	0.558
Ftl1	1	1	1.37128e-102	0.426841	30.1467	25.6114	1.17701	0.849607
Cox7c	1	1	1.66574e-102	0.438651	21.1008	17.8715	1.18059	0.847034
Tnks2	0.606	0.438	1.74497e-102	0.43941	0.951872	0.558628	1.69156	0.591169
Pfdn6	0.963	0.984	2.52517e-102	0.405034	4.04473	5.00408	0.808669	1.2366
Ndfip2	0.578	0.727	6.0718e-102	0.405693	0.869629	1.3153	0.663722	1.50666
Zfp933	0.195	0.377	6.31277e-102	0.399304	0.205855	0.451721	0.467501	2.13903
Pim2	0.149	0.319	7.67786e-102	0.397321	0.150245	0.365144	0.427155	2.34107
Rassf3	0.207	0.382	8.26779e-102	0.418677	0.211133	0.475485	0.455488	2.19545
Fahd2a	0.155	0.33	1.64634e-101	0.388046	0.158876	0.366387	0.448676	2.22878
Tnrc6b	0.73	0.592	1.92766e-101	0.418386	1.37202	0.900291	1.51822	0.658665
Gtf2b	0.285	0.464	2.16934e-101	0.403565	0.322171	0.613906	0.532405	1.87827
Ndufa1	0.952	0.924	3.04973e-101	0.437153	3.40464	2.60746	1.30457	0.766539
Cadm1	0.556	0.691	3.21619e-101	0.427902	0.850681	1.38066	0.618902	1.61576
Dpm1	0.48	0.648	5.12002e-101	0.408255	0.64528	1.03779	0.625391	1.599
Dtymk	0.687	0.807	1.11901e-100	0.398231	1.23856	1.77214	0.700593	1.42736
Lyrm4	0.763	0.867	1.24245e-100	0.403245	1.44464	1.99339	0.726091	1.37724
Baz2b	0.523	0.346	2.07312e-100	0.418487	0.7161	0.403038	1.75795	0.568844
Psma2	0.688	0.808	3.63134e-100	0.384385	1.37628	1.94252	0.709997	1.40846
Dctn2	0.675	0.788	3.82602e-100	0.406823	1.19225	1.74747	0.684077	1.46182
Rhobtb3	0.17	0.345	4.54229e-100	0.398124	0.177028	0.411194	0.444043	2.25203
Atxn7l3b	0.604	0.748	4.99505e-100	0.387456	0.929364	1.37475	0.678361	1.47414
Cc2d2a	0.293	0.136	9.90687e-100	0.399437	0.336481	0.138512	2.33302	0.428629
Atp11a	0.383	0.558	1.16319e-99	0.408466	0.480856	0.858399	0.565242	1.76915
Tarbp2	0.468	0.294	1.22192e-99	0.430839	0.609737	0.320726	1.87387	0.533656
Idh1	0.391	0.222	2.20984e-99	0.420919	0.482111	0.230689	2.04459	0.489095
Pias3	0.35	0.183	4.89387e-99	0.408173	0.412897	0.188675	2.12859	0.469795
RGD1304624	0.35	0.187	9.58433e-99	0.423581	0.419545	0.187373	2.17631	0.459493
Blvra	0.388	0.565	1.9102e-98	0.388934	0.505724	0.849188	0.600246	1.66598
Dstyk	0.432	0.262	1.96039e-98	0.429754	0.573709	0.287488	1.96213	0.509651
Rd3	0.807	0.664	3.33812e-98	0.319705	1.93171	1.40124	1.37589	0.726803
Ephx4	0.073	0.217	3.46073e-98	0.383874	0.0711849	0.236701	0.329082	3.03876
Ndufa2	0.996	0.997	4.28117e-98	0.409343	8.62508	7.31135	1.17944	0.847861
Noct	0.194	0.37	4.61611e-98	0.386322	0.21031	0.450073	0.478859	2.0883
Qtrt1	0.063	0.198	7.9367e-98	0.376965	0.0592389	0.337079	0.19949	5.01277
Ubl3	0.602	0.743	8.04995e-98	0.395671	0.892942	1.32912	0.674279	1.48307
Errfi1	0.108	0.264	1.01509e-97	0.381071	0.110121	0.324516	0.35909	2.78482
Hibadh	0.72	0.828	1.01954e-97	0.397344	1.2907	1.80316	0.717368	1.39399
Samm50	0.536	0.694	2.01196e-97	0.391132	0.807273	1.2316	0.658241	1.5192
Rpl35a	0.381	0.21	2.18845e-97	0.418105	0.457038	0.218018	2.04825	0.488221
Pla2g4a	0.13	0.029	3.17643e-97	0.390975	0.12497	0.0255146	3.80041	0.26313
Vps4b	0.445	0.589	3.30265e-97	0.441894	0.572328	1.41338	0.409116	2.44429
Tcp1	0.411	0.582	3.33029e-97	0.402832	0.54645	0.933412	0.589827	1.69541
Itpa	0.493	0.649	5.31487e-97	0.400203	0.678478	1.08066	0.631247	1.58417
Zbed5	0.986	0.977	5.34485e-97	0.403415	5.61926	4.54784	1.23507	0.80967
Krcc1	0.703	0.828	5.67492e-97	0.39396	1.2622	1.78888	0.707217	1.41399
LOC108348137	0.173	0.34	7.96978e-97	0.406043	0.171652	0.407055	0.435559	2.2959
Prdx3	0.625	0.755	8.48065e-97	0.401161	1.01898	1.50375	0.679757	1.47111
Tmem62	0.362	0.195	1.16739e-96	0.405872	0.441215	0.205714	2.09172	0.478075
Ywhag	0.936	0.901	4.531e-96	0.401635	3.40886	2.60421	1.3078	0.764644
Rras2	0.578	0.72	5.2464e-96	0.394614	0.83737	1.26249	0.665915	1.50169
Gins4	0.422	0.256	8.01956e-96	0.41495	0.53975	0.270355	1.96091	0.509968
Galnt7	0.644	0.776	1.62853e-95	0.408049	1.09739	1.64926	0.6674	1.49835
Cox15	0.38	0.213	1.67107e-95	0.410017	0.458358	0.220869	2.02867	0.492933
Hnrnpl	0.743	0.617	2.03192e-95	0.418972	1.398	0.932822	1.49339	0.669619
RGD1560212	0.609	0.748	2.11446e-95	0.40399	0.905621	1.34985	0.673327	1.48516
Polr2c	0.684	0.803	8.15683e-95	0.388823	1.26251	1.80374	0.701594	1.42533
LOC100363502	0.95	0.975	1.09559e-94	0.405151	3.28976	4.14311	0.794526	1.25861
Gchfr	0.004	0.094	2.0595e-94	0.297127	0.00433842	0.15336	0.0877719	11.3932
Grin2c	0.485	0.317	2.14635e-94	0.413121	0.747675	0.396645	1.86324	0.536701
Arhgef1	0.347	0.185	2.26301e-94	0.404266	0.402	0.187523	2.08584	0.479424
Pgrmc2	0.461	0.289	3.28468e-94	0.417845	0.616675	0.323346	1.87995	0.531928
Got1	0.969	0.981	3.52209e-94	0.398271	4.66316	5.86687	0.795178	1.25758
Ccser2	0.145	0.307	3.79989e-94	0.389478	0.142566	0.341532	0.434002	2.30414
Pqbp1	0.395	0.567	5.67751e-94	0.390699	0.483879	0.818406	0.596179	1.67735
Ccndbp1	0.446	0.61	6.44298e-94	0.394413	0.571251	0.926292	0.620801	1.61082
Hcn1	0.471	0.301	9.13697e-94	0.405368	0.628292	0.342149	1.81256	0.551705
Akr1b1	0.64	0.763	1.06425e-93	0.381639	1.17905	1.71565	0.689046	1.45128
Mrps21	0.836	0.908	1.07935e-93	0.402162	1.89033	2.5396	0.745344	1.34166
Psenen	0.671	0.803	1.74377e-93	0.365658	1.33833	1.8738	0.715746	1.39714
Rps3a	0.999	0.999	1.75384e-93	0.393314	11.0339	9.5679	1.15306	0.867256
Sgpl1	0.602	0.444	5.36137e-93	0.413505	0.916007	0.556838	1.63364	0.612132
RGD1565183	0.604	0.479	6.90203e-93	0.484597	1.15147	0.641888	1.7817	0.561263
LOC56764	0.089	0.011	7.37353e-93	0.372226	0.0890691	0.00961044	5.05185	0.197947
Rdh11	0.585	0.436	8.32796e-93	0.442641	1.05008	0.573275	1.81746	0.550217
Ap2b1	0.629	0.469	9.71443e-93	0.400558	0.968961	0.607593	1.58512	0.630866
Pafah1b2	0.515	0.675	9.7761e-93	0.394056	0.712643	1.09731	0.652613	1.5323
Tmf1	0.212	0.389	1.24061e-92	0.367623	0.23403	0.467232	0.511344	1.95563
Fopnl	0.568	0.407	1.71492e-92	0.422571	0.821555	0.482667	1.68786	0.592464
Nhlrc2	0.21	0.379	1.82833e-92	0.396357	0.220709	0.480263	0.470582	2.12503
Tmem178b	0.509	0.344	2.07374e-92	0.422893	0.724992	0.399495	1.79487	0.557142
Asic1	0.007	0.098	3.27357e-92	0.353517	0.0061516	0.107021	0.138023	7.24518
Tmsb4x	1	1	3.80214e-92	0.421731	47.7576	40.8964	1.16773	0.856362
Tgfb1i1	0.215	0.084	3.99986e-92	0.38697	0.233527	0.0819829	2.64752	0.377712
Hivep3	0.21	0.079	5.5051e-92	0.368842	0.232085	0.0822316	2.62475	0.380988
Cox8a	1	1	7.26443e-92	0.394026	60.376	53.7638	1.12296	0.890502
Sirpa	0.54	0.373	1.26609e-91	0.400402	0.765456	0.448343	1.69187	0.591062
Hdgfrp3	0.303	0.471	1.37778e-91	0.408074	0.337473	0.656115	0.521641	1.91703
Rassf8	0.483	0.646	2.02128e-91	0.385641	0.664899	1.06182	0.629679	1.58811
Erp44	0.299	0.474	2.32314e-91	0.394081	0.338177	0.62288	0.550148	1.81769
Slc39a4	0.578	0.709	2.36479e-91	0.382239	1.02156	1.60002	0.640712	1.56076
Ankmy2	0.37	0.534	2.37692e-91	0.374374	0.480497	0.961947	0.504654	1.98155
Srsf1	0.841	0.75	3.4269e-91	0.40108	1.88678	1.36091	1.38359	0.722758
Kif1bp	0.548	0.697	4.10184e-91	0.386614	0.819797	1.23888	0.664433	1.50504
Ddx3	0.063	0.196	4.6896e-91	0.341248	0.069276	0.219291	0.345744	2.89231
Psmc5	0.569	0.705	5.34779e-91	0.379949	0.904463	1.353	0.67092	1.49049
RGD1306954	0.431	0.603	7.55375e-91	0.386392	0.545241	0.879186	0.624437	1.60144
Rexo2	0.82	0.903	8.73542e-91	0.370902	2.04949	2.71302	0.756324	1.32219
Trim26	0.263	0.435	1.61478e-90	0.383153	0.281053	0.544856	0.524556	1.90638
Rbmx	0.235	0.408	1.73086e-90	0.380613	0.256969	0.51103	0.512386	1.95165
Anxa7	0.835	0.766	2.06257e-90	0.447405	2.60403	1.71106	1.51885	0.658395
Abhd2	0.067	0.2	4.90501e-90	0.365022	0.0650501	0.212015	0.33804	2.95823
Dsc2	0.024	0.13	4.95819e-90	0.358359	0.0215567	0.147313	0.200598	4.98509
Limk2	0.264	0.12	9.21087e-90	0.386983	0.290904	0.11789	2.35283	0.42502
Hebp1	0.059	0.187	1.1887e-89	0.37122	0.0555172	0.203257	0.307222	3.25498
Brd2	0.768	0.858	1.32664e-89	0.387636	1.56412	2.15354	0.72757	1.37444
Msi1	0.891	0.824	1.41519e-89	0.384886	2.36044	1.77159	1.33052	0.751587
Fh	0.274	0.445	1.46189e-89	0.380671	0.31099	0.584021	0.540368	1.85059
Il18	0.278	0.45	1.48305e-89	0.385202	0.308701	0.587563	0.533335	1.87499
Eif2ak1	0.297	0.469	1.5866e-89	0.382093	0.336093	0.641008	0.531626	1.88102
Cox6b1	0.996	0.995	1.99062e-89	0.409058	7.90824	6.64636	1.18958	0.840636
Rtn4r	0.113	0.262	2.68601e-89	0.366169	0.11502	0.296369	0.40807	2.45056
Prrc1	0.054	0.18	4.72194e-89	0.367034	0.0486768	0.173671	0.319467	3.13022
Rbm26	0.839	0.745	4.82891e-89	0.398671	1.87744	1.34974	1.38809	0.720416
Mrpl52	0.828	0.732	6.13908e-89	0.411222	1.78307	1.26864	1.40233	0.713098
Ddost	0.321	0.49	1.30573e-88	0.375177	0.388668	0.686634	0.572277	1.7474
Gar1	0.319	0.165	1.36451e-88	0.3835	0.361204	0.167389	2.0926	0.477875
RGD1562987	0.956	0.981	1.43722e-88	0.367449	3.68996	4.52658	0.815585	1.22611
Papd5	0.501	0.336	2.16862e-88	0.405803	0.686573	0.38644	1.75707	0.569129
Etfb	0.545	0.686	3.0328e-88	0.374905	0.828532	1.24134	0.670105	1.4923
Camk2b	0.996	0.977	3.66581e-88	0.380841	7.65169	6.33718	1.2071	0.828431
Cln5	0.05	0.173	4.25792e-88	0.358909	0.0466847	0.169668	0.315496	3.16961
Smpd1	0.579	0.727	5.63953e-88	0.370213	0.936004	1.39475	0.67343	1.48493
Rapgef5	0.715	0.583	5.70457e-88	0.392007	1.3351	0.893708	1.48843	0.671851
Cope	0.96	0.983	9.74899e-88	0.319011	5.26104	6.44622	0.816428	1.22485
Sf1	0.453	0.622	1.0848e-87	0.365927	0.593138	0.934915	0.638299	1.56666
Tmem136	0.193	0.071	1.16363e-87	0.360768	0.198334	0.0698205	2.61003	0.383137
Vamp2	0.995	0.998	1.33927e-87	0.38288	7.02326	8.23371	0.853167	1.1721
Abcd2	0.147	0.042	1.34692e-87	0.361146	0.145472	0.0399704	3.11128	0.321412
Tulp1	0.977	0.991	2.46575e-87	0.355832	5.43973	6.63435	0.820205	1.21921
Lrp8	0.057	0.182	2.54213e-87	0.355489	0.0586076	0.213999	0.306286	3.26492
AABR07016578.1	0.297	0.146	2.91953e-87	0.353927	0.389958	0.178399	2.12293	0.471047
Dusp15	0.315	0.162	3.335e-87	0.391648	0.37058	0.166107	2.16107	0.462734
Tmem134	0.552	0.389	3.76831e-87	0.401943	0.77592	0.463205	1.66085	0.602103
Fuca2	0.21	0.377	5.69069e-87	0.354762	0.23534	0.466854	0.514498	1.94364
Gnpda1	0.253	0.423	7.64347e-87	0.361603	0.274626	0.512447	0.544794	1.83556
Agap3	0.383	0.547	1.42216e-86	0.391104	0.461959	0.800855	0.582052	1.71806
Bag1	0.995	0.992	1.48075e-86	0.387357	8.39387	6.80825	1.23256	0.811323
Hdac9	0.068	0.004	1.55737e-86	0.358448	0.0647281	0.00349244	5.53852	0.180554
Cerkl	0.133	0.035	1.98329e-86	0.364866	0.130298	0.0312	3.4053	0.29366
Mal2	0.096	0.236	2.46306e-86	0.369218	0.0951091	0.271312	0.373639	2.67638
Pla2g5	0.882	0.826	2.50759e-86	0.39177	2.52421	1.87089	1.34735	0.742199
Txndc9	0.522	0.658	2.9922e-86	0.380404	0.75401	1.17029	0.64731	1.54486
Ankrd52	0.043	0.16	3.06032e-86	0.355568	0.0407896	0.161597	0.295982	3.37858
Rtn4	0.986	0.995	3.09297e-86	0.373	6.52799	7.80498	0.836597	1.19532
Urod	0.378	0.546	5.141e-86	0.362014	0.495895	0.817825	0.611114	1.63636
Pard3	0.177	0.34	5.78908e-86	0.363921	0.187131	0.403876	0.476304	2.0995
Ppp1r10	0.381	0.556	9.32961e-86	0.348922	0.487765	0.79275	0.620075	1.61271
Hdlbp	0.782	0.872	1.01457e-85	0.380284	1.56955	2.12888	0.738492	1.35411
Cpe	0.951	0.916	1.16454e-85	0.387974	5.16363	3.89499	1.32488	0.754788
Mbd6	0.605	0.445	1.92013e-85	0.387358	0.930408	0.582256	1.58784	0.629786
LOC100363452	0.361	0.204	2.00154e-85	0.392251	0.427128	0.209026	1.99578	0.501056
Rnpep	0.471	0.629	2.95703e-85	0.366474	0.682018	1.06712	0.642468	1.5565
Egflam	0.625	0.488	3.05557e-85	0.414827	1.0111	0.625722	1.60621	0.622585
Cipc	0.397	0.236	3.1572e-85	0.382378	0.504212	0.261221	1.89592	0.52745
Tp53inp2	0.791	0.874	3.8081e-85	0.394975	1.66633	2.30545	0.723976	1.38126
Dhrs7b	0.35	0.52	4.57157e-85	0.362506	0.408386	0.685983	0.601144	1.66349
Satb1	0.275	0.133	5.47415e-85	0.383876	0.317078	0.133566	2.27824	0.438936
Ubl5	0.999	1	6.86515e-85	0.389008	15.046	13.1771	1.14172	0.875871
Atp5g3	0.988	0.996	8.36745e-85	0.364427	6.13712	7.34028	0.836311	1.19573
Enox1	0.329	0.486	8.45422e-85	0.404302	0.440598	0.877571	0.507675	1.96976
RGD1560065	0.287	0.462	8.88341e-85	0.360885	0.32235	0.567651	0.575347	1.73808
Srpra	0.225	0.393	1.09944e-84	0.362194	0.250928	0.498727	0.512904	1.94968
Ppig	0.795	0.875	1.1096e-84	0.364068	1.66661	2.21191	0.75458	1.32524
Arpc5l	0.939	0.916	1.19814e-84	0.39131	3.29295	2.57945	1.27554	0.783983
Rpl7	0.996	0.996	1.43681e-84	0.366692	8.34177	7.19162	1.15971	0.862287
Grhpr	0.386	0.548	1.76856e-84	0.36645	0.487633	0.804181	0.611207	1.63611
Cenpu	0.033	0.142	1.8056e-84	0.350535	0.0306035	0.155644	0.245125	4.07955
Gpx1	0.968	0.948	2.44544e-84	0.372129	4.48056	3.56212	1.25711	0.795474
Sqstm1	0.93	0.965	2.64454e-84	0.363893	3.34748	4.23214	0.791461	1.26349
PVR	0.028	0.133	3.38375e-84	0.344318	0.025616	0.132541	0.249865	4.00216
Fam89a	0.148	0.045	5.54531e-84	0.363255	0.160704	0.0435924	3.18523	0.313949
Dnajb4	0.474	0.622	7.08943e-84	0.382751	0.606842	0.957306	0.637691	1.56816
Ebpl	0.638	0.76	9.68646e-84	0.36808	1.10679	1.58926	0.69832	1.43201
Lgals1	0.998	0.996	9.88109e-84	0.442002	15.7506	12.351	1.27502	0.784299
Slc19a2	0.102	0.244	1.2023e-83	0.352248	0.102309	0.261666	0.41341	2.41891
Pla2r1	0.201	0.079	1.76251e-83	0.36191	0.207484	0.0751773	2.55331	0.391648
Pde6d	0.822	0.735	1.80464e-83	0.406743	1.84648	1.31256	1.4037	0.712402
Cngb3	0.142	0.294	2.41735e-83	0.331217	0.182041	0.42092	0.445654	2.2439
Saraf	0.769	0.857	2.60791e-83	0.349541	1.67032	2.22963	0.750266	1.33286
Rab11a	0.713	0.818	2.6147e-83	0.372609	1.28324	1.76204	0.729802	1.37023
Mrps34	0.65	0.784	3.56853e-83	0.364746	1.07865	1.51545	0.713659	1.40123
Dap3	0.398	0.556	4.24767e-83	0.365151	0.488546	0.795138	0.619205	1.61497
Uckl1	0.447	0.293	4.9192e-83	0.397837	0.604701	0.327409	1.82183	0.5489
Camk2d	0.363	0.207	5.2202e-83	0.369359	0.435328	0.221848	1.92077	0.520624
Aipl1	0.951	0.969	5.44962e-83	0.338315	4.60496	5.83775	0.789185	1.26713
Rmdn3	0.283	0.451	6.96489e-83	0.366873	0.308956	0.554453	0.565072	1.76969
Cops6	0.718	0.821	1.02299e-82	0.351979	1.42958	1.92946	0.742259	1.34724
Olfm2	0.867	0.765	1.30891e-82	0.366854	2.31544	1.70748	1.35399	0.73856
Vps26a	0.162	0.317	1.35854e-82	0.358253	0.162168	0.350485	0.477602	2.09379
Cuedc1	0.668	0.535	1.54571e-82	0.37265	1.29214	0.833985	1.54284	0.648155
Tspan17	0.483	0.323	1.54585e-82	0.370719	0.639742	0.373292	1.69516	0.589914
Ccdc47	0.649	0.765	1.68473e-82	0.36304	1.06265	1.50099	0.709903	1.40864
Grip2	0.063	0.003	2.26799e-82	0.341145	0.0604035	0.00288266	5.46498	0.182983
St6galnac6	0.631	0.481	5.09443e-82	0.378919	0.961115	0.621342	1.53818	0.650121
Pak2	0.715	0.588	7.76581e-82	0.381942	1.26029	0.857834	1.46375	0.683178
Tkt	0.792	0.878	1.78035e-81	0.338258	2.18378	2.9883	0.731675	1.36673
Exosc7	0.136	0.286	2.02006e-81	0.346349	0.135896	0.304965	0.463212	2.15884
Mt3	0.712	0.591	2.4127e-81	0.396558	1.66801	1.07197	1.55089	0.64479
Matr3	0.768	0.864	3.21154e-81	0.362782	1.53162	2.04935	0.748594	1.33584
Eif3el1	0.816	0.721	3.22235e-81	0.395195	1.80431	1.29345	1.39193	0.718427
Mx2	0.006	0.087	3.99105e-81	0.193948	0.00996609	0.140599	0.132578	7.54272
Pde6c	0.602	0.729	5.33621e-81	0.374682	0.923492	1.35853	0.682114	1.46603
Sucla2	0.617	0.727	6.02392e-81	0.37668	1.03195	1.50814	0.686335	1.45701
Golga7b	0.167	0.058	9.77808e-81	0.345918	0.169477	0.056647	2.69295	0.37134
ENSRNOG00000059237	0.048	0.163	1.10032e-80	0.344743	0.0451318	0.165104	0.314852	3.1761
Sumf2	0.457	0.611	1.23589e-80	0.367714	0.621197	0.980669	0.637141	1.56951
Defb24	0.469	0.317	1.29613e-80	0.366756	1.66061	0.704089	2.3395	0.427441
Pnpo	0.204	0.363	2.80782e-80	0.352688	0.214967	0.421717	0.521098	1.91902
Sltm	0.419	0.578	3.43053e-80	0.35853	0.527495	0.841747	0.631049	1.58466
Mapkbp1	0.232	0.103	4.50973e-80	0.352041	0.253157	0.103615	2.31622	0.431737
Per2	0.01	0.095	5.29863e-80	0.33781	0.00951037	0.0920518	0.191181	5.23064
Spryd3	0.306	0.473	6.38689e-80	0.354824	0.347561	0.598051	0.588045	1.70055
Uba1	0.734	0.84	9.31523e-80	0.339998	1.55945	2.09997	0.743824	1.3444
Yeats4	0.693	0.558	1.15755e-79	0.395957	1.18405	0.782926	1.50588	0.664065
Tmem205	0.449	0.607	1.77332e-79	0.34874	0.58343	0.894746	0.655908	1.5246
Sdc4	0.768	0.86	2.80084e-79	0.344232	1.58572	2.11859	0.749659	1.33394
Cic	0.456	0.298	3.88751e-79	0.373039	0.59465	0.338028	1.73736	0.575586
RGD1566239	0.695	0.571	4.13201e-79	0.38872	1.20902	0.808428	1.48946	0.671384
Neu1	0.08	0.208	4.77383e-79	0.343066	0.0770636	0.21519	0.386623	2.5865
Sftpa1	0.243	0.115	5.91586e-79	0.371728	0.289268	0.11381	2.41716	0.413709
Pik3r1	0.277	0.14	7.73253e-79	0.368705	0.355662	0.151356	2.26618	0.441271
Acvr1	0.831	0.718	1.29806e-78	0.308164	1.90802	1.44543	1.31784	0.758817
Rnf2	0.21	0.366	1.38303e-78	0.35702	0.216932	0.429571	0.516258	1.93702
Sall1	0.743	0.851	1.41154e-78	0.345785	1.54652	2.08196	0.744048	1.344
Gpr107	0.238	0.109	1.50796e-78	0.360909	0.24913	0.103287	2.28738	0.437181
Arid1b	0.348	0.505	1.70372e-78	0.363821	0.410835	0.704354	0.589113	1.69747
Leng8	0.521	0.367	1.75273e-78	0.372203	0.724158	0.435492	1.64797	0.606806
Mpc1	0.784	0.866	2.41484e-78	0.358365	1.52868	2.01544	0.759676	1.31635
Luzp1	0.207	0.367	2.78004e-78	0.347539	0.224439	0.440293	0.520637	1.92072
Cmya5	0.389	0.234	3.22218e-78	0.355675	0.502647	0.265778	1.85891	0.53795
Lix1	0.996	0.997	3.36679e-78	0.383995	12.17	14.8909	0.817399	1.22339
Slc4a10	0.502	0.35	3.67636e-78	0.379111	0.709831	0.416662	1.68712	0.592726
Ifnar1	0.305	0.163	4.38608e-78	0.366152	0.355646	0.165726	2.08077	0.48059
Srsf9	0.226	0.385	4.75993e-78	0.360295	0.23737	0.458558	0.527938	1.89416
Nck1	0.307	0.469	5.4653e-78	0.354277	0.344257	0.594587	0.585948	1.70664
LOC100362453	0.521	0.664	6.2771e-78	0.364354	0.704071	1.06167	0.666314	1.50079
Enox2	0.192	0.344	6.78855e-78	0.364817	0.197678	0.420319	0.482615	2.07205
LOC108349606	0.427	0.273	7.40732e-78	0.378385	0.534789	0.293949	1.79237	0.557921
Tvp23b	0.488	0.632	8.3259e-78	0.356084	0.665468	1.00701	0.664172	1.50563
Fam173a	0.628	0.745	8.55287e-78	0.357533	1.00488	1.42765	0.705933	1.41657
Arl6ip1	0.894	0.924	9.15628e-78	0.393253	2.77075	3.72512	0.744489	1.3432
Ndufs8	0.832	0.906	9.24692e-78	0.336513	2.06484	2.63398	0.784741	1.27431
Hspbp1	0.437	0.595	1.19748e-77	0.349562	0.559501	0.867004	0.649371	1.53995
Cnih4	0.305	0.462	1.24941e-77	0.35939	0.336737	0.592074	0.575905	1.7364
Elf1	0.37	0.22	1.30617e-77	0.371776	0.492741	0.248823	1.94241	0.514823
Coro1c	0.408	0.564	1.76095e-77	0.355565	0.498896	0.798621	0.629338	1.58897
Anp32b	0.913	0.956	2.43235e-77	0.354418	2.85591	3.5545	0.804015	1.24376
Zmiz1	0.783	0.863	2.46581e-77	0.367182	1.67272	2.28913	0.731892	1.36632
Jam2	0.665	0.784	2.67007e-77	0.352294	1.12873	1.56131	0.724705	1.37987
Atxn10	0.565	0.685	2.72218e-77	0.357518	0.896334	1.32242	0.680218	1.47012
Hars	0.416	0.565	3.29183e-77	0.355897	0.521352	0.826394	0.635289	1.57409
Hcfc1	0.443	0.289	5.40921e-77	0.370874	0.573673	0.32471	1.74381	0.573455
Snrpb	0.49	0.635	7.16726e-77	0.361959	0.662236	1.02041	0.652396	1.53281
Hip1r	0.108	0.244	8.6913e-77	0.330126	0.112544	0.270036	0.4376	2.28519
RGD1564664	0.023	0.117	1.09019e-76	0.300002	0.02619	0.176015	0.194555	5.13994
Psma3	0.78	0.862	1.15724e-76	0.343755	1.68056	2.21671	0.759219	1.31714
Sec61g	0.899	0.857	1.32112e-76	0.388159	2.59712	1.96647	1.31908	0.758104
Junb	0.392	0.578	1.32112e-76	0.228502	0.839051	1.25712	0.670066	1.49239
Cep89	0.118	0.257	1.34766e-76	0.335552	0.119347	0.275531	0.453006	2.20748
Asb8	0.73	0.631	1.47142e-76	0.385301	1.35847	0.944123	1.43427	0.697217
LOC100360491	0.349	0.203	1.64782e-76	0.369682	0.40813	0.205915	1.93655	0.516382
Ankrd9	0.044	0.154	1.64816e-76	0.322078	0.0440445	0.147041	0.344142	2.90577
Rps6ka5	0.303	0.163	2.15358e-76	0.362669	0.3545	0.166575	2.06428	0.484431
Glrx	0.769	0.668	2.38614e-76	0.379555	1.56304	1.09778	1.41999	0.704229
Rgs9bp	0.242	0.113	2.8073e-76	0.340259	0.265993	0.115575	2.19783	0.454995
Ccdc34	0.367	0.218	3.15533e-76	0.351753	0.459437	0.240484	1.87412	0.533584
Dohh	0.697	0.797	4.09021e-76	0.363606	1.2117	1.67243	0.726151	1.37712
Creb3l1	0.026	0.121	5.15246e-76	0.3287	0.0247715	0.14074	0.230673	4.33515
Ablim1	0.209	0.363	6.64134e-76	0.341481	0.244602	0.481228	0.518298	1.92939
Aplp2	0.899	0.86	8.55739e-76	0.361929	2.65862	2.04948	1.29577	0.771741
Pja1	0.47	0.611	1.89994e-75	0.359808	0.643611	1.01063	0.6404	1.56152
Hnrnpf	0.676	0.785	1.92358e-75	0.342475	1.16382	1.59483	0.73143	1.36718
Bok	0.006	0.082	2.13867e-75	0.300431	0.00565638	0.103485	0.13796	7.24849
AABR07060872.1	0.052	0.001	2.23373e-75	0.326797	0.0495013	0.000911941	5.45286	0.18339
B4galt6	0.319	0.176	2.51978e-75	0.345224	0.370984	0.186596	1.9379	0.516022
Fam43a	0.023	0.116	3.35301e-75	0.288069	0.0237574	0.167478	0.190206	5.25747
Hsf1	0.434	0.282	3.64941e-75	0.364151	0.55049	0.311887	1.74126	0.574296
Aamp	0.56	0.685	4.32894e-75	0.34568	0.812155	1.17404	0.694363	1.44017
Csde1	0.938	0.905	4.33434e-75	0.358389	3.14165	2.50379	1.25375	0.797608
Spag9	0.522	0.661	5.35367e-75	0.351199	0.715871	1.07185	0.670955	1.49041
Rit1	0.354	0.514	6.79665e-75	0.341952	0.427319	0.699289	0.61656	1.6219
Khdrbs1	0.639	0.758	7.39766e-75	0.348425	1.01712	1.41944	0.718545	1.3917
Map2	0.721	0.825	7.82296e-75	0.346874	1.49856	2.07227	0.724481	1.3803
Slc30a2	0.005	0.079	1.0131e-74	0.32115	0.00422581	0.0784122	0.160903	6.21492
Ndn	0.402	0.555	1.30017e-74	0.34354	0.541795	0.862311	0.632567	1.58086
Dnpep	0.464	0.609	1.87496e-74	0.339326	0.648297	0.981836	0.663716	1.50667
Hcrtr1	0.004	0.077	1.87918e-74	0.302263	0.00325763	0.0893281	0.133473	7.49215
Tomm22	0.904	0.853	2.32193e-74	0.369037	2.48189	1.92214	1.2897	0.775372
Fam117a	0.275	0.43	2.92886e-74	0.354238	0.306417	0.559728	0.555383	1.80056
Ralbp1	0.686	0.565	3.88153e-74	0.365693	1.1885	0.809303	1.46283	0.683607
Rev3l	0.52	0.369	5.93422e-74	0.364039	0.72357	0.44138	1.62517	0.61532
Dgke	0.313	0.173	6.44796e-74	0.365638	0.363399	0.174521	2.02361	0.494167
Maged1	0.643	0.768	6.58099e-74	0.323834	1.1641	1.59729	0.730485	1.36895
Nphp1	0.796	0.698	8.03171e-74	0.365084	1.61829	1.17564	1.37335	0.728148
Pspc1	0.163	0.309	9.4716e-74	0.335762	0.167198	0.347865	0.495154	2.01957
Plch2	0.244	0.115	1.0619e-73	0.333369	0.277889	0.121111	2.19576	0.455423
Rps9	0.995	0.993	1.16386e-73	0.369856	8.20672	7.00266	1.1717	0.853463
Atp2b4	0.262	0.131	1.41409e-73	0.350979	0.299746	0.133468	2.15898	0.463181
Fbxo31	0.152	0.297	1.74209e-73	0.32998	0.154709	0.32006	0.499028	2.0039
RGD1303003	0.696	0.799	1.96932e-73	0.335809	1.23842	1.66855	0.743747	1.34454
Ttyh1	0.615	0.477	2.57896e-73	0.376864	1.03232	0.655647	1.56588	0.638619
Eps8l2	0.444	0.593	2.67993e-73	0.343737	0.591258	0.919965	0.646539	1.5467
Psme1	0.822	0.892	4.15824e-73	0.330394	2.12756	2.77437	0.767699	1.30259
Srsf11	0.586	0.713	4.21582e-73	0.34793	0.879287	1.25552	0.702708	1.42307
Psmc2	0.509	0.651	4.42855e-73	0.340944	0.795698	1.18016	0.676968	1.47717
Cdkn1b	0.398	0.555	4.61627e-73	0.338073	0.499383	0.794718	0.632996	1.57979
C2cd2l	0.866	0.925	5.69995e-73	0.350514	2.17244	2.77944	0.782391	1.27813
Ndufb11	0.988	0.994	6.4858e-73	0.315536	6.20122	7.28469	0.851471	1.17444
Rps6.1	0.632	0.497	6.59695e-73	0.364385	0.991913	0.655732	1.50498	0.664462
Tsks	0.836	0.753	6.94887e-73	0.37687	2.42157	1.71981	1.40569	0.711395
Mafg	0.46	0.613	9.5171e-73	0.309099	0.628665	0.930442	0.679111	1.47251
Lmod1	0.744	0.64	1.3408e-72	0.361872	1.53536	1.07378	1.4259	0.701314
Arl2	0.611	0.741	1.58343e-72	0.345868	0.983951	1.38719	0.711393	1.40569
Pdzd8	0.427	0.277	1.90414e-72	0.355921	0.551334	0.312201	1.74218	0.573992
Pcbd1	0.994	0.994	1.93156e-72	0.376351	8.61929	7.23817	1.19055	0.83995
Jtb	0.755	0.847	2.09199e-72	0.337456	1.39155	1.83739	0.758669	1.3181
Stmn3	0.916	0.953	2.09471e-72	0.29378	3.91775	4.82901	0.811685	1.232
Aga	0.26	0.413	3.22131e-72	0.35584	0.282311	0.523327	0.54809	1.82452
Mrps12	0.505	0.648	3.64867e-72	0.345089	0.667975	0.98949	0.67832	1.47423
Vps29	0.735	0.832	4.38144e-72	0.311705	1.51477	1.97182	0.769378	1.29975
RGD1560017	0.272	0.14	4.38144e-72	0.345317	0.303871	0.141886	2.06648	0.483914
Hhip	0.01	0.088	4.95449e-72	0.315532	0.0103869	0.0911036	0.201643	4.95925
Yrdc	0.344	0.5	6.67961e-72	0.337094	0.399757	0.648892	0.621888	1.60801
Agap1	0.442	0.297	7.44556e-72	0.36829	0.58927	0.332321	1.75061	0.57123
LOC103694863	0.156	0.055	8.46e-72	0.332367	0.153148	0.0516203	2.64763	0.377696
Syap1	0.489	0.632	8.69202e-72	0.333584	0.65662	0.969267	0.680734	1.469
Thap7	0.646	0.512	1.1289e-71	0.371202	1.00836	0.669923	1.49776	0.667663
Runx1t1	0.438	0.29	1.22462e-71	0.354305	0.606642	0.346254	1.73091	0.577732
Tmed4	0.651	0.761	1.3287e-71	0.350549	1.04222	1.45778	0.716875	1.39494
Mettl9	0.822	0.733	1.46646e-71	0.357944	1.73894	1.29587	1.33929	0.746664
Ppib	0.675	0.776	1.54762e-71	0.337177	1.2103	1.65774	0.731706	1.36667
LOC100911581	0.389	0.242	1.67069e-71	0.355128	0.485351	0.262941	1.81487	0.551004
Stmn1	0.294	0.449	1.70992e-71	0.313644	0.336839	0.591729	0.576404	1.73489
Nicn1	0.719	0.608	1.92968e-71	0.353662	1.27755	0.90549	1.4064	0.711034
Sez6l2	0.617	0.487	1.97992e-71	0.372617	0.968319	0.627104	1.53557	0.651223
Crocc	0.578	0.426	2.33304e-71	0.346651	0.882793	0.567734	1.54534	0.647108
Apoe	0.914	0.851	3.02679e-71	0.245327	2.69249	2.16504	1.2425	0.804828
Plekhg2	0.145	0.049	3.37212e-71	0.3204	0.153009	0.0501671	2.70927	0.369103
Sdf2	0.701	0.803	3.60381e-71	0.336807	1.24963	1.68791	0.741869	1.34795
Glod4	0.38	0.529	4.48644e-71	0.339555	0.47852	0.76624	0.629342	1.58896
Mrps24	0.694	0.798	4.71242e-71	0.326045	1.18981	1.59313	0.748412	1.33616
Araf	0.216	0.367	5.55691e-71	0.323487	0.231417	0.425148	0.554792	1.80248
Qdpr	0.7	0.804	5.71922e-71	0.343641	1.20175	1.63113	0.738367	1.35434
RGD1307947	0.288	0.155	6.4815e-71	0.350919	0.324449	0.154651	2.03126	0.492305
Ube2v2	0.674	0.777	7.3136e-71	0.332734	1.12296	1.51785	0.741538	1.34855
Ube2n	0.778	0.864	7.54282e-71	0.340818	1.58329	2.06769	0.766855	1.30403
Wdr61	0.326	0.478	1.06983e-70	0.336401	0.393411	0.660534	0.601626	1.66216
Med28	0.75	0.827	1.66663e-70	0.343382	1.39192	1.86382	0.748164	1.33661
Kif1b	0.959	0.978	1.73765e-70	0.344055	3.65656	4.49224	0.814386	1.22792
Sept1	0.195	0.084	1.73914e-70	0.3491	0.214078	0.0795979	2.50093	0.399851
RGD1561444	0.064	0.178	1.76608e-70	0.314538	0.0626192	0.176264	0.389872	2.56495
Mrpl41	0.741	0.835	2.69275e-70	0.319582	1.36823	1.78997	0.765697	1.306
Plk3	0.029	0.122	3.02526e-70	0.319409	0.0289255	0.127664	0.282756	3.53662
Kank3	0.02	0.105	3.58047e-70	0.318446	0.0183085	0.10938	0.237128	4.21713
Rgs7	0.659	0.778	3.78883e-70	0.336485	1.1129	1.5466	0.721379	1.38623
Azin1	0.68	0.788	4.00702e-70	0.335802	1.1347	1.55028	0.733653	1.36304
Mlx	0.426	0.574	5.66773e-70	0.332844	0.528527	0.805098	0.66069	1.51357
Sorbs1	0.019	0.103	5.74672e-70	0.316918	0.017769	0.103224	0.245256	4.07737
Edf1	0.994	0.998	6.43412e-70	0.33381	7.22875	8.25109	0.876246	1.14123
Nus1	0.507	0.651	6.44695e-70	0.338553	0.681943	1.00748	0.680057	1.47047
Chchd5	0.851	0.766	6.67766e-70	0.352394	1.94851	1.46964	1.32364	0.755494
Sec13	0.305	0.456	6.95505e-70	0.338021	0.348361	0.593204	0.594096	1.68323
RGD1562114	0.442	0.297	7.60247e-70	0.359418	0.575563	0.329738	1.72357	0.580191
Rraga	0.512	0.64	7.75167e-70	0.33594	0.750407	1.10876	0.679685	1.47127
Sytl2	0.03	0.123	7.77751e-70	0.317533	0.0296602	0.131225	0.280829	3.56088
Glmp	0.601	0.723	1.718e-69	0.336034	0.965283	1.35868	0.712574	1.40336
Hmgb2l1	0.476	0.614	1.92171e-69	0.33867	0.662359	1.03463	0.643633	1.55368
Mien1	0.956	0.979	2.25501e-69	0.329064	3.67085	4.38788	0.83696	1.1948
Ppfia2	0.262	0.137	2.65405e-69	0.346353	0.302626	0.135602	2.14713	0.465738
Ell2	0.036	0.133	3.59514e-69	0.320036	0.0332415	0.129774	0.309367	3.23241
Wdr89	0.109	0.029	4.83598e-69	0.329885	0.108578	0.0263337	3.26359	0.306411
Lhpp	0.429	0.586	6.42886e-69	0.321226	0.562519	0.842359	0.671688	1.48879
Nlk	0.455	0.312	7.2747e-69	0.355189	0.627368	0.365486	1.69745	0.589119
Tmbim6	0.575	0.678	7.40827e-69	0.339749	1.06017	1.57264	0.676193	1.47887
Wdr41	0.197	0.342	8.00197e-69	0.324864	0.201418	0.379959	0.542154	1.84449
Eid1	0.654	0.526	8.01909e-69	0.355004	1.04588	0.711558	1.46334	0.683369
Naxe	0.606	0.729	8.73001e-69	0.311506	1.0723	1.49231	0.720422	1.38808
Txn1	0.94	0.908	9.85248e-69	0.369282	3.35503	2.63304	1.27317	0.785444
Azi2	0.332	0.479	1.11842e-68	0.352182	0.366748	0.622543	0.595608	1.67896
Pitpna	0.872	0.938	1.15868e-68	0.309704	2.48864	3.0819	0.808123	1.23744
Timp3	0.066	0.176	1.22747e-68	0.323038	0.0657905	0.202921	0.355956	2.80933
Etf1	0.426	0.579	1.32029e-68	0.328515	0.53842	0.818344	0.662068	1.51042
Nup50.1	0.172	0.316	2.03792e-68	0.315145	0.178321	0.343829	0.532238	1.87886
Bpnt1	0.388	0.527	2.34972e-68	0.344746	0.463297	0.742878	0.628651	1.59071
Reep4	0.369	0.524	2.43918e-68	0.32801	0.449881	0.714581	0.634685	1.57559
Slc6a17	0.009	0.081	2.58853e-68	0.303216	0.00792155	0.0846791	0.189287	5.28298
Grpel1	0.726	0.818	3.18889e-68	0.320536	1.33295	1.75784	0.759653	1.31639
LOC100362432	0.832	0.902	3.47763e-68	0.32608	1.9437	2.45168	0.793645	1.26001
Tln2	0.738	0.624	3.64023e-68	0.339636	1.46052	1.03554	1.40647	0.711002
Mrps26	0.714	0.807	3.88605e-68	0.329539	1.22642	1.63482	0.751702	1.33031
Klhl29	0.113	0.239	4.30051e-68	0.329494	0.113844	0.279798	0.427346	2.34003
Rogdi	0.614	0.726	4.37617e-68	0.333915	0.991472	1.38693	0.71691	1.39487
Nhlrc3	0.142	0.049	5.92568e-68	0.32404	0.148358	0.0475361	2.75232	0.36333
Ube2a	0.63	0.746	6.61879e-68	0.332761	0.964896	1.33553	0.724544	1.38018
Pkp2	0.186	0.328	8.87777e-68	0.331277	0.195576	0.390044	0.513883	1.94597
Vgll4	0.254	0.404	9.42676e-68	0.325252	0.282554	0.496089	0.578068	1.7299
Plekhb2	0.987	0.983	9.65229e-68	0.339884	5.80119	4.88417	1.18737	0.842198
Arpc3	0.629	0.743	1.18389e-67	0.325523	1.13819	1.57129	0.72611	1.3772
Dhrs3	0.394	0.25	1.20852e-67	0.332749	0.492465	0.280724	1.72832	0.578595
Map4k1	0.529	0.659	1.28471e-67	0.334375	0.824425	1.21313	0.682207	1.46583
Psmb6	0.846	0.91	1.29855e-67	0.280029	2.63368	3.25005	0.810933	1.23315
Ccrl2	0.01	0.084	1.60575e-67	0.308323	0.00963223	0.0820131	0.213363	4.68684
Usf2	0.53	0.383	1.77337e-67	0.340359	0.715271	0.45646	1.55484	0.643153
Flnc	0.132	0.043	1.77465e-67	0.323415	0.146367	0.0418642	3.01494	0.331682
Bard1	0.142	0.05	3.87901e-67	0.319306	0.151401	0.0502076	2.68074	0.373031
Mrpl42	0.366	0.513	4.50957e-67	0.327215	0.440929	0.705972	0.629814	1.58777
Fntb	0.291	0.162	5.5676e-67	0.352442	0.324271	0.157218	1.99901	0.500247
Sstr3	0.273	0.141	8.96794e-67	0.26941	0.3992	0.204265	1.90978	0.523619
Skp1	0.978	0.987	1.3232e-66	0.322587	4.74959	5.61386	0.846322	1.18158
Lrpap1	0.241	0.386	1.68798e-66	0.321946	0.261303	0.465973	0.569997	1.75439
Tmem229b	0.801	0.878	1.69773e-66	0.344957	1.98979	2.69928	0.738127	1.35478
Rsrp1	0.993	0.991	1.81752e-66	0.332728	7.48963	6.36599	1.17623	0.850174
Rasgrp2	0.059	0.164	2.14164e-66	0.32144	0.0574316	0.194582	0.329606	3.03392
Eif2a	0.438	0.297	2.28504e-66	0.348397	0.546206	0.320663	1.68209	0.594498
Rhot2	0.636	0.751	2.51903e-66	0.329605	1.02566	1.41185	0.728391	1.37289
Terf2ip	0.292	0.443	2.74281e-66	0.324048	0.329333	0.552291	0.603483	1.65705
Pin1	0.995	0.998	3.49563e-66	0.322744	7.60991	8.78595	0.866298	1.15434
Dennd6a	0.485	0.346	5.17437e-66	0.344983	0.657626	0.403502	1.61456	0.619362
Cbx5	0.31	0.462	5.64464e-66	0.319472	0.351709	0.575954	0.617299	1.61996
Gpat4	0.559	0.423	5.87017e-66	0.35983	0.803417	0.512344	1.55724	0.64216
Fosb	0.507	0.664	8.20104e-66	0.272618	1.67305	2.52244	0.664598	1.50467
Fdx1l	0.775	0.847	8.90748e-66	0.341167	1.48604	1.96062	0.759172	1.31722
Dync2li1	0.247	0.395	1.45247e-65	0.315528	0.273064	0.477336	0.58084	1.72165
Ppm1g	0.37	0.52	1.53187e-65	0.312626	0.451512	0.697219	0.652573	1.53239
Csnk2b	0.795	0.865	1.60784e-65	0.312315	1.91942	2.45741	0.78196	1.27884
Klhl23	0.193	0.084	1.7148e-65	0.308196	0.1996	0.0847622	2.21185	0.452109
Slc37a2	0.078	0.014	1.81157e-65	0.318015	0.0758968	0.0125373	3.81132	0.262376
LOC100363469	0.277	0.149	1.83221e-65	0.323588	0.299487	0.149623	1.93887	0.515765
Hspa1l	0.015	0.092	1.89672e-65	0.313615	0.0141189	0.0929789	0.234212	4.26963
Obscn	0.071	0.011	2.06074e-65	0.306702	0.0691204	0.0100549	3.94519	0.253473
Hap1	0.631	0.751	2.92989e-65	0.320237	1.09655	1.51423	0.725973	1.37746
Rnf14	0.688	0.791	2.96235e-65	0.329079	1.15507	1.54729	0.74814	1.33665
Pde4d	0.026	0.112	3.27772e-65	0.309149	0.0245511	0.11054	0.286638	3.48873
Esrrg	0.522	0.389	3.3327e-65	0.345501	0.761823	0.477485	1.58328	0.631602
Car11	0.784	0.68	4.19561e-65	0.33531	1.54547	1.13758	1.35544	0.73777
Armc1	0.243	0.388	6.15629e-65	0.318463	0.259679	0.456198	0.578464	1.72872
Mxd4	0.574	0.435	6.25928e-65	0.331918	0.850901	0.561333	1.50683	0.663645
Fst	0.033	0.123	7.95932e-65	0.276161	0.0383742	0.179878	0.254765	3.92519
Iffo1	0.286	0.157	1.0661e-64	0.321258	0.315207	0.159507	1.91855	0.521226
Sf3b2	0.766	0.848	1.07341e-64	0.305971	1.5855	2.03207	0.781313	1.2799
Cbx8	0.147	0.28	1.16683e-64	0.313059	0.148273	0.300787	0.509265	1.96361
Tspan9	0.824	0.886	1.33404e-64	0.330616	1.88759	2.44814	0.771964	1.2954
Pde4dip	0.401	0.257	1.68943e-64	0.313113	0.507809	0.299011	1.6757	0.596767
Heatr4	0.224	0.108	1.71085e-64	0.316836	0.239607	0.108359	2.1089	0.474182
Cldn12	0.169	0.305	2.04269e-64	0.314916	0.171909	0.335909	0.525886	1.90155
Cpt2	0.144	0.274	3.12048e-64	0.314738	0.144808	0.303656	0.49356	2.0261
Gipc1	0.542	0.671	4.64782e-64	0.31586	0.768228	1.08502	0.7107	1.40706
Mrpl54	0.987	0.985	6.15836e-64	0.322834	5.32224	4.54573	1.17045	0.854375
Ahr	0.104	0.028	7.99557e-64	0.288699	0.109988	0.0299326	3.00476	0.332805
Nat6	0.268	0.409	8.88877e-64	0.325091	0.304894	0.557693	0.554692	1.8028
Rell2	0.455	0.588	8.9197e-64	0.331972	0.593781	0.912516	0.654494	1.5279
Fuca1	0.305	0.454	1.00067e-63	0.304923	0.378552	0.616701	0.619996	1.61291
Khk	0.073	0.183	1.17837e-63	0.304912	0.0684064	0.177401	0.418389	2.39012
Chga	0.983	0.993	1.1837e-63	0.296543	8.86953	11.0698	0.801413	1.2478
Ptn	0.816	0.725	1.48812e-63	0.318776	2.04408	1.52159	1.34114	0.745637
Cyb5r4	0.474	0.613	1.56629e-63	0.314296	0.622174	0.906822	0.689527	1.45027
Mgmt	0.217	0.36	1.66353e-63	0.301635	0.235406	0.415447	0.576819	1.73364
St3gal1	0.123	0.04	3.07374e-63	0.311777	0.127539	0.0371985	2.91406	0.343164
Tor1aip1	0.306	0.453	3.22477e-63	0.313335	0.34379	0.560431	0.620214	1.61235
Pde8b	0.018	0.095	3.45332e-63	0.303162	0.0161408	0.0915018	0.257541	3.88288
Nifk	0.493	0.628	3.67783e-63	0.318618	0.657666	0.951398	0.694474	1.43994
Tstd3	0.586	0.696	4.57415e-63	0.345952	0.866777	1.25434	0.693468	1.44203
Syn2	0.35	0.498	4.87021e-63	0.303907	0.427341	0.664875	0.648033	1.54313
Rpl15	0.999	0.999	5.86196e-63	0.322128	11.4232	10.1701	1.12309	0.890399
Shroom3	0.403	0.548	6.89349e-63	0.312894	0.532304	0.822679	0.651276	1.53545
Herc4	0.165	0.299	7.10122e-63	0.308841	0.168398	0.327914	0.52794	1.89415
Atp6v1h	0.481	0.61	9.53387e-63	0.320751	0.683102	1.00496	0.682885	1.46438
Prkca	0.32	0.469	1.06549e-62	0.29544	0.388841	0.617482	0.635622	1.57326
Mettl16	0.374	0.516	1.30135e-62	0.316433	0.453105	0.70996	0.643237	1.55464
Poldip3	0.649	0.521	1.55966e-62	0.328904	1.19992	0.816329	1.46421	0.68296
Phpt1	0.963	0.984	1.83789e-62	0.294521	4.24605	4.98442	0.852161	1.17349
Uqcrfs1	0.848	0.903	2.04082e-62	0.317757	2.11011	2.64094	0.799759	1.25038
Cd164	0.212	0.351	2.11418e-62	0.314804	0.229855	0.430684	0.54428	1.83729
Tex264	0.793	0.867	2.69138e-62	0.303788	1.71712	2.18375	0.787293	1.27017
Snrpd3	0.843	0.807	3.21624e-62	0.391239	2.4159	1.75638	1.37337	0.728134
Mrpl17	0.88	0.931	3.53159e-62	0.30736	2.37624	2.91474	0.815879	1.22567
Gemin7	0.453	0.594	4.0943e-62	0.310534	0.563804	0.823159	0.688709	1.45199
Hnrnpa2b1	0.405	0.551	5.90267e-62	0.293352	0.567014	0.851986	0.669401	1.49387
Pdia6	0.482	0.613	7.35246e-62	0.312169	0.708349	1.0423	0.682646	1.46489
Pdcd7	0.685	0.568	7.5913e-62	0.311736	1.21841	0.861458	1.40961	0.709417
Gtf2a1	0.425	0.281	7.73109e-62	0.308814	0.531151	0.325153	1.61464	0.619334
Sacm1l	0.382	0.526	7.75523e-62	0.31107	0.460435	0.704272	0.658621	1.51832
Paics	0.499	0.617	9.25512e-62	0.32343	0.691559	1.01689	0.683189	1.46372
Mrps36	0.991	0.98	1.12427e-61	0.284311	5.9914	5.16791	1.15904	0.862783
Irx6	0.077	0.015	1.39344e-61	0.283652	0.0922654	0.0158085	3.96247	0.252368
Rab2a	0.546	0.68	1.57959e-61	0.309924	0.799613	1.12077	0.715987	1.39667
Bop1	0.547	0.675	1.58213e-61	0.300209	0.807628	1.12043	0.723288	1.38257
G3bp1	0.499	0.626	2.23518e-61	0.317689	0.661786	0.954974	0.69617	1.43643
Ifi35	0.126	0.25	2.49899e-61	0.299154	0.127379	0.271716	0.487652	2.05064
Zcchc7	0.474	0.338	2.57632e-61	0.324609	0.62193	0.386439	1.59401	0.627347
Pgs1	0.169	0.303	2.8299e-61	0.298367	0.175692	0.332856	0.541604	1.84637
Polr2g	0.605	0.722	3.00412e-61	0.304244	0.991316	1.33885	0.742345	1.34708
Haghl	0.309	0.182	3.07117e-61	0.329188	0.349208	0.182676	1.86431	0.536392
Snrpd2	0.969	0.961	3.68533e-61	0.331727	4.1769	3.5073	1.19037	0.840073
Csgalnact2	0.197	0.092	4.25086e-61	0.318022	0.211676	0.0888669	2.24217	0.445997
Phf20	0.187	0.325	4.87565e-61	0.300789	0.196465	0.361351	0.555983	1.79862
Synj1	0.84	0.764	5.29905e-61	0.311538	2.01966	1.55806	1.29437	0.772576
Usmg5	0.796	0.719	5.32725e-61	0.356731	1.70698	1.24972	1.36299	0.733684
Snap47	0.124	0.248	5.35361e-61	0.297526	0.124052	0.257859	0.500456	1.99818
Akap1	0.178	0.077	5.37981e-61	0.299255	0.181611	0.0761692	2.22366	0.449709
RT1-CE4	0.834	0.89	5.56076e-61	0.26461	3.04346	3.9277	0.775442	1.28959
RGD1311739	0.69	0.793	7.20008e-61	0.324041	1.21403	1.6446	0.739777	1.35176
Dhx32	0.143	0.274	8.14822e-61	0.285499	0.149304	0.288752	0.533231	1.87536
Rgcc	0.013	0.085	8.45012e-61	0.255972	0.0144861	0.113393	0.19844	5.03932
Jup	0.561	0.433	8.4824e-61	0.339746	0.814826	0.533122	1.51867	0.658469
Srsf12	0.29	0.164	9.24115e-61	0.311832	0.325907	0.170246	1.8636	0.536597
Golga1	0.319	0.191	9.36094e-61	0.325174	0.400944	0.208319	1.88231	0.531262
Med13l	0.334	0.202	1.09994e-60	0.314931	0.390215	0.215798	1.77245	0.564192
Nrbp1	0.473	0.606	1.12588e-60	0.315722	0.619151	0.906277	0.686638	1.45637
Rps18l1	0.358	0.226	1.57006e-60	0.329685	0.421658	0.234936	1.76233	0.567431
Lamp1	0.936	0.962	1.71826e-60	0.308723	3.46804	4.18095	0.829894	1.20497
Pla2g1b	0.035	0.122	1.94718e-60	0.289873	0.0346742	0.126099	0.328248	3.04647
Emc8	0.364	0.507	1.99284e-60	0.307095	0.435995	0.675487	0.650625	1.53698
Arl5b	0.135	0.26	2.0594e-60	0.296376	0.140512	0.291879	0.498584	2.00568
Ngf	0.013	0.083	2.30899e-60	0.287147	0.0132196	0.0894904	0.233386	4.28475
Tcerg1	0.495	0.361	4.85729e-60	0.339788	0.678125	0.420152	1.59972	0.625108
Smim11	0.547	0.42	4.99896e-60	0.331212	0.784074	0.512103	1.52091	0.657499
Cnp	0.295	0.173	5.83816e-60	0.319238	0.335861	0.174605	1.87352	0.533754
Zbtb22	0.555	0.421	7.16764e-60	0.319106	0.786369	0.524566	1.48975	0.671255
Brd9	0.396	0.26	7.40432e-60	0.314327	0.487592	0.288568	1.66659	0.600027
Dok5	0.009	0.073	1.41682e-59	0.274185	0.0085515	0.095447	0.175932	5.68401
Slc39a10	0.1	0.028	1.51162e-59	0.288302	0.0979672	0.0271098	2.9094	0.343713
Amotl2	0.223	0.363	1.57572e-59	0.281547	0.276638	0.480082	0.584877	1.70976
Scamp1	0.774	0.852	1.63142e-59	0.318282	1.47672	1.89436	0.780691	1.28092
Prep	0.107	0.223	1.63745e-59	0.307805	0.101871	0.23423	0.458057	2.18313
Morc2	0.281	0.159	1.76008e-59	0.317436	0.312732	0.160409	1.89387	0.52802
Pfdn5	0.987	0.982	2.07278e-59	0.316978	5.20344	4.45655	1.16722	0.856737
Tor1a	0.251	0.39	2.17437e-59	0.304537	0.268264	0.455603	0.597641	1.67324
Pstpip2	0.412	0.549	2.29317e-59	0.313059	0.509208	0.772981	0.663116	1.50803
Pcif1	0.257	0.14	2.30585e-59	0.318194	0.277537	0.136194	1.96682	0.508436
Ubxn1	0.886	0.939	2.49456e-59	0.301604	2.69018	3.30253	0.815143	1.22678
Chd5	0.002	0.059	2.74443e-59	0.277095	0.00170559	0.0602348	0.166664	6.00011
Ccdc58	0.491	0.359	2.74634e-59	0.342573	0.642794	0.399526	1.59402	0.627344
Tp53bp2	0.318	0.191	3.26805e-59	0.319974	0.363784	0.195413	1.81967	0.549549
Bsx	0.012	0.08	3.88957e-59	0.294588	0.011158	0.0782956	0.239626	4.17316
Eif3c	0.621	0.724	4.57994e-59	0.304478	1.0066	1.36376	0.740015	1.35132
Fbxw2	0.652	0.536	5.27228e-59	0.329769	1.03863	0.728368	1.4202	0.704128
Actr10	0.518	0.639	5.45794e-59	0.308179	0.775812	1.10235	0.706445	1.41554
Znf454	0.128	0.045	6.10505e-59	0.295772	0.130979	0.0438564	2.61769	0.382017
Med10	0.262	0.402	6.59608e-59	0.300208	0.280932	0.464377	0.613294	1.63054
Tomm6	0.593	0.47	7.2751e-59	0.338497	0.895498	0.597682	1.49008	0.671103
Pik3c3	0.143	0.265	7.64948e-59	0.308859	0.140838	0.297849	0.489973	2.04093
Agpat3	0.864	0.913	1.06239e-58	0.324642	2.16058	2.742	0.788728	1.26786
Cox4i1	1	1	1.06239e-58	0.314694	50.897	54.6816	0.930802	1.07434
Eif2s3	0.796	0.713	1.37709e-58	0.317646	1.66551	1.26003	1.31927	0.757995
Rab5b	0.762	0.675	1.61371e-58	0.315343	1.51988	1.13327	1.33816	0.747297
Pdlim2	0.123	0.043	2.04592e-58	0.308167	0.125741	0.0390369	2.76813	0.361255
Bnip3	0.578	0.698	2.16675e-58	0.307337	0.856341	1.18371	0.725754	1.37788
LOC103693430	0.882	0.824	2.18325e-58	0.336588	2.36982	1.83725	1.2883	0.776214
Timm17a	0.813	0.881	2.27035e-58	0.307011	1.73185	2.18104	0.794991	1.25788
Lgmn	0.884	0.908	2.69682e-58	0.358796	3.19292	4.41567	0.723715	1.38176
Plcl2	0.219	0.35	2.79292e-58	0.30996	0.22774	0.411398	0.564169	1.77252
Ccnd2	0.238	0.368	3.00919e-58	0.31907	0.266191	0.497312	0.544421	1.83682
Hpd	0.122	0.042	3.43926e-58	0.294257	0.134012	0.0414503	2.79905	0.357265
Tfdp2	0.367	0.237	3.63515e-58	0.326788	0.453155	0.254466	1.75128	0.57101
Ggnbp2	0.621	0.724	4.72844e-58	0.309774	1.00501	1.39503	0.722409	1.38426
Ccdc107	0.779	0.843	6.11664e-58	0.312638	1.84345	2.42625	0.760777	1.31444
Aig1	0.446	0.568	7.01384e-58	0.311699	0.568698	0.849947	0.672946	1.486
Cpsf6	0.649	0.532	8.56369e-58	0.31372	1.04068	0.736703	1.40709	0.710686
Schip1	0.076	0.18	8.85589e-58	0.288368	0.0755137	0.191981	0.423374	2.36198
Neurod1	0.983	0.968	1.11246e-57	0.281835	5.55165	4.703	1.18007	0.84741
Eif6	0.582	0.697	1.17404e-57	0.306592	0.855649	1.17433	0.73092	1.36814
Chd2	0.437	0.573	1.21279e-57	0.297637	0.581035	0.860674	0.678824	1.47314
Rpl31l4	0.345	0.214	2.26533e-57	0.305834	0.397291	0.226496	1.72219	0.580655
Fn3krp	0.878	0.833	2.33167e-57	0.31524	2.23154	1.77456	1.25607	0.796134
Pfn1	0.973	0.991	2.40751e-57	0.291339	4.97068	5.77494	0.860973	1.16148
R3hdm4	0.486	0.62	2.41218e-57	0.301024	0.65842	0.943326	0.701146	1.42624
Polr3k	0.606	0.714	3.92197e-57	0.303125	0.919191	1.24641	0.739557	1.35216
Mapk1	0.608	0.501	4.69324e-57	0.334474	0.961672	0.655099	1.46094	0.684489
Rtcb	0.387	0.526	4.88125e-57	0.293255	0.473274	0.702676	0.678112	1.47468
Slc25a39	0.849	0.907	5.18247e-57	0.305409	2.01507	2.50007	0.806776	1.2395
Ift20	0.751	0.839	5.24643e-57	0.308037	1.39953	1.80599	0.776176	1.28837
Lamtor2	0.979	0.989	6.0947e-57	0.30446	4.4228	5.12946	0.862503	1.15942
Ccdc127	0.335	0.476	6.17552e-57	0.286285	0.397612	0.60953	0.657937	1.5199
Dennd2c	0.139	0.053	6.8609e-57	0.274885	0.138201	0.0538648	2.32054	0.430935
Galt	0.411	0.544	9.74305e-57	0.301118	0.520536	0.778342	0.672977	1.48594
Cox5a	0.996	0.998	1.06611e-56	0.293047	8.37284	9.43544	0.887502	1.12676
Pcbd2	0.914	0.877	1.11042e-56	0.318455	2.60491	2.10455	1.23663	0.80865
Taok3	0.176	0.304	1.22902e-56	0.299411	0.183744	0.348107	0.541021	1.84836
Eif3i	0.665	0.769	1.31138e-56	0.290443	1.16421	1.52246	0.766227	1.3051
Pigt	0.441	0.579	1.36174e-56	0.285806	0.589793	0.847325	0.69961	1.42937
Slc25a14	0.175	0.304	1.39593e-56	0.291415	0.178662	0.328691	0.557032	1.79523
Nktr	0.212	0.345	1.50702e-56	0.286302	0.23247	0.405475	0.583598	1.71351
Slc35g2	0.359	0.497	1.90283e-56	0.296965	0.476227	0.741183	0.647281	1.54492
Cep170b	0.158	0.278	2.19709e-56	0.308359	0.156059	0.315782	0.509725	1.96184
Il20ra	0.012	0.077	3.26422e-56	0.280008	0.0109689	0.0728138	0.253206	3.94936
Gap43	0.569	0.437	3.63963e-56	0.278774	1.16025	0.768422	1.50337	0.665174
Smap1	0.83	0.764	3.87341e-56	0.322623	1.85444	1.43297	1.29209	0.773939
Usp33	0.499	0.615	4.19489e-56	0.312374	0.666882	0.970787	0.690142	1.44898
Mettl15	0.229	0.12	6.03221e-56	0.303041	0.245231	0.118007	1.99389	0.501533
Atp1a3	0.875	0.829	6.91685e-56	0.343195	2.49579	1.92008	1.29829	0.770247
Rem2	0.009	0.071	9.55484e-56	0.273861	0.00895077	0.0710278	0.23388	4.2757
Igsf11	0.511	0.384	1.08376e-55	0.319492	0.705149	0.456263	1.53379	0.65198
Ndufv3.1	0.983	0.973	1.40588e-55	0.325004	5.21232	4.38273	1.18886	0.841145
Dhrs7	0.364	0.501	1.56417e-55	0.280014	0.452481	0.673461	0.676676	1.47781
LOC301124	0.974	0.987	1.59919e-55	0.273919	5.02913	5.79673	0.867808	1.15233
Tpi1	0.294	0.427	1.81514e-55	0.304049	0.327852	0.537042	0.617598	1.61918
Sdc2	0.84	0.791	1.91772e-55	0.337101	2.15494	1.64417	1.30878	0.76407
Ddx17	0.586	0.704	2.34797e-55	0.287805	0.899322	1.22289	0.737554	1.35583
Hsdl2	0.584	0.694	4.44689e-55	0.2984	0.888289	1.2098	0.736422	1.35792
Trappc6a	0.807	0.877	4.61865e-55	0.292762	1.69187	2.11829	0.799642	1.25056
Jun	0.525	0.622	5.31385e-55	0.332514	1.0654	1.77564	0.602252	1.66043
Rps6ka2	0.147	0.06	5.35513e-55	0.299639	0.155357	0.057374	2.45431	0.407446
Eif4e	0.711	0.796	8.66307e-55	0.292758	1.22575	1.58063	0.776896	1.28717
Pa2g4	0.398	0.528	9.49871e-55	0.303968	0.507888	0.768272	0.665434	1.50278
Adcy8	0.053	0.144	9.57522e-55	0.282145	0.0515482	0.147783	0.390082	2.56356
Gramd3	0.321	0.199	1.12211e-54	0.312485	0.386501	0.211893	1.7869	0.559627
Mrpl22	0.444	0.576	1.25242e-54	0.2847	0.575561	0.821199	0.704478	1.41949
Prkcdbp	0.225	0.119	1.34669e-54	0.287544	0.278181	0.128215	2.08503	0.47961
Clk1	0.486	0.358	1.55739e-54	0.308736	0.653486	0.421232	1.53858	0.649948
Tle3	0.4	0.269	1.58963e-54	0.288661	0.508498	0.31393	1.60065	0.624746
Dnajb3	0.161	0.28	1.76562e-54	0.297368	0.160296	0.310414	0.531486	1.88152
Lamp3	0.158	0.068	1.86856e-54	0.280915	0.158273	0.0657235	2.2222	0.450005
Gnb2	0.901	0.945	2.19617e-54	0.268886	3.1145	3.76402	0.827897	1.20788
Mif4gd	0.323	0.46	2.22014e-54	0.292578	0.369276	0.577567	0.645503	1.54918
Ptgfrn	0.169	0.077	2.23282e-54	0.296783	0.181783	0.0745041	2.26952	0.440623
Kidins220	0.838	0.778	2.61821e-54	0.310965	2.03997	1.57826	1.2907	0.774771
Ppp2r2b	0.074	0.017	3.23696e-54	0.251595	0.0913921	0.0186994	3.5329	0.283053
Trmt10a	0.26	0.147	5.28794e-54	0.296487	0.291576	0.150326	1.88102	0.531627
Cuta	0.86	0.915	5.45243e-54	0.285198	2.12487	2.58365	0.823116	1.2149
Arhgap1	0.408	0.541	5.66598e-54	0.306076	0.498901	0.752642	0.667287	1.4986
Sfswap	0.422	0.292	5.67326e-54	0.301191	0.517829	0.323875	1.58092	0.632543
Grb10	0.223	0.117	6.58729e-54	0.298764	0.265117	0.122654	2.07394	0.482173
Ncor1	0.887	0.839	6.99238e-54	0.310048	2.30402	1.8329	1.25564	0.796408
Reck	0.193	0.093	7.5307e-54	0.292909	0.202941	0.0913801	2.10042	0.476095
Fos	0.633	0.743	1.14866e-53	0.259482	2.44002	3.35091	0.728976	1.37179
Cpsf2	0.554	0.434	1.31119e-53	0.31326	0.806593	0.543582	1.47511	0.677916
Higd1a	0.783	0.857	1.37612e-53	0.289548	1.63445	2.06134	0.793907	1.25959
Hexa	0.526	0.649	1.71938e-53	0.272201	0.822768	1.12374	0.734531	1.36141
Dnajc24	0.332	0.466	1.73e-53	0.29538	0.376824	0.58585	0.649196	1.54037
Tln1	0.387	0.52	1.92768e-53	0.291756	0.485104	0.732568	0.666746	1.49982
Zc3h11a	0.225	0.118	2.4766e-53	0.291002	0.238379	0.117291	1.95127	0.512487
Plpp1	0.249	0.38	2.76263e-53	0.288901	0.269093	0.451414	0.604864	1.65327
Prkar2a	0.644	0.527	3.34243e-53	0.289263	1.04616	0.756427	1.37803	0.725672
Ndufaf7	0.202	0.329	3.35014e-53	0.288582	0.209059	0.37068	0.575443	1.73779
Trappc3	0.695	0.789	3.74415e-53	0.279679	1.29081	1.65791	0.779903	1.28221
Eef1e1	0.664	0.768	4.26094e-53	0.286873	1.09496	1.42417	0.770453	1.29794
Nedd4	0.935	0.907	4.39008e-53	0.303947	3.21904	2.63853	1.21918	0.82022
Slc6a9	0.294	0.423	5.23049e-53	0.31037	0.330905	0.554361	0.604055	1.65548
Aasdhppt	0.409	0.54	5.54936e-53	0.286741	0.520999	0.766441	0.683888	1.46223
Lrrc4	0.12	0.232	5.93189e-53	0.273839	0.122834	0.250173	0.510557	1.95864
Stat3	0.514	0.635	6.17267e-53	0.280763	0.768377	1.07684	0.716186	1.39629
Snx18	0.294	0.176	6.27597e-53	0.291604	0.330344	0.182365	1.76926	0.565207
Isoc2b	0.31	0.444	6.33844e-53	0.289965	0.356406	0.562158	0.640393	1.56154
Ndufa3	0.932	0.904	7.11647e-53	0.320975	3.02569	2.4545	1.23177	0.811843
Mapkapk2	0.19	0.311	8.39233e-53	0.305737	0.198241	0.378005	0.536697	1.86325
Hmgn2	0.948	0.93	9.05834e-53	0.302199	4.01689	3.24972	1.23535	0.809488
Ypel5	0.634	0.525	1.19104e-52	0.313846	0.993942	0.702534	1.40897	0.709736
Cngb1	0.943	0.964	1.2932e-52	0.275669	3.95445	4.71999	0.838152	1.1931
Adm2	0.122	0.046	1.43492e-52	0.299293	0.141866	0.0433249	2.84794	0.351132
Ndufv3	0.339	0.217	1.61422e-52	0.300776	0.389225	0.225345	1.69634	0.589506
Sc5d	0.218	0.345	1.76393e-52	0.28259	0.228321	0.389617	0.596374	1.6768
Smg6	0.292	0.174	2.30823e-52	0.286578	0.33047	0.184709	1.74861	0.571882
Mvb12a	0.545	0.67	2.78476e-52	0.281788	0.796881	1.08084	0.739686	1.35192
Mfge8	0.947	0.963	2.97379e-52	0.292296	4.0312	4.89747	0.823479	1.21436
Elmod3	0.298	0.183	3.00973e-52	0.313225	0.340736	0.182082	1.82597	0.547653
LOC100362366	0.332	0.212	3.57266e-52	0.303918	0.379358	0.21655	1.71864	0.581854
Unc119b	0.407	0.537	3.61875e-52	0.287999	0.502131	0.737956	0.684707	1.46048
Col4a5	0.112	0.039	3.80763e-52	0.275135	0.111312	0.0368978	2.58674	0.386587
Ezr	0.27	0.158	4.13679e-52	0.299732	0.322	0.166813	1.87769	0.53257
H3f3a	0.308	0.442	4.56521e-52	0.279403	0.366785	0.571511	0.647942	1.54335
Prickle1	0.052	0.14	4.91115e-52	0.272243	0.0506363	0.139512	0.405561	2.46572
Igf1r	0.027	0.1	5.89402e-52	0.269897	0.0253629	0.0972126	0.329839	3.03178
Arntl	0.197	0.099	6.1832e-52	0.299897	0.212231	0.0945723	2.12514	0.470556
Ptpn2	0.168	0.288	6.35342e-52	0.282908	0.168966	0.310023	0.559229	1.78818
Dld	0.553	0.659	7.0187e-52	0.299072	0.804309	1.1164	0.72293	1.38326
Blm	0.147	0.062	7.6487e-52	0.285961	0.152514	0.0604534	2.30668	0.433523
Usp38	0.207	0.332	7.6487e-52	0.28834	0.215733	0.379933	0.578903	1.72741
Senp7	0.284	0.168	7.8114e-52	0.285492	0.312874	0.174118	1.75362	0.570249
Iqcf1	0.049	0.134	8.15527e-52	0.274233	0.0475762	0.140549	0.38244	2.61479
Fam171b	0.248	0.139	9.07515e-52	0.294841	0.272994	0.138604	1.90436	0.525112
Srek1	0.255	0.389	1.27779e-51	0.274508	0.284478	0.457938	0.62931	1.58904
Pcmt1	0.22	0.347	1.41025e-51	0.28169	0.229157	0.389037	0.599335	1.66852
Scrn1	0.538	0.412	1.60368e-51	0.29172	0.742756	0.509852	1.44802	0.690598
Nectin2	0.086	0.185	1.8037e-51	0.285361	0.0802919	0.19094	0.449347	2.22545
LOC691427	0.561	0.444	1.81124e-51	0.309618	0.804657	0.548635	1.4583	0.685731
Nt5e	0.322	0.198	2.0256e-51	0.25702	0.377638	0.226594	1.63841	0.610347
Slc30a1	0.069	0.162	2.11741e-51	0.270928	0.0658236	0.163455	0.437136	2.28762
Map3k12	0.184	0.09	2.14268e-51	0.296809	0.196903	0.0865045	2.14398	0.466423
Phf8	0.335	0.463	2.72381e-51	0.298801	0.387303	0.609216	0.641623	1.55855
Cib2	0.592	0.47	3.00362e-51	0.294754	0.904093	0.632012	1.4238	0.702348
Hipk1	0.577	0.461	3.41541e-51	0.293615	0.863083	0.601481	1.42782	0.700369
Cep19	0.494	0.616	3.52971e-51	0.289069	0.656232	0.925021	0.712532	1.40345
Ctbp2	0.78	0.843	3.61794e-51	0.287301	1.57935	2.0029	0.789582	1.26649
Itsn2	0.522	0.405	4.22226e-51	0.315955	0.741021	0.488169	1.50756	0.663323
Inpp5a	0.124	0.236	4.27599e-51	0.273902	0.125273	0.247701	0.524924	1.90504
Letm1	0.1	0.204	4.32892e-51	0.284153	0.0935866	0.204814	0.482216	2.07376
Ttc9c	0.617	0.719	5.69464e-51	0.279291	0.980716	1.30369	0.754148	1.326
Atp2a2	0.669	0.762	6.38649e-51	0.295151	1.14544	1.5308	0.749897	1.33352
Ppp2r5e	0.715	0.631	6.55952e-51	0.313733	1.31488	0.970238	1.35159	0.739869
Lman1	0.289	0.42	6.83035e-51	0.278306	0.337605	0.534367	0.638549	1.56605
Mrpl58	0.701	0.796	6.89361e-51	0.280131	1.22689	1.56791	0.783878	1.27571
Ica1	0.492	0.609	6.89361e-51	0.286825	0.681305	0.965767	0.708474	1.41149
Eif3b	0.512	0.636	7.34131e-51	0.276856	0.717877	0.983919	0.73233	1.3655
Bckdk	0.79	0.723	7.83544e-51	0.302222	1.65604	1.2728	1.29876	0.769968
Trappc2l	0.939	0.925	8.33645e-51	0.308457	3.22517	2.664	1.20986	0.826541
Smim12	0.562	0.447	9.13317e-51	0.302374	0.794301	0.549163	1.4384	0.695216
Kcnj14	0.568	0.449	1.01838e-50	0.296152	0.822007	0.57156	1.43065	0.698984
AC120310.1	0.337	0.219	1.31072e-50	0.303774	0.390278	0.224635	1.70596	0.586179
Rnf220	0.364	0.242	1.41731e-50	0.292519	0.42885	0.258371	1.63523	0.611534
Greb1l	0.077	0.173	1.50904e-50	0.272401	0.0763689	0.185857	0.44098	2.26768
Fgf1	0.806	0.733	1.81729e-50	0.291549	1.67364	1.3063	1.27906	0.781822
Serpina1	0.374	0.254	1.93818e-50	0.317186	0.561019	0.308867	1.79078	0.558417
LOC100912195	0.05	0.133	2.07815e-50	0.278954	0.0498691	0.168074	0.336203	2.9744
Atxn2l	0.452	0.327	2.20639e-50	0.293391	0.594843	0.382038	1.54282	0.648164
Nphs1	0.93	0.904	2.71777e-50	0.311861	3.44722	2.77698	1.24049	0.806134
Psmb4	0.757	0.836	2.95109e-50	0.288306	1.50142	1.90114	0.790849	1.26446
Ccnh	0.226	0.351	2.98733e-50	0.275365	0.239368	0.402631	0.604336	1.65471
Pdap1	0.72	0.631	3.08751e-50	0.296048	1.29434	0.971216	1.32931	0.75227
Pin4	0.846	0.783	3.13436e-50	0.300934	1.98033	1.55762	1.26965	0.78762
Tmem126a	0.771	0.69	3.1859e-50	0.311951	1.49523	1.13621	1.31322	0.761485
Psmf1	0.342	0.472	3.41039e-50	0.28047	0.403058	0.61074	0.665429	1.50279
RGD1304587	0.24	0.365	3.89476e-50	0.28164	0.262764	0.442082	0.603351	1.65741
Nfkb2	0.022	0.089	4.11099e-50	0.269285	0.0194996	0.0894533	0.296617	3.37135
Rbm18	0.445	0.566	4.39782e-50	0.294069	0.542845	0.788332	0.6925	1.44404
Tpd52	0.997	0.996	4.71492e-50	0.275534	7.09832	6.30604	1.12544	0.888542
Lats2	0.223	0.346	6.2506e-50	0.279883	0.239943	0.410659	0.59417	1.68302
Phc1	0.259	0.149	7.21834e-50	0.286716	0.282213	0.150087	1.82534	0.547842
Cers4	0.558	0.441	7.44205e-50	0.306627	0.825478	0.558877	1.46864	0.6809
Prpsap1	0.384	0.506	7.48954e-50	0.277348	0.476455	0.706578	0.678859	1.47306
Twsg1	0.413	0.537	7.84046e-50	0.292982	0.518675	0.772552	0.675578	1.48021
Atf7ip	0.352	0.23	8.38626e-50	0.282781	0.418747	0.253235	1.62876	0.613964
Plod2	0.139	0.058	1.114e-49	0.268746	0.142677	0.0571685	2.27304	0.43994
Commd2	0.274	0.404	1.21869e-49	0.271288	0.305256	0.480792	0.642341	1.55681
Adprh	0.348	0.474	1.7628e-49	0.272738	0.435508	0.652958	0.672	1.48809
Wdpcp	0.114	0.221	1.86582e-49	0.276403	0.110059	0.227254	0.506038	1.97614
Impad1.1	0.512	0.397	2.19306e-49	0.300291	0.71704	0.480571	1.48203	0.674751
Yipf1	0.234	0.356	2.48618e-49	0.281863	0.248374	0.417396	0.604532	1.65417
Hdgf	0.509	0.621	2.67351e-49	0.283194	0.680284	0.950818	0.718434	1.39192
Cops7a	0.543	0.652	2.78484e-49	0.295496	0.745391	1.02869	0.727252	1.37504
Ddr1	0.221	0.12	3.23519e-49	0.287	0.246874	0.121474	1.9538	0.511824
Ptpra	0.744	0.825	3.3925e-49	0.277752	1.37597	1.73918	0.792355	1.26206
Emx2	0.011	0.068	3.55079e-49	0.258439	0.0105614	0.072842	0.2482	4.02901
Cds1	0.217	0.338	4.03753e-49	0.277507	0.228124	0.388805	0.597094	1.67478
Ndufc2	0.999	0.999	4.45799e-49	0.241955	10.7992	12.0156	0.898849	1.11253
Auh	0.53	0.652	4.57829e-49	0.27523	0.774695	1.0529	0.73826	1.35454
Kctd13	0.251	0.376	4.8895e-49	0.272484	0.270143	0.434276	0.63056	1.58589
Sra1	0.789	0.86	4.93634e-49	0.277838	1.65007	2.05134	0.805335	1.24172
Arhgef3	0.415	0.525	5.00519e-49	0.314593	0.530836	0.836028	0.639266	1.56429
Parm1	0.569	0.677	5.0191e-49	0.281394	0.929025	1.27295	0.731928	1.36625
Ppp3cc	0.13	0.053	5.41774e-49	0.281213	0.133	0.0496988	2.39536	0.417473
Sertad1	0.102	0.205	8.2589e-49	0.262621	0.102778	0.212435	0.507017	1.97232
Sdpr	0.234	0.134	8.31571e-49	0.319249	0.330697	0.147169	2.1677	0.461317
Abca17	0.031	0.104	8.31571e-49	0.263258	0.0294627	0.106074	0.339979	2.94136
Efhd2	0.227	0.351	8.88141e-49	0.272814	0.241563	0.400836	0.612319	1.63313
AABR07053136.1	0.088	0.026	8.96389e-49	0.265467	0.0879188	0.024981	2.7992	0.357245
LOC100911402	0.076	0.02	9.10948e-49	0.271641	0.0758693	0.0171482	3.16298	0.316157
Eif1a	0.632	0.528	9.4049e-49	0.306774	0.987507	0.702242	1.40052	0.714022
Plekha1	0.486	0.367	9.61081e-49	0.295835	0.641147	0.425886	1.49385	0.669413
Capzb	0.843	0.897	1.01864e-48	0.268173	2.01396	2.43608	0.827427	1.20857
Zdhhc24	0.22	0.12	1.02669e-48	0.287513	0.231211	0.115311	1.9249	0.519508
Ctsa	0.563	0.667	1.08424e-48	0.288025	0.888376	1.22628	0.726679	1.37612
Zfp106	0.622	0.507	1.0848e-48	0.287251	0.937678	0.677361	1.37872	0.725311
Sbno1	0.421	0.545	1.30618e-48	0.274133	0.527714	0.754641	0.703225	1.42202
Elp5	0.261	0.388	1.41601e-48	0.269609	0.284524	0.451926	0.6376	1.56838
Bzw1	0.043	0.122	1.64521e-48	0.261723	0.0387682	0.112374	0.398517	2.5093
March2	0.668	0.571	1.71015e-48	0.31196	1.09528	0.791561	1.37891	0.725208
RGD1559955	0.298	0.184	1.82118e-48	0.290959	0.336686	0.188986	1.74226	0.573967
Ppp2r1b	0.08	0.175	1.88784e-48	0.266301	0.0779064	0.183179	0.455052	2.19755
Bag6	0.707	0.802	2.00489e-48	0.254532	1.34956	1.69725	0.796343	1.25574
Snx2	0.375	0.497	2.14705e-48	0.283557	0.451381	0.674865	0.673681	1.48438
Ubxn4	0.769	0.849	2.37686e-48	0.265756	1.59624	1.97621	0.808696	1.23656
Acaa2	0.518	0.623	2.40057e-48	0.30292	0.753329	1.08868	0.694766	1.43933
Gsta1	0.065	0.154	2.4241e-48	0.26705	0.0635194	0.156762	0.440866	2.26827
Idh3g	0.618	0.701	2.42985e-48	0.284429	0.996088	1.33193	0.749733	1.33381
Rnf144a	0.186	0.092	2.66995e-48	0.260703	0.193742	0.0940602	1.95792	0.510746
Lrp12	0.237	0.361	3.20155e-48	0.287385	0.253783	0.431565	0.597383	1.67397
Comtd1	0.224	0.345	3.50904e-48	0.269307	0.246366	0.411936	0.607595	1.64583
Snx21	0.444	0.56	3.7969e-48	0.294904	0.558217	0.815162	0.688613	1.45219
Mrpl15	0.645	0.737	4.14124e-48	0.275189	1.0913	1.4288	0.765429	1.30646
Tcf25	0.749	0.822	4.77372e-48	0.270779	1.3842	1.73732	0.797908	1.25328
Unc13b	0.427	0.301	5.8787e-48	0.280162	0.540703	0.348626	1.53559	0.651215
Gdf11	0.349	0.228	5.94522e-48	0.26621	0.448211	0.272588	1.62148	0.61672
Pigp	0.707	0.797	5.9538e-48	0.269457	1.29033	1.65757	0.779773	1.28242
Fgd2	0.005	0.056	6.23621e-48	0.260598	0.00498862	0.053116	0.237478	4.21093
Ing2	0.347	0.478	6.73086e-48	0.264832	0.414083	0.612216	0.681569	1.4672
Zfp94	0.094	0.192	9.84081e-48	0.265199	0.0927129	0.199596	0.490053	2.0406
Gpatch4	0.224	0.124	1.13698e-47	0.283861	0.246108	0.123095	1.92425	0.519682
Ssb	0.704	0.782	1.23599e-47	0.271301	1.36393	1.74677	0.782078	1.27864
Spats2l	0.236	0.132	1.26887e-47	0.271349	0.264108	0.137283	1.8611	0.537318
Mipep	0.087	0.184	1.32644e-47	0.259199	0.082627	0.17781	0.493196	2.02759
St14	0.377	0.498	1.47488e-47	0.287647	0.451341	0.680328	0.668293	1.49635
Shroom2	0.246	0.143	2.05211e-47	0.28215	0.285295	0.147919	1.86992	0.534783
Popdc2	0.133	0.056	2.18341e-47	0.277651	0.135596	0.0520933	2.34479	0.426478
Sik3	0.121	0.225	2.23134e-47	0.262229	0.122442	0.240286	0.529163	1.88978
Ethe1	0.266	0.391	3.02736e-47	0.263938	0.292321	0.456879	0.647538	1.54431
Cyth3	0.166	0.279	3.16303e-47	0.263652	0.173892	0.312726	0.569807	1.75498
Cetn2	0.93	0.96	5.05012e-47	0.254042	3.19896	3.74203	0.85526	1.16924
Ppdpf	0.956	0.941	5.4956e-47	0.276026	3.79703	3.20593	1.18381	0.844734
Galnt14	0.088	0.027	5.78441e-47	0.271153	0.0834823	0.0240855	2.74259	0.364619
Hat1	0.294	0.419	6.32106e-47	0.257198	0.345197	0.52699	0.66146	1.51181
Ap2s1	0.909	0.946	6.55413e-47	0.250045	3.29431	3.90298	0.844447	1.18421
Dtd1	0.37	0.496	6.55413e-47	0.266243	0.446695	0.64953	0.692455	1.44414
Arl2bp	0.817	0.873	6.99434e-47	0.284166	1.68844	2.10791	0.80194	1.24698
Nop56	0.303	0.427	7.15244e-47	0.273058	0.347436	0.540883	0.648842	1.54121
Mitf	0.961	0.934	8.24743e-47	0.23909	4.67612	3.96756	1.17814	0.848797
Arsg	0.546	0.649	8.91158e-47	0.292443	0.803971	1.13437	0.711284	1.40591
Tmem150c	0.687	0.602	1.09676e-46	0.292539	1.17406	0.873183	1.34067	0.745897
Cox6b1.1	0.581	0.471	1.44437e-46	0.288979	0.849825	0.601887	1.4052	0.711641
Atxn7l1	0.167	0.281	1.8001e-46	0.267683	0.170623	0.304772	0.573823	1.7427
Efemp2	0.444	0.322	1.94724e-46	0.270382	0.586642	0.386253	1.50571	0.664138
Pik3cd	0.09	0.028	2.24199e-46	0.263236	0.0885958	0.0271206	2.6561	0.376493
Tmem107	0.243	0.14	2.24199e-46	0.272184	0.260017	0.139915	1.80114	0.555205
Trappc13	0.578	0.68	2.24898e-46	0.271839	0.835735	1.10761	0.756733	1.32147
Nr1d1	0.423	0.3	2.49271e-46	0.272006	0.567876	0.366789	1.53369	0.652024
Lsm7	0.662	0.563	2.83504e-46	0.304482	1.06333	0.771003	1.3743	0.727645
Snph	0.433	0.317	3.84006e-46	0.294851	0.554642	0.355009	1.54693	0.646443
Cpsf4	0.227	0.127	3.9788e-46	0.260101	0.239627	0.128963	1.79635	0.556684
Cox7b	0.993	0.992	5.75581e-46	0.294059	7.71753	6.70267	1.15119	0.868669
Lingo2	0.08	0.023	6.26587e-46	0.25325	0.0776989	0.0222155	2.72225	0.367343
Cited1	0.579	0.682	6.78149e-46	0.271014	0.893383	1.19785	0.747928	1.33703
Gadd45a	0.352	0.234	8.03475e-46	0.233462	0.430433	0.274472	1.54825	0.645891
Slitrk6	0.058	0.011	9.72879e-46	0.252188	0.0554411	0.0108869	3.13313	0.31917
Gtf3c2	0.382	0.267	1.18032e-45	0.286899	0.463945	0.288341	1.5886	0.629484
RGD1311946	0.102	0.2	1.21842e-45	0.261904	0.0995812	0.206123	0.507032	1.97226
Pigk	0.338	0.458	1.31344e-45	0.272585	0.403015	0.60896	0.667272	1.49864
Agtpbp1	0.884	0.838	1.46875e-45	0.270667	2.75785	2.22562	1.23807	0.807711
Slc25a38	0.156	0.073	1.59988e-45	0.266599	0.154887	0.0686363	2.09683	0.47691
Pgap2	0.427	0.314	2.13287e-45	0.28885	0.532118	0.343466	1.53372	0.652009
Tnik	0.13	0.055	2.14819e-45	0.266644	0.137908	0.0531757	2.34122	0.427127
Hint2	0.754	0.827	2.24974e-45	0.265343	1.46773	1.82912	0.8035	1.24456
Cd59	0.88	0.912	2.41581e-45	0.275135	2.34645	2.85256	0.823198	1.21477
Cobll1	0.063	0.014	2.60805e-45	0.252904	0.0697838	0.0138289	3.34819	0.298668
Vav3	0.014	0.072	2.68851e-45	0.246642	0.0146848	0.078402	0.279234	3.58123
Kcnh6	0.699	0.607	3.25782e-45	0.278661	1.28718	0.962989	1.33319	0.750081
Eif2b4	0.197	0.315	3.38457e-45	0.259626	0.205391	0.346815	0.603648	1.6566
Arhgap12	0.544	0.426	3.67578e-45	0.272283	0.753305	0.531863	1.40867	0.709891
Rnaseh2b	0.103	0.2	4.23591e-45	0.258166	0.0983917	0.200485	0.514961	1.94189
Ahcyl1	0.702	0.61	4.57804e-45	0.270022	1.22411	0.931104	1.31134	0.762578
Mcm4	0.276	0.396	6.87227e-45	0.258337	0.316257	0.493144	0.648436	1.54217
Rtel1	0.247	0.145	7.75668e-45	0.270368	0.271732	0.147348	1.79051	0.558501
Pla2g15	0.076	0.166	7.89095e-45	0.246582	0.0755551	0.165615	0.487173	2.05266
Lrrc52	0.055	0.134	8.00076e-45	0.258829	0.0517314	0.145218	0.397707	2.51441
Copa	0.843	0.793	8.39946e-45	0.289283	2.17571	1.72119	1.26255	0.792051
Atp6v1g1	0.985	0.993	8.66452e-45	0.25852	5.31149	5.9936	0.886384	1.12818
Ankrd13a	0.248	0.367	9.34503e-45	0.264789	0.2694	0.431554	0.632766	1.58036
Eci1	0.072	0.158	9.43969e-45	0.263983	0.0698708	0.171534	0.439977	2.27285
Gyg1	0.8	0.85	9.61997e-45	0.260428	1.75951	2.15825	0.816098	1.22534
Dcakd	0.235	0.352	1.02858e-44	0.263749	0.252265	0.410324	0.623958	1.60267
Ninj1	0.662	0.752	1.05953e-44	0.286975	1.11335	1.47421	0.756863	1.32124
Srp19	0.633	0.734	1.15661e-44	0.255004	0.969799	1.23915	0.78437	1.27491
Eif2ak4	0.252	0.148	1.2081e-44	0.260774	0.27633	0.152874	1.75799	0.568833
H2afj	0.576	0.469	1.2081e-44	0.279175	0.857041	0.610314	1.39774	0.715438
F8a1	0.277	0.396	1.22593e-44	0.263271	0.30881	0.48164	0.648462	1.54211
Nsmf	0.076	0.164	1.2399e-44	0.26785	0.0728704	0.171904	0.455571	2.19505
Tmem63c	0.069	0.018	1.50052e-44	0.256427	0.0642198	0.0159296	2.86236	0.349361
Ttc19	0.138	0.242	1.55556e-44	0.262539	0.133479	0.252732	0.546103	1.83116
Alkbh3	0.534	0.645	1.76148e-44	0.252497	0.753054	0.995308	0.759025	1.31748
Apopt1	0.915	0.884	1.82337e-44	0.28259	2.55138	2.11791	1.20371	0.830767
H3f3c	0.998	1	1.83383e-44	0.258066	12.5903	13.8628	0.908277	1.10099
Pccb	0.12	0.222	2.09501e-44	0.252404	0.118449	0.227535	0.540757	1.84926
Dscaml1	0.04	0.004	2.16179e-44	0.253662	0.0369425	0.00363501	3.44279	0.290462
Phf23	0.412	0.527	2.30457e-44	0.269736	0.50947	0.732767	0.699372	1.42985
Npy1r	0.045	0.006	2.54276e-44	0.24226	0.043819	0.00597286	3.3694	0.296788
Arr3	0.238	0.351	2.75817e-44	0.264521	0.318747	0.58569	0.551876	1.812
Prkcsh	0.624	0.732	3.00371e-44	0.243337	1.05914	1.35494	0.783285	1.27667
Sipa1l2	0.123	0.224	3.07176e-44	0.262813	0.121842	0.238492	0.530567	1.88478
Ugcg	0.351	0.238	3.36329e-44	0.277202	0.419201	0.256152	1.61262	0.620111
Psmd4	0.429	0.546	3.82151e-44	0.272243	0.564655	0.807827	0.702661	1.42316
Tango2	0.482	0.592	4.089e-44	0.272589	0.619511	0.860041	0.723541	1.38209
Tax1bp1	0.871	0.916	5.10335e-44	0.262798	2.20878	2.66181	0.830441	1.20418
Lrp3	0.145	0.066	5.59467e-44	0.26769	0.148087	0.0624215	2.18287	0.458112
Pcdh18	0.047	0.007	5.70883e-44	0.249358	0.0450737	0.00703119	3.2337	0.309244
Fam214a	0.207	0.113	6.17297e-44	0.259844	0.216355	0.11243	1.84886	0.540875
Adcy2	0.713	0.62	6.56457e-44	0.274131	1.36072	1.02538	1.32387	0.755359
Ntmt1	0.307	0.427	6.62113e-44	0.269893	0.337432	0.516791	0.659524	1.51624
Bad	0.678	0.769	6.63593e-44	0.256538	1.12839	1.42876	0.791225	1.26386
Tpm4	0.017	0.076	7.2641e-44	0.25018	0.0162043	0.0728209	0.316398	3.16058
Zc2hc1a	0.229	0.131	7.41105e-44	0.270915	0.245299	0.129332	1.83231	0.545761
Gapdh	0.981	0.989	7.57595e-44	0.178661	7.91699	8.9249	0.887194	1.12715
Thop1	0.121	0.222	7.68634e-44	0.256079	0.116611	0.224557	0.539786	1.85258
Trappc5	0.31	0.437	7.77766e-44	0.243371	0.36126	0.528504	0.689429	1.45048
Utp20	0.134	0.06	8.56279e-44	0.276815	0.135789	0.0535902	2.29263	0.43618
Rab28	0.926	0.9	8.85532e-44	0.273113	2.70447	2.26606	1.19262	0.838493
Fras1	0.044	0.006	9.17554e-44	0.256426	0.0444862	0.00507982	3.61319	0.276764
Zc3h4	0.348	0.235	1.08266e-43	0.274905	0.419218	0.2566	1.60997	0.62113
Kpna1	0.427	0.55	1.13823e-43	0.257698	0.616784	0.894084	0.69328	1.44242
Slc5a8	0.17	0.086	1.14273e-43	0.25435	0.222746	0.0930338	2.25893	0.442687
Otud5	0.6	0.493	1.40373e-43	0.275178	0.89506	0.649178	1.37301	0.728325
Mrrf	0.376	0.26	1.42789e-43	0.272121	0.442575	0.278634	1.56799	0.637759
Pcdh1	0.009	0.059	1.63524e-43	0.25533	0.00751586	0.0565856	0.263058	3.80145
Ube2k	0.846	0.892	1.84471e-43	0.264162	1.92798	2.32798	0.828912	1.2064
Polr3a	0.165	0.081	1.93232e-43	0.268037	0.167751	0.0766461	2.05146	0.487458
Ppid	0.293	0.413	1.94489e-43	0.257136	0.336704	0.512463	0.663595	1.50694
Mettl23	0.357	0.248	2.01622e-43	0.286956	0.428865	0.26114	1.61859	0.61782
Fibp	0.595	0.702	2.14199e-43	0.245785	0.967599	1.24551	0.778649	1.28428
LOC361985	0.926	0.899	2.51656e-43	0.278936	2.9263	2.43781	1.19956	0.833639
Fam103a1	0.68	0.769	2.61262e-43	0.25696	1.14657	1.44806	0.793223	1.26068
Zfhx3	0.151	0.256	2.90627e-43	0.255314	0.156572	0.283026	0.568454	1.75916
Polr1d	0.739	0.663	3.02339e-43	0.278516	1.35172	1.04161	1.29489	0.772268
Tra2b	0.775	0.85	3.13031e-43	0.255469	1.5519	1.90295	0.816488	1.22476
Atf1	0.423	0.539	3.56254e-43	0.264454	0.535074	0.765842	0.702557	1.42337
Imp3	0.505	0.622	4.12056e-43	0.243978	0.718182	0.953676	0.75563	1.3234
Flcn	0.371	0.492	4.76265e-43	0.262103	0.445788	0.647908	0.692784	1.44345
Rpn2	0.442	0.552	4.89932e-43	0.255539	0.611615	0.858128	0.71604	1.39657
Nol7	0.801	0.752	4.94948e-43	0.291344	1.73755	1.36399	1.27187	0.786241
Qser1	0.186	0.098	5.1735e-43	0.273329	0.196539	0.0935164	1.99523	0.501195
Zfp706	0.92	0.949	5.92875e-43	0.25642	2.71045	3.17474	0.854215	1.17067
Zmat5	0.432	0.32	6.81611e-43	0.275548	0.546741	0.361117	1.50017	0.666589
LOC100361025	0.582	0.679	7.02118e-43	0.25161	1.0333	1.35575	0.763902	1.30907
Ubqln2	0.419	0.536	7.33512e-43	0.253075	0.527261	0.737423	0.718818	1.39117
Ssr3	0.703	0.607	7.79228e-43	0.267752	1.23355	0.93842	1.31118	0.762672
Zcrb1	0.798	0.87	8.49823e-43	0.249854	1.64649	2.00201	0.823301	1.21462
Prdx6	0.444	0.554	1.04368e-42	0.263197	0.563275	0.789121	0.717383	1.39396
Bckdha	0.219	0.334	1.13784e-42	0.250318	0.233166	0.37641	0.629295	1.58908
Mrps6	0.292	0.416	1.25003e-42	0.246294	0.33289	0.496268	0.67729	1.47647
Grk4	0.439	0.325	1.34503e-42	0.269064	0.575067	0.380891	1.49675	0.668114
Apoo	0.361	0.479	1.41382e-42	0.259006	0.434153	0.632937	0.690819	1.44756
Smim13	0.377	0.264	1.44197e-42	0.264049	0.454656	0.291358	1.54187	0.648562
Cltc	0.926	0.962	1.44828e-42	0.283249	3.24902	3.9036	0.832744	1.20085
Ift27	0.36	0.483	1.45769e-42	0.244608	0.432786	0.614708	0.708788	1.41086
Pycr2	0.279	0.397	1.46385e-42	0.255265	0.309587	0.476609	0.656764	1.52262
Gdpd5	0.373	0.261	1.52089e-42	0.267009	0.458305	0.290833	1.55669	0.642387
Smg7	0.348	0.238	1.62414e-42	0.267422	0.403445	0.252567	1.57462	0.635072
Fam3c	0.252	0.373	1.6292e-42	0.244373	0.281127	0.431805	0.658948	1.51757
Lpcat3	0.202	0.316	1.71108e-42	0.254441	0.211471	0.350211	0.614837	1.62645
Icmt	0.523	0.414	1.78775e-42	0.293905	0.760039	0.515388	1.46566	0.682288
Chmp2a	0.779	0.843	1.79889e-42	0.245182	1.74477	2.12685	0.821196	1.21774
Asap2	0.071	0.019	1.8961e-42	0.251112	0.0706701	0.0184915	2.83137	0.353185
Psmb10	0.4	0.286	1.99823e-42	0.246585	0.486459	0.32443	1.48449	0.67363
Mapre3	0.697	0.781	2.07295e-42	0.257572	1.2053	1.52069	0.793954	1.25952
Uqcrb	0.904	0.878	2.2944e-42	0.309946	2.92997	2.35557	1.24282	0.804623
Gpr155	0.019	0.077	2.35094e-42	0.247163	0.017981	0.0751127	0.328752	3.04181
Lyrm2	0.567	0.464	2.44172e-42	0.280253	0.826439	0.588354	1.3979	0.715358
Rbbp7	0.51	0.616	2.78053e-42	0.261913	0.719019	0.975003	0.740118	1.35114
Mcm7	0.099	0.036	2.9019e-42	0.259078	0.0978634	0.0333718	2.48695	0.4021
RGD1559909	0.357	0.246	2.90896e-42	0.271009	0.424394	0.265024	1.57948	0.633121
Kdm4b	0.29	0.401	3.06932e-42	0.27685	0.347296	0.568392	0.617741	1.6188
Cd320	0.683	0.763	3.11763e-42	0.247475	1.23509	1.56213	0.791979	1.26266
Hyi	0.193	0.303	3.5607e-42	0.256116	0.19593	0.330771	0.604306	1.65479
Kank1	0.144	0.067	3.7226e-42	0.244423	0.146814	0.0661839	2.05836	0.485823
Emc9	0.22	0.336	3.97145e-42	0.249299	0.237646	0.381181	0.633072	1.5796
Acbd7	0.063	0.143	4.00345e-42	0.260741	0.0641296	0.168189	0.416017	2.40375
Hivep2	0.115	0.211	4.68282e-42	0.252429	0.115387	0.226781	0.529547	1.88841
LOC100360449	0.199	0.108	5.00288e-42	0.261403	0.203995	0.104199	1.87388	0.533653
Atp6v0d1	0.991	0.995	5.82604e-42	0.24972	6.71779	7.5601	0.888732	1.1252
Hsd17b10	0.459	0.58	6.26779e-42	0.248289	0.614646	0.832793	0.741161	1.34923
Ubfd1	0.165	0.274	6.51958e-42	0.244444	0.167721	0.286175	0.600054	1.66652
Hexdc	0.139	0.064	6.62462e-42	0.257031	0.139672	0.0601439	2.13379	0.46865
Trim17	0.146	0.251	6.65081e-42	0.243525	0.152999	0.271876	0.578266	1.72931
Ring1	0.561	0.67	6.98893e-42	0.253978	0.84615	1.11996	0.75768	1.31982
Gga3	0.286	0.182	7.3676e-42	0.252866	0.316227	0.189534	1.63494	0.611641
Sdha	0.703	0.77	7.60554e-42	0.255491	1.34944	1.71227	0.789329	1.2669
Tmem199	0.526	0.632	8.41389e-42	0.253959	0.735785	0.980838	0.752682	1.32858
Atp6v1c1	0.562	0.659	8.81677e-42	0.262945	0.841159	1.11756	0.754865	1.32474
Aco2	0.812	0.866	9.13697e-42	0.247964	1.86147	2.25127	0.82762	1.20828
Arhgef19	0.1	0.037	1.01441e-41	0.242399	0.101299	0.0373546	2.35033	0.425472
Diras2	0.027	0.09	1.09118e-41	0.243748	0.0246817	0.0833001	0.371722	2.69018
Ppt1	0.241	0.354	1.13995e-41	0.25706	0.260578	0.418348	0.631678	1.58309
Retsat	0.253	0.365	1.164e-41	0.257526	0.280164	0.446799	0.635211	1.57428
Esd	0.797	0.847	1.32551e-41	0.266692	1.83028	2.27048	0.806971	1.2392
Rps27l	0.745	0.678	1.41094e-41	0.280502	1.40771	1.08098	1.29948	0.769536
LOC100125364	0.416	0.531	1.61346e-41	0.257823	0.512116	0.724273	0.711064	1.40634
Taf13	0.407	0.519	1.63389e-41	0.25605	0.495861	0.700424	0.712055	1.40439
Secisbp2l	0.292	0.411	1.92474e-41	0.258514	0.322779	0.492369	0.662421	1.50962
Phyhipl	0.101	0.038	2.01797e-41	0.24951	0.0997355	0.0360841	2.3812	0.419956
Ggt5	0.142	0.066	2.11232e-41	0.250826	0.148165	0.0651453	2.10479	0.475107
Prkaa2	0.373	0.262	2.30483e-41	0.274027	0.451151	0.283431	1.57158	0.636303
Ncoa6	0.367	0.254	2.32283e-41	0.268466	0.443227	0.280421	1.56059	0.640785
Cwc27	0.196	0.107	2.32826e-41	0.262291	0.205075	0.104012	1.88643	0.530102
LOC679539	0.736	0.815	3.17767e-41	0.258825	1.35856	1.69338	0.803435	1.24466
LOC100365839	0.288	0.185	3.32493e-41	0.265037	0.320703	0.18811	1.6693	0.599055
Fcf1	0.416	0.537	3.76983e-41	0.248096	0.542306	0.752834	0.724019	1.38118
Lap3	0.375	0.488	3.96956e-41	0.260113	0.455455	0.660675	0.694011	1.4409
Alg11	0.192	0.301	4.0184e-41	0.25384	0.195376	0.329252	0.605379	1.65186
Bloc1s6	0.239	0.143	4.25841e-41	0.257517	0.252808	0.140834	1.74236	0.573935
Hacd3	0.523	0.612	4.26499e-41	0.273874	0.730116	1.01237	0.723919	1.38137
Nxt1	0.269	0.386	4.65358e-41	0.247223	0.299264	0.457511	0.661513	1.51169
Epha4	0.371	0.261	5.78047e-41	0.260431	0.472583	0.301207	1.55068	0.644877
Maea	0.594	0.692	5.78047e-41	0.266558	0.867121	1.14041	0.762445	1.31157
Ogt	0.749	0.662	6.02127e-41	0.252048	1.55074	1.20709	1.28236	0.779815
Pank2	0.299	0.417	6.12811e-41	0.247122	0.338256	0.502593	0.679401	1.47188
Ube3a	0.609	0.7	6.21038e-41	0.253573	0.945817	1.23005	0.770787	1.29738
Snx12	0.705	0.616	6.62588e-41	0.26975	1.17077	0.900732	1.29651	0.771302
Tspan12	0.388	0.275	7.24017e-41	0.261387	0.459924	0.299133	1.52014	0.657835
Gne	0.227	0.133	7.50154e-41	0.264559	0.244514	0.12998	1.81821	0.549991
Hnrnpd	0.487	0.374	8.38046e-41	0.275639	0.653986	0.447116	1.45256	0.688442
Rab7a	0.855	0.909	9.17492e-41	0.252935	2.05459	2.44837	0.839821	1.19073
Ccdc136	0.609	0.705	9.35098e-41	0.238477	1.88642	2.53788	0.744314	1.34352
Gnptg	0.515	0.617	1.02721e-40	0.250887	0.734923	0.985222	0.748499	1.33601
Stoml2	0.487	0.6	1.08728e-40	0.240192	0.666691	0.885745	0.75545	1.32371
Sort1	0.403	0.293	1.20851e-40	0.263438	0.493299	0.324746	1.50353	0.665103
Capn5	0.089	0.031	1.23422e-40	0.239818	0.0852322	0.0294189	2.4159	0.413924
Rnh1	0.517	0.622	1.269e-40	0.243818	0.774515	1.02484	0.7581	1.31909
B4galt1	0.153	0.253	1.32217e-40	0.258357	0.149581	0.273357	0.56318	1.77563
Ptges2	0.235	0.348	1.3723e-40	0.246757	0.251519	0.396271	0.643707	1.5535
Mdfi	0.01	0.058	1.42214e-40	0.229612	0.00975212	0.0663413	0.258734	3.86497
Med7	0.28	0.394	1.45382e-40	0.249417	0.302358	0.45776	0.667774	1.49751
Arhgef28	0.026	0.087	1.48957e-40	0.243013	0.0250539	0.0892794	0.353083	2.83219
Bnip1	0.246	0.36	1.49407e-40	0.248176	0.262245	0.409838	0.648453	1.54213
Ntm	0.089	0.031	1.69834e-40	0.232117	0.0911133	0.0309726	2.46783	0.405215
Susd2	0.149	0.073	2.24367e-40	0.264087	0.152243	0.0671857	2.10198	0.475741
Cops4	0.621	0.708	2.49933e-40	0.256773	1.01949	1.31508	0.776928	1.28712
Gnat2	0.999	0.999	2.60821e-40	0.256436	17.5464	15.6602	1.12037	0.892563
Tmem5	0.268	0.382	2.82377e-40	0.249664	0.289062	0.443111	0.66002	1.51511
Dpp7	0.353	0.47	3.41779e-40	0.23207	0.446371	0.63413	0.708507	1.41142
Itgb1bp1	0.598	0.498	3.49751e-40	0.275569	0.887444	0.646356	1.36731	0.731361
Mrpl32	0.437	0.558	3.67566e-40	0.244407	0.555953	0.755916	0.738923	1.35332
Zfp518a	0.242	0.146	3.966e-40	0.255301	0.266588	0.148645	1.74344	0.573579
Nr2c1	0.284	0.398	4.13156e-40	0.251634	0.316304	0.482813	0.662124	1.51029
Med29	0.434	0.55	4.63031e-40	0.237122	0.573769	0.780997	0.738017	1.35498
Msrb2	0.943	0.929	5.57893e-40	0.278198	3.95197	3.28289	1.20319	0.831124
Gclm	0.182	0.286	5.92027e-40	0.256207	0.185664	0.324282	0.585326	1.70845
Slc25a11	0.477	0.591	6.42266e-40	0.242502	0.644797	0.860382	0.752311	1.32924
Poll	0.404	0.296	7.803e-40	0.271072	0.494448	0.322197	1.51852	0.658535
Zgpat	0.141	0.241	9.41973e-40	0.242719	0.140319	0.249565	0.579119	1.72676
[truncated: 12,122 more rows]

## Sheet: α-Astrocyte
Gene Symbol	Day %	Night %	p Value	Effect Size	Day Avg	Night Avg	Day FC	Night FC
Aanat	0.018	0.635	3.07547e-58	1.28508	0.0194432	1.31766	0.0221767	45.0924
Gsta1	0.979	1	6.72873e-57	1.38664	19.6291	64.7966	0.303042	3.29988
Prkcdbp	0.997	0.934	1.365e-50	1.05558	18.5425	5.7812	3.20356	0.312153
Dbp	0.59	0.91	6.0584e-48	1.21603	1.32505	5.30312	0.251274	3.97971
Rplp1	1	0.99	2.46379e-33	1.11593	47.3934	31.1981	1.51894	0.658352
Hspa5	0.906	0.99	4.9049e-32	0.89734	4.69638	10.6551	0.441289	2.26609
Rpl41	1	1	9.2081e-32	1.06709	64.7102	44.6831	1.4481	0.690558
Cntfr	0.301	0.704	1.2855e-30	0.868072	0.516617	2.55935	0.204961	4.87897
Rps29	0.988	0.94	1.2855e-30	1.06159	10.3135	5.769	1.78638	0.559791
Rpl37a	1	0.997	2.1978e-30	1.03224	24.5374	15.8834	1.5445	0.647458
Hspa1b	0.667	0.917	1.7099e-26	0.88531	7.08103	18.9643	0.373717	2.67582
Mt-nd3	0.988	0.94	1.78751e-26	0.911792	7.78198	4.08193	1.90423	0.525147
Tsc22d3	0.563	0.814	2.23231e-25	0.894873	1.06992	3.06917	0.350718	2.8513
Col5a3	0.85	0.495	4.47591e-25	0.898498	2.68648	1.02551	2.60402	0.384022
Actg1	1	0.99	1.1101e-24	0.838246	24.9958	15.0782	1.65731	0.603388
Herpud1	0.478	0.781	1.30098e-24	0.874996	0.888175	2.62974	0.340252	2.939
Slc15a1	0.003	0.296	2.01394e-23	0.695796	0.00137471	0.512993	0.0217492	45.9786
Rps25	0.95	0.834	2.01394e-23	0.898001	4.9687	2.69342	1.84163	0.542996
Rps27	0.997	0.98	5.45437e-23	0.914405	20.6081	13.6795	1.50613	0.663955
Rps10l1	0.979	0.917	8.90461e-23	0.876998	6.13092	3.73716	1.63882	0.610195
LOC684988	0.979	0.944	1.33383e-22	0.897647	8.35949	5.07557	1.64573	0.607632
Rps21	0.979	0.887	3.63262e-22	0.888531	6.4562	3.76335	1.71365	0.583549
Hsp90ab1	1	0.997	4.43272e-22	0.87613	15.1826	21.3834	0.710154	1.40814
Laptm4a	0.997	0.997	6.75612e-22	0.844959	12.1259	17.9704	0.674951	1.48159
Mdfic	0.953	0.797	7.82307e-22	0.790625	5.78408	2.97172	1.9432	0.514615
Fam43a	0.761	0.435	7.82307e-22	0.68328	5.71438	1.59746	3.56113	0.28081
Rpl36	0.985	0.967	8.75958e-22	0.846193	8.34221	5.35822	1.55586	0.642731
Rpl26	0.979	0.947	1.24542e-21	0.841194	9.1074	5.63159	1.6161	0.618772
Rps28	0.994	0.967	1.45052e-21	0.844688	11.371	7.3314	1.55024	0.64506
Col15a1	0.855	0.591	1.45052e-21	0.749929	4.55871	1.91727	2.37056	0.421841
Marcks	0.938	0.761	4.68652e-21	0.801594	4.86436	2.5495	1.90442	0.525094
Rps17	0.994	0.977	1.51903e-20	0.82457	14.0509	9.44438	1.48724	0.672387
Ednrb	0.605	0.837	1.82878e-20	0.808458	1.60518	4.9024	0.328795	3.04141
Rpl31	0.991	0.973	1.82878e-20	0.82971	11.7069	8.00399	1.46205	0.683969
LOC100361854	0.991	0.944	3.66247e-20	0.824425	10.6737	6.81791	1.56471	0.639098
Slc6a13	0.743	0.372	4.14956e-20	0.641986	2.28382	0.859237	2.6389	0.378946
Rnf187	0.985	0.97	1.16237e-18	0.827095	9.94996	6.20535	1.60248	0.624034
Maob	0.87	0.94	2.96792e-18	0.737446	4.79796	11.2819	0.425789	2.34858
Rps10	0.853	0.598	6.23576e-18	0.775846	2.59067	1.26472	2.04019	0.49015
Rps12	0.985	0.957	6.67404e-18	0.766885	13.5436	9.12091	1.48436	0.67369
Hspb1	0.882	0.953	8.75005e-18	0.678418	9.2643	20.1702	0.459574	2.17593
Rpl35	1	0.983	3.22814e-17	0.774295	23.4539	17.3339	1.35286	0.739174
Hspa8.1	0.997	0.993	1.82543e-16	0.728198	11.5726	16.6538	0.695077	1.43869
LOC100363502	0.965	0.89	1.84618e-16	0.649344	6.07753	3.39212	1.78933	0.558868
Loxl1	0.847	0.638	2.32501e-16	0.740089	2.74335	1.35322	2.01974	0.495113
Atp1b2	0.903	0.678	4.78312e-16	0.725531	3.10019	1.65173	1.87166	0.534285
Ddx5	0.991	1	4.9767e-16	0.65619	6.76325	10.1246	0.668331	1.49626
Atp5e	0.968	0.887	8.00872e-16	0.714441	5.28044	3.46038	1.52446	0.655972
Tpt1	0.997	0.993	1.2689e-15	0.675669	45.25	33.8212	1.33782	0.747485
Rpl32	0.923	0.787	1.6351e-15	0.695247	3.74858	2.26657	1.65098	0.6057
LOC100360781	0.973	0.88	2.51458e-15	0.716022	5.70086	3.70033	1.53918	0.649697
LOC687780	1	0.987	4.16127e-15	0.702876	22.8695	17.6286	1.29713	0.770932
Crem	0.496	0.774	4.90182e-15	0.570547	1.08882	2.1734	0.503263	1.98703
Rps27a	0.935	0.734	1.9157e-14	0.690922	3.63617	2.11928	1.7124	0.583976
Rpl26-ps2	0.87	0.648	2.24602e-14	0.67691	2.7936	1.56509	1.77996	0.561809
Cd63	0.994	1	2.71289e-14	0.69026	13.7469	17.6188	0.780365	1.28145
Rpl27	0.991	0.977	3.56546e-14	0.661953	11.6594	8.81071	1.32295	0.755884
Rps23	1	0.99	5.36317e-14	0.665279	34.4623	26.1279	1.31886	0.75823
Dnaja1	0.785	0.897	7.26294e-14	0.653461	2.41374	5.27475	0.45863	2.18041
Rpl34	0.997	0.97	7.73263e-14	0.660599	13.8067	10.2704	1.34399	0.744053
AABR07017902.1	0.861	0.658	1.45187e-13	0.545183	9.44769	4.85559	1.94379	0.514459
Atp6v0c	0.994	0.997	1.66853e-13	0.64298	7.03936	9.40184	0.748988	1.33513
Eef1a1	0.923	0.767	1.87098e-13	0.665562	3.55417	2.15801	1.64398	0.60828
Rpl30	0.844	0.585	3.28765e-13	0.65979	2.28027	1.20936	1.87826	0.532408
Rpl27a	0.997	0.99	3.66416e-13	0.654375	21.6352	16.5833	1.30446	0.766602
Slc26a7	0.802	0.545	3.98529e-13	0.622651	2.21516	1.15381	1.91197	0.523021
Rpl28	1	0.977	4.0888e-13	0.641923	13.7174	10.2731	1.33495	0.749092
Mt-nd2	1	1	4.18475e-13	0.600324	52.069	39.9527	1.30319	0.767347
Nr2c2ap	0.737	0.478	4.25566e-13	0.658238	1.80051	0.818503	2.18528	0.457606
Serinc5	0.44	0.156	4.95386e-13	0.611034	0.703399	0.210423	3.2365	0.308976
Cltb	1	0.993	4.95386e-13	0.654087	15.9009	12.2251	1.30043	0.768975
Rpl36a	0.968	0.874	5.73852e-13	0.656564	5.53292	3.56025	1.55253	0.64411
Slc3a2	0.976	0.983	5.84365e-13	0.572277	7.82966	12.3646	0.633529	1.57846
LOC102555453	0.743	0.458	5.84365e-13	0.639175	1.57572	0.780117	2.00694	0.498271
Per3	0.201	0.468	8.75473e-13	0.622586	0.271667	0.949774	0.293473	3.40747
Ano1	0.761	0.508	9.00986e-13	0.559537	2.31179	1.14238	2.01477	0.496335
H2afv	0.912	0.97	9.57646e-13	0.700966	3.67518	5.47683	0.671641	1.48889
Arntl	0.221	0.017	1.69222e-12	0.561075	0.288165	0.02508	8.49959	0.117653
Apoc4	0.77	0.568	1.96018e-12	0.639448	5.02919	1.95476	2.56479	0.389896
Uqcr10	0.956	0.847	2.30342e-12	0.611303	4.00228	2.61469	1.52867	0.654164
Dapk1	0.422	0.143	2.68695e-12	0.604868	0.615733	0.172831	3.42247	0.292187
LOC100362027	0.891	0.694	3.61185e-12	0.638621	2.77357	1.63213	1.6951	0.589937
Atp6v0e1	0.971	0.997	3.94395e-12	0.676238	6.11557	8.76683	0.697925	1.43282
Cops9	0.926	0.814	4.50983e-12	0.584016	3.2408	2.11272	1.53144	0.652982
Ribc2	0.012	0.183	1.35529e-11	0.579301	0.0135869	0.245662	0.092258	10.8392
Manf	0.894	0.917	1.97399e-11	0.684399	2.61869	4.3491	0.603035	1.65828
Cox8a	0.997	0.993	3.13584e-11	0.582691	13.3747	10.3882	1.28722	0.77687
Igfbp5	0.912	0.761	3.42153e-11	0.521491	19.4301	10.3902	1.8692	0.534989
Olfm2	0.844	0.615	3.57761e-11	0.50979	2.7647	1.69723	1.62527	0.615283
Sec61g	0.938	0.781	4.67275e-11	0.571431	3.286	2.2148	1.48148	0.675
Pebp1	0.994	0.997	5.32071e-11	0.64702	7.35631	10.0843	0.729752	1.37033
Rpl37	0.95	0.88	7.16802e-11	0.609198	4.60844	3.12364	1.47383	0.678506
Tomm7	0.879	0.728	8.79784e-11	0.546832	2.59333	1.69146	1.53005	0.653573
Aldh3a1	0.366	0.575	9.04299e-11	0.608831	0.563338	1.66527	0.342237	2.92195
Flna	0.534	0.256	9.23518e-11	0.54765	0.914077	0.38111	2.3627	0.423244
Rps24	0.991	0.983	9.40066e-11	0.564788	15.4847	12.0033	1.28979	0.775318
LOC100910944	0.835	0.618	1.01577e-10	0.542265	2.07945	1.26988	1.63254	0.612541
Rps27a.1	1	0.987	1.02922e-10	0.590836	22.9704	18.0782	1.27046	0.787116
LOC100362149	0.87	0.671	1.17129e-10	0.60067	2.50955	1.50284	1.66545	0.600439
Aldoc	0.829	0.91	1.23742e-10	0.524744	3.89224	6.24223	0.624137	1.60221
Ldhb	0.903	0.944	1.43404e-10	0.579299	3.24286	5.11638	0.634533	1.57596
Fdx1	0.625	0.784	1.56314e-10	0.581283	1.13588	2.00876	0.567618	1.76175
Rpl12	0.985	0.963	1.57654e-10	0.565072	10.7179	7.98232	1.34228	0.745002
Sdc3	0.324	0.096	2.4511e-10	0.519778	0.583608	0.133382	4.14005	0.241543
Fcer1a	0.006	0.153	2.4511e-10	0.532515	0.00626871	0.218407	0.071227	14.0396
Plat	0.844	0.645	2.55577e-10	0.488014	4.02545	2.26222	1.77599	0.563066
Kcna2	0.295	0.073	3.61099e-10	0.480631	0.356305	0.0957483	3.46393	0.288689
Rps15a	0.994	0.987	3.88794e-10	0.563748	19.0154	14.4902	1.31207	0.762152
Rpl39.1	0.814	0.611	4.03844e-10	0.599328	2.22153	1.2878	1.71947	0.581575
Rps15	0.997	0.993	4.03844e-10	0.555509	20.2087	16.295	1.24003	0.806433
Sept4	0.681	0.439	4.44286e-10	0.575599	1.68191	0.806999	2.07089	0.482885
Rps21-ps1	0.732	0.495	4.45624e-10	0.556377	1.48545	0.830149	1.77998	0.561803
Ap3d1	0.655	0.362	5.21505e-10	0.491999	1.25618	0.658662	1.8936	0.528094
Spcs2	0.844	0.907	8.66545e-10	0.592978	2.19711	3.27142	0.672608	1.48675
Gsto1	0.386	0.591	9.09616e-10	0.599439	0.636856	1.79767	0.357839	2.79455
Mettl7a	0.345	0.568	9.34108e-10	0.550688	0.585408	1.43086	0.413233	2.41994
Smim3	0.985	0.947	1.00698e-09	0.525636	8.27114	5.93439	1.3931	0.717823
Fabp5	0.773	0.565	1.2099e-09	0.401773	5.06049	2.45739	2.05501	0.486616
Sult1a1	0.145	0.372	1.36012e-09	0.465331	0.25118	0.758467	0.339872	2.94229
Cox6c	0.991	0.97	1.38098e-09	0.558463	7.11851	5.42551	1.31147	0.762502
LOC100360573	0.661	0.392	1.65285e-09	0.546962	1.20644	0.62306	1.92152	0.520421
Scd2	0.926	0.827	2.18956e-09	0.518947	4.54678	2.91578	1.55746	0.642071
Glul	0.985	0.993	2.85613e-09	0.51312	11.4761	15.8153	0.725803	1.37778
Rpl22	0.971	0.937	2.94503e-09	0.539475	6.14636	4.52322	1.35805	0.736348
Uba52	1	0.987	3.2606e-09	0.550443	18.6089	15.1139	1.23109	0.812287
Rflnb	0.723	0.508	4.10404e-09	0.491409	1.81188	0.982633	1.8354	0.544841
Ypel3	0.752	0.841	4.62767e-09	0.556936	1.65972	2.6825	0.62014	1.61254
Cox7c	0.988	0.95	4.66425e-09	0.551484	6.47983	4.90334	1.32086	0.757083
Tma7	0.971	0.927	5.96544e-09	0.503242	5.05815	3.75111	1.34751	0.742107
Elob	0.965	0.983	6.38325e-09	0.515217	6.2482	4.81211	1.29781	0.770526
Ndufs5	0.864	0.718	8.30717e-09	0.528057	2.65268	1.71946	1.53961	0.649517
Rpl23a	0.988	0.983	8.49851e-09	0.529621	19.1382	15.1265	1.26504	0.790491
LOC103692716	0.805	0.874	9.13383e-09	0.527973	2.34632	3.73099	0.629864	1.58764
Bnip3l	0.779	0.884	1.01876e-08	0.518633	1.78235	2.63525	0.677572	1.47586
Gucy1a3	0.522	0.269	1.25323e-08	0.505826	0.894091	0.381195	2.3111	0.432694
Crygn	0.239	0.056	1.63225e-08	0.296944	0.375809	0.125589	2.84543	0.35144
Heyl	0.664	0.445	1.66061e-08	0.478364	1.84275	0.964831	1.90059	0.526153
Mt-co1	1	1	1.75326e-08	0.500477	89.8178	73.3235	1.22492	0.816379
Slc7a8	0.858	0.664	1.88458e-08	0.47884	2.9816	1.87872	1.58393	0.631343
Lepr	0.673	0.435	1.93908e-08	0.454621	1.4371	0.804765	1.7761	0.563031
Clu	1	1	2.37376e-08	0.340862	71.9782	91.212	0.789154	1.26718
Rps16	1	0.997	2.48114e-08	0.54014	38.6075	31.597	1.2218	0.818463
Akap12	0.257	0.066	2.87279e-08	0.275916	0.429457	0.150749	2.73382	0.365789
Gpd1l	0.717	0.468	3.0363e-08	0.485395	1.54176	0.879863	1.74382	0.573454
Mt-nd1	1	1	3.71554e-08	0.43869	83.1631	69.6093	1.19468	0.837041
Rps8	1	0.997	3.94108e-08	0.493839	26.9802	21.9967	1.22645	0.815359
Mrpl52	0.841	0.628	5.14541e-08	0.508028	2.13788	1.35823	1.56983	0.637013
Ddt	0.796	0.867	5.78632e-08	0.51692	1.92995	2.92656	0.660621	1.51373
Cadm1	0.796	0.86	5.78632e-08	0.513516	2.15296	3.44686	0.625701	1.59821
Map4	0.646	0.402	5.79693e-08	0.490577	1.29559	0.682022	1.88663	0.530044
Macf1	0.696	0.475	6.24302e-08	0.463669	1.34727	0.802135	1.67123	0.598361
Efnb1	0.218	0.05	7.30514e-08	0.466305	0.259201	0.0529012	4.27974	0.233659
Rps20	0.991	0.99	8.06396e-08	0.468644	17.1103	13.81	1.23881	0.807224
Rpl21.3	0.991	1	9.08939e-08	0.481812	23.0471	18.8586	1.22198	0.818341
Kcnk1	0.69	0.787	9.29896e-08	0.49882	1.56679	2.8591	0.549576	1.81959
Lgals3	0.867	0.748	9.29896e-08	0.402153	4.34	2.87176	1.50949	0.662474
Pde10a	0.018	0.146	9.38458e-08	0.489511	0.0164732	0.183584	0.136753	7.31245
Bex4	0.44	0.216	9.66908e-08	0.478874	0.732325	0.301624	2.38212	0.419795
Cd81	1	1	1.26894e-07	0.441946	18.0198	23.1467	0.778596	1.28436
LOC100365839	0.422	0.193	1.36985e-07	0.439227	0.56141	0.251945	2.18141	0.458419
Mt-atp6	1	1	1.45956e-07	0.419958	162.903	139.049	1.17154	0.853578
Ndrg1	0.643	0.412	1.68251e-07	0.449662	1.50629	0.80982	1.84954	0.540675
Ephx1	0.363	0.551	2.32532e-07	0.489928	0.659465	1.40373	0.473546	2.11173
Ece1	0.684	0.482	2.6497e-07	0.464329	1.6392	0.943207	1.73016	0.577981
Rpl38	0.726	0.502	2.6497e-07	0.469957	1.44736	0.881878	1.63403	0.611984
Drap1	0.92	0.804	2.71885e-07	0.479732	3.1261	2.23815	1.39497	0.716862
Rnf7	0.802	0.671	2.79108e-07	0.50379	1.99587	1.29286	1.53958	0.649527
Trim2	0.472	0.243	2.85625e-07	0.465247	0.703696	0.321758	2.15126	0.464844
Psap	1	1	2.98046e-07	0.4501	17.1866	23.3022	0.737663	1.35563
Rpl23	0.994	0.983	3.08035e-07	0.492507	17.1846	13.9878	1.22838	0.814082
RGD1564883	0.569	0.336	3.17834e-07	0.422224	0.974529	0.534538	1.80801	0.553094
Tmbim4	0.54	0.684	3.31528e-07	0.500847	0.908394	1.65881	0.55033	1.81709
Kank1	0.425	0.199	3.42824e-07	0.386701	0.590511	0.295789	1.96381	0.509214
Thbs2	0.363	0.159	3.45347e-07	0.373772	0.903348	0.325496	2.72238	0.367326
Mdh1	0.823	0.884	3.47305e-07	0.449154	2.31017	3.33496	0.693632	1.44169
Igf2r	0.649	0.405	3.5102e-07	0.412104	1.29302	0.753475	1.7067	0.585925
Rps4x	0.882	0.731	3.80873e-07	0.492304	2.89837	1.92122	1.50597	0.664023
Cdk2ap1	0.555	0.312	3.83811e-07	0.410081	0.900205	0.512316	1.74263	0.573844
S100a10	0.976	0.973	4.78829e-07	0.371927	9.84047	13.3197	0.738988	1.3532
Arl6ip5	0.912	0.937	5.22729e-07	0.468357	3.21003	4.46016	0.720339	1.38824
Dnah11	0.277	0.096	5.22729e-07	0.40127	0.378223	0.126665	2.84069	0.352028
Rps7	0.994	1	5.4482e-07	0.432034	22.7221	19.068	1.19153	0.839254
LOC103693430	0.646	0.395	5.91532e-07	0.400299	1.04888	0.641708	1.62478	0.615469
Pcbp2	0.475	0.246	6.50087e-07	0.434649	0.704776	0.335035	2.07161	0.482717
Fam111a	0.121	0.292	7.16644e-07	0.430229	0.155712	0.612561	0.266177	3.75689
Dnajb9	0.743	0.837	7.45375e-07	0.484597	1.70584	2.59912	0.65763	1.52061
Dnajb1	0.77	0.827	7.73332e-07	0.436352	7.68634	14.2696	0.538975	1.85537
RT1-A1	0.823	0.654	1.00418e-06	0.495055	3.32033	1.64072	2.0175	0.495662
Mrps6	0.935	0.96	1.03033e-06	0.564184	5.95451	9.12255	0.653105	1.53115
Ptgfrn	0.46	0.239	1.04012e-06	0.413947	0.635169	0.321569	1.9458	0.513926
Rpl19	1	0.997	1.04012e-06	0.46767	34.0693	28.9068	1.17853	0.848516
Cd9	0.941	0.957	1.04012e-06	0.454315	5.96387	8.79686	0.67832	1.47423
Ankrd50	0.354	0.153	1.05386e-06	0.393075	0.517392	0.211718	2.37866	0.420404
Cited2	0.324	0.492	1.07442e-06	0.464024	0.589968	1.61791	0.368551	2.71333
G0s2	0.867	0.93	1.33881e-06	0.409439	11.5071	18.2885	0.629402	1.58881
Slc20a1	0.652	0.472	1.36097e-06	0.463446	3.66013	1.40337	2.59673	0.3851
St13	0.649	0.731	1.38847e-06	0.501611	1.0639	1.70506	0.626159	1.59704
Asmt	0.271	0.442	1.39099e-06	0.501973	0.332718	0.81705	0.414387	2.4132
Ssx2ip	0.466	0.249	1.39432e-06	0.409026	0.716922	0.350791	2.0148	0.496326
Cmklr1	0.239	0.076	1.55505e-06	0.431056	0.290789	0.0846591	3.1776	0.314703
Sem1	0.959	0.874	1.5641e-06	0.444361	4.4011	3.36348	1.30758	0.764771
Rpl31l4	0.442	0.219	1.74095e-06	0.376941	0.563882	0.301254	1.84377	0.542367
Arl6ip1	0.788	0.88	1.75466e-06	0.393882	2.58336	3.93491	0.657394	1.52116
LOC108351137	0.917	0.831	1.93337e-06	0.432907	3.66622	2.65373	1.3801	0.724584
Pmepa1	0.174	0.037	2.28835e-06	0.390892	0.234554	0.0448953	4.45492	0.224471
Prdx6	0.953	0.947	2.37645e-06	0.49607	3.90847	5.31652	0.735653	1.35934
Atp1b3	0.82	0.661	2.37645e-06	0.451114	2.37218	1.53002	1.54685	0.646475
Oaz1	0.947	0.847	2.38933e-06	0.462082	3.6473	2.67468	1.36229	0.734061
Rhoc	0.985	0.963	2.3943e-06	0.427086	6.7617	5.48774	1.23172	0.81187
Rpl8	0.785	0.591	2.5798e-06	0.429964	1.76527	1.16261	1.51394	0.660528
Smdt1	0.776	0.588	2.59826e-06	0.444215	1.64959	1.07577	1.5285	0.654237
Pea15	0.85	0.694	3.06094e-06	0.438518	2.28021	1.56582	1.45334	0.68807
Anxa1	0.861	0.91	3.72368e-06	0.40135	10.1402	17.2505	0.588059	1.70051
Sspn	0.54	0.661	3.80526e-06	0.486448	0.901493	1.55345	0.583003	1.71526
Gpx8	0.912	0.95	3.96461e-06	0.488447	3.7827	5.19536	0.728613	1.37247
LOC690871	0.699	0.502	4.54813e-06	0.377273	1.33749	0.893344	1.49168	0.670387
RGD1563570	0.687	0.472	4.54813e-06	0.428791	1.37244	0.840402	1.62563	0.615144
Lpl	0.997	0.993	4.89982e-06	0.419463	18.7856	14.4664	1.29836	0.770205
Zc3h4	0.198	0.056	5.02527e-06	0.437232	0.222858	0.0539588	3.64076	0.274668
Mt-nd4	1	1	5.02527e-06	0.389504	24.7534	20.4773	1.20872	0.827318
Rps18	0.994	0.987	5.40924e-06	0.387366	19.1416	16.1789	1.18301	0.845301
Tspan9	0.31	0.123	5.47657e-06	0.331217	0.410957	0.182756	2.18389	0.457899
Rpl13	1	1	5.54779e-06	0.446554	20.841	17.6068	1.18358	0.844891
Drd4	0.006	0.096	5.61006e-06	0.419389	0.00417394	0.129438	0.101651	9.8376
Dag1	0.687	0.492	6.04995e-06	0.447997	1.45133	0.865685	1.66878	0.59924
Slc20a2	0.413	0.213	6.61052e-06	0.363215	0.592196	0.306486	1.90275	0.525554
Ldha	0.923	0.95	7.08337e-06	0.404433	4.93066	6.77544	0.728127	1.37339
Insc	0.268	0.103	7.31672e-06	0.408708	0.367218	0.12631	2.76735	0.361356
Ost4	0.906	0.85	7.33691e-06	0.405552	3.31924	2.50947	1.3214	0.756771
Mt-cox3	1	1	7.33691e-06	0.40617	114.048	97.6236	1.16823	0.855996
Snrpg	0.381	0.176	7.41602e-06	0.35824	0.484697	0.242123	1.96213	0.509651
LOC100360413	0.817	0.674	7.41602e-06	0.432114	1.95494	1.32208	1.4751	0.677922
Esm1	0.985	0.993	9.79109e-06	0.453052	33.4526	46.5745	0.71832	1.39214
Foxs1	0.209	0.063	1.01704e-05	0.323654	0.462881	0.132494	3.31861	0.301331
Vcl	0.558	0.349	1.03371e-05	0.406579	1.39228	0.666025	2.0743	0.48209
Fn3k	0.215	0.382	1.05321e-05	0.451433	0.261371	0.64561	0.413921	2.41592
Gad2	0.537	0.346	1.06551e-05	0.438674	1.78505	0.8738	2.03106	0.492354
Pde4dip	0.313	0.14	1.15135e-05	0.389977	0.446875	0.181532	2.38537	0.419223
Rps11	1	0.99	1.16962e-05	0.420418	19.298	16.2017	1.19099	0.839635
Pofut2	0.617	0.389	1.17859e-05	0.40746	1.00725	0.604205	1.6562	0.603791
LOC108349548	0.956	0.864	1.17859e-05	0.451068	4.08396	3.04355	1.34072	0.745869
Rpl34-ps1	0.761	0.565	1.19624e-05	0.417133	1.57202	1.04354	1.50162	0.665948
Fbln1	0.658	0.781	1.19624e-05	0.387724	1.87347	2.93228	0.640141	1.56216
Epas1	0.885	0.767	1.21927e-05	0.383498	3.19353	2.28773	1.39421	0.71725
Rhoq	0.422	0.223	1.22263e-05	0.333067	0.63118	0.347412	1.79395	0.557429
Cd164	0.844	0.777	1.28389e-05	0.44916	2.63587	1.83053	1.43756	0.695622
Oaf	0.758	0.571	1.30927e-05	0.421075	1.96682	1.24041	1.58094	0.632534
Pmp22	0.634	0.741	1.33294e-05	0.438907	1.37745	2.26511	0.60984	1.63977
Mgp	0.307	0.488	1.37413e-05	0.073375	4.39824	5.72994	0.767995	1.30209
P2ry6	0.69	0.791	1.40877e-05	0.312345	1.95991	2.7865	0.70442	1.41961
S100a16	0.959	0.93	1.41193e-05	0.383772	5.60486	4.30353	1.30169	0.768234
Ubc	0.991	0.997	1.42241e-05	0.370072	16.5127	21.9117	0.753716	1.32676
Anapc13	0.853	0.731	1.46591e-05	0.41686	2.50835	1.80563	1.38704	0.72096
Ext1	0.313	0.136	1.48216e-05	0.381311	0.436311	0.185394	2.28415	0.437799
Wdr1	0.791	0.625	1.51651e-05	0.442354	2.03591	1.33557	1.52047	0.657691
Sdcbp	0.69	0.814	1.53313e-05	0.398287	1.4258	2.02684	0.704914	1.41861
Rcan2	0.286	0.442	1.54291e-05	0.45565	0.388615	0.838361	0.469865	2.12827
RGD1565183	0.608	0.409	1.60349e-05	0.419318	1.44305	0.81309	1.76536	0.566456
Hacd3	0.717	0.545	1.61463e-05	0.423878	1.72677	1.09296	1.57464	0.635066
LOC498555	0.507	0.299	1.67429e-05	0.379543	0.794076	0.445611	1.76483	0.566627
Rlbp1	0.782	0.668	1.73252e-05	0.458082	3.21491	1.94052	1.65336	0.604831
Gpm6a	0.732	0.85	1.74368e-05	0.386903	1.69227	2.41282	0.702597	1.42329
Slc12a7	0.23	0.076	1.77106e-05	0.356272	0.262143	0.0953642	2.58288	0.387165
RGD1561113	0.307	0.13	1.77179e-05	0.324335	0.350392	0.172168	1.97835	0.505471
S1pr3	0.401	0.209	1.80496e-05	0.300324	0.667948	0.367182	1.7974	0.556359
Uqcrq	0.95	0.884	1.81159e-05	0.404523	4.03952	3.14115	1.28509	0.778155
Esd	0.673	0.777	1.81159e-05	0.427051	1.24387	1.87673	0.664573	1.50472
Thra	0.67	0.445	1.89503e-05	0.347022	1.21552	0.816019	1.48365	0.674015
Ppp1r14c	0.501	0.289	2.02443e-05	0.339096	0.907486	0.52022	1.73039	0.577905
Cd24	0.038	0.153	2.09335e-05	0.371732	0.0421657	0.267492	0.18799	5.31944
Tef	0.159	0.316	2.14039e-05	0.432679	0.178362	0.444328	0.414595	2.41199
Slirp	0.593	0.365	2.14039e-05	0.32002	0.909156	0.590336	1.53107	0.653139
RGD1559909	0.761	0.568	2.18997e-05	0.411994	1.7038	1.12522	1.50967	0.662398
Cldn22	0.363	0.176	2.18997e-05	0.36615	0.614224	0.275399	2.1872	0.457206
Eif2s3y	0.097	0.246	2.20946e-05	0.347621	0.14334	0.367876	0.405795	2.4643
Rpl32.1	0.342	0.163	2.2238e-05	0.365648	0.459981	0.220538	2.03863	0.490525
Plg	0.127	0.02	2.26957e-05	0.351452	0.146028	0.0265276	4.27151	0.23411
Plekhg2	0.372	0.193	2.32805e-05	0.388299	0.684175	0.290123	2.31297	0.432344
Camk1g	0.263	0.415	2.41442e-05	0.44583	0.358112	0.806994	0.450569	2.21942
Cab39	0.693	0.495	2.42979e-05	0.411579	1.26853	0.800078	1.57827	0.633603
Tspan6	0.676	0.744	2.43667e-05	0.460142	1.27203	1.98299	0.64327	1.55456
Slc17a6	0.021	0.12	2.56838e-05	0.387632	0.0217784	0.153576	0.194273	5.1474
Frmd6	0.271	0.11	2.58931e-05	0.357088	0.35718	0.143107	2.39819	0.41698
Snrpe	0.835	0.651	2.59913e-05	0.349936	2.04181	1.50158	1.35739	0.736707
LOC100362453	0.605	0.399	2.64113e-05	0.327327	1.16405	0.710797	1.62882	0.613941
LOC103689931	0.782	0.598	2.99701e-05	0.298411	1.83016	1.32215	1.38134	0.723934
Mylip	0.782	0.608	3.16278e-05	0.398784	2.32894	1.50866	1.54013	0.649296
Clock	0.271	0.113	3.27974e-05	0.354842	0.312822	0.129584	2.31275	0.432387
Clptm1l	0.737	0.542	3.42527e-05	0.411957	1.4233	0.939358	1.50976	0.662357
Ccnd1	0.516	0.319	3.46513e-05	0.344691	1.1768	0.638266	1.83073	0.546229
Ninj1	0.838	0.701	3.59469e-05	0.41874	2.48315	1.71206	1.44777	0.690717
Gapdh	0.956	0.924	3.69473e-05	0.371075	6.24389	4.94739	1.26153	0.792689
Megf10	0.552	0.339	3.7443e-05	0.364314	0.957399	0.54798	1.73375	0.576784
Etnk1	0.206	0.359	3.7443e-05	0.433158	0.238016	0.545313	0.446624	2.23902
Ap2b1	0.434	0.226	3.7443e-05	0.325986	0.563258	0.325399	1.70918	0.585075
Ybx3	0.46	0.266	3.80456e-05	0.393775	0.712422	0.379814	1.85325	0.539593
Ptpn12	0.372	0.189	3.87995e-05	0.348968	0.497771	0.252114	1.93721	0.516206
Kpnb1	0.499	0.299	3.93652e-05	0.33381	0.753087	0.455758	1.63838	0.61036
Brd7	0.419	0.229	4.04568e-05	0.358967	0.566416	0.301798	1.84869	0.540924
Stxbp1	0.345	0.173	4.05812e-05	0.37742	0.464681	0.216602	2.09477	0.477379
Pdgfrb	0.298	0.133	4.25666e-05	0.301495	0.434061	0.208897	2.02863	0.492943
Rai14	0.215	0.08	4.39474e-05	0.361636	0.322039	0.100349	3.00898	0.332338
Lrp5	0.286	0.126	4.555e-05	0.300053	0.366726	0.177392	2.01036	0.497422
Csrp1	0.95	0.927	4.62139e-05	0.373282	4.14775	5.56292	0.746063	1.34037
Aprt	0.853	0.711	4.75166e-05	0.401245	2.29445	1.62451	1.40987	0.709285
Nr1d1	0.345	0.169	4.82637e-05	0.365123	0.509374	0.230278	2.16155	0.46263
Col1a1	0.333	0.169	5.12722e-05	0.290647	1.44922	0.532743	2.6886	0.371941
Gpx7	0.316	0.14	5.16986e-05	0.304613	0.374846	0.195336	1.87422	0.533554
Zbed5	0.914	0.791	5.18303e-05	0.394368	2.92782	2.22487	1.31454	0.760724
Adamts15	0.242	0.093	5.24339e-05	0.311359	0.332987	0.133935	2.38292	0.419652
Nfil3	0.434	0.256	5.32296e-05	0.387916	1.07387	0.48679	2.18175	0.458347
Ndufb2	0.935	0.834	5.45675e-05	0.394804	3.21645	2.44531	1.31407	0.760993
Rpl35a	0.372	0.189	5.69114e-05	0.360939	0.511222	0.258365	1.94222	0.514876
Nmb	0.024	0.12	5.69114e-05	0.378207	0.027838	0.183247	0.195801	5.10722
Gpc1	0.646	0.462	5.69114e-05	0.400392	1.43687	0.837008	1.70821	0.585407
Bola2	0.853	0.721	5.69997e-05	0.379836	2.37823	1.71974	1.38069	0.724278
Crabp2.1	0.354	0.176	5.96865e-05	0.243676	0.834707	0.448826	1.84102	0.543178
Gnai2	0.959	0.91	6.24494e-05	0.396356	4.15321	3.25395	1.27551	0.783998
Lmo4	0.619	0.445	6.36773e-05	0.400513	1.59765	0.902743	1.76134	0.567751
Bloc1s1	0.858	0.724	7.23096e-05	0.399458	2.41534	1.73718	1.38814	0.720386
Fyn	0.764	0.598	7.82824e-05	0.379345	1.65627	1.14548	1.44206	0.693452
Ppial4d	0.381	0.203	7.90809e-05	0.340846	0.514919	0.279333	1.81424	0.551196
Mink1	0.378	0.193	8.16757e-05	0.296179	0.501496	0.279628	1.76604	0.566237
Rtn1	0.525	0.631	8.34259e-05	0.44876	0.8732	1.50745	0.58203	1.71812
Col4a1	0.313	0.15	8.50902e-05	0.33682	0.477165	0.218854	2.12872	0.469766
Olfml2a	0.534	0.336	9.27599e-05	0.327482	0.922584	0.57028	1.60713	0.622227
Col6a2	0.673	0.505	9.41482e-05	0.346488	1.58576	1.03995	1.51984	0.657964
Prdx1	0.982	0.973	0.000112858	0.363849	8.08824	10.0844	0.802253	1.24649
Schip1	0.764	0.631	0.00011593	0.355287	2.01848	1.42372	1.41483	0.706798
Nubp1	0.41	0.226	0.000118869	0.326112	0.548288	0.304466	1.77535	0.563268
Gcsh	0.752	0.565	0.000119869	0.355807	1.52699	1.07941	1.41084	0.708795
Slc2a1	0.794	0.681	0.000119945	0.299494	3.65599	2.4762	1.47454	0.67818
Dennd5a	0.472	0.282	0.000121225	0.365724	0.669724	0.386007	1.71644	0.5826
Fuca1	0.743	0.811	0.000122855	0.37944	1.73321	2.39412	0.725091	1.37914
Kremen1	0.292	0.133	0.000127536	0.319018	0.3899	0.189526	2.00426	0.498938
Ciart	0.027	0.12	0.000129066	0.375329	0.0279144	0.175287	0.204626	4.88697
Serinc3	0.625	0.704	0.00012983	0.419536	1.03096	1.60893	0.64299	1.55523
Vim	0.982	0.953	0.000129915	0.426674	20.6546	28.8811	0.715259	1.3981
Mmp14	0.587	0.422	0.000130393	0.403933	1.04692	0.625819	1.6623	0.601578
Aplnr	0.478	0.279	0.00013533	0.264352	0.997208	0.629594	1.57476	0.635016
Ndufa1	0.829	0.678	0.000136173	0.355434	2.07336	1.51904	1.36253	0.733929
Celsr2	0.333	0.173	0.000143875	0.310853	0.546229	0.265275	2.02063	0.494896
Eps8	0.339	0.169	0.000144875	0.300272	0.436173	0.235889	1.81453	0.551107
Slc39a6	0.372	0.196	0.000144875	0.340533	0.514917	0.263429	1.91976	0.520899
LOC100360828	0.658	0.462	0.000149183	0.345199	1.29478	0.85674	1.50538	0.664282
Sh3kbp1	0.549	0.355	0.000158078	0.353614	0.953382	0.578271	1.63765	0.610631
Ndufb4	0.788	0.641	0.000162513	0.35436	1.86551	1.33801	1.39132	0.718742
Gramd4	0.218	0.083	0.000162644	0.283365	0.244752	0.111276	2.10059	0.476056
Dnajc3	0.584	0.638	0.000162644	0.416653	0.971994	1.54921	0.629801	1.5878
Sdccag8	0.333	0.173	0.00016404	0.346071	0.530488	0.239726	2.16433	0.462037
Trim8	0.46	0.276	0.00016404	0.326644	0.631221	0.378498	1.65051	0.605872
Dclk3	0.009	0.083	0.000172007	0.327754	0.00918377	0.118485	0.149308	6.69757
Scrib	0.168	0.05	0.000173879	0.290996	0.162998	0.0613744	2.42381	0.412574
LOC691427	0.322	0.163	0.000175178	0.360421	0.411162	0.191942	2.08556	0.479488
Daam1	0.504	0.316	0.000182954	0.326796	1.00107	0.571379	1.7391	0.575011
Pgm1	0.431	0.561	0.000185415	0.356374	0.633791	1.00449	0.634596	1.57581
Ier5	0.631	0.744	0.000185415	0.356877	1.74443	2.69832	0.647791	1.54371
Ndufa12	0.876	0.89	0.000185624	0.392595	2.48839	3.22754	0.771696	1.29585
Cuedc1	0.499	0.289	0.000188337	0.300116	0.747483	0.46464	1.59591	0.626602
LOC100360087	0.991	0.97	0.000193088	0.378999	12.9548	9.35608	1.38423	0.722422
Abca8a	0.516	0.336	0.000193632	0.348468	1.02804	0.583587	1.74876	0.571835
Car3	1	0.99	0.000203923	0.27297	76.242	64.6989	1.17838	0.848619
Prrx2	0.732	0.571	0.000206234	0.384304	1.78192	1.19535	1.48663	0.672662
Ptpa	0.563	0.382	0.000206842	0.34868	0.917408	0.561047	1.62405	0.615745
Fam13c	0.053	0.163	0.000207261	0.354901	0.0639477	0.222818	0.31762	3.14841
RGD1562378.2	0.74	0.571	0.000207261	0.340276	1.94178	1.2635	1.53261	0.652482
RGD1562420	0.463	0.282	0.000208906	0.305297	0.679087	0.41968	1.60372	0.62355
Ckap4	0.566	0.352	0.000208906	0.342368	0.903283	0.56886	1.57773	0.633824
Mt-nd5	0.953	0.817	0.000211665	0.337659	3.97796	3.13051	1.26985	0.787498
Daw1	0.33	0.169	0.000212675	0.259317	0.546037	0.301138	1.7871	0.559565
Ptrf	0.64	0.439	0.000213464	0.346529	1.32534	0.834201	1.58178	0.6322
Tubb2a	0.914	0.804	0.000224931	0.325207	4.56621	3.31299	1.37713	0.726146
Cry1	0.083	0.199	0.000228601	0.396906	0.0859921	0.274127	0.337849	2.9599
Tec	0.49	0.299	0.000234779	0.286932	0.860979	0.519382	1.64528	0.607801
Ankrd13c	0.336	0.166	0.000237169	0.290193	0.420515	0.235764	1.75174	0.570862
Tmem50b	0.375	0.512	0.000240324	0.369826	0.524312	0.884192	0.597536	1.67354
LOC108348287	0.375	0.199	0.000241582	0.313021	0.50226	0.27745	1.78208	0.561142
Slc1a1	0.413	0.551	0.000247951	0.375164	0.723204	1.27714	0.569638	1.7555
Gdi2	0.811	0.834	0.000247951	0.364507	2.06243	2.72802	0.756906	1.32117
Dhrs3	0.555	0.369	0.000255896	0.305972	1.03783	0.660927	1.56177	0.6403
Atp7b	0.006	0.073	0.000257293	0.359144	0.00457206	0.101882	0.130245	7.67785
Naa38	0.802	0.625	0.000269967	0.316775	1.8309	1.35975	1.34397	0.744064
Tmem214	0.33	0.166	0.000269967	0.258996	0.406819	0.232736	1.71717	0.582354
Hey2	0.466	0.296	0.000289274	0.349523	0.825325	0.458254	1.78391	0.560566
Tspan18	0.398	0.219	0.00028957	0.31018	0.610099	0.345482	1.74439	0.573266
Srrm2	0.932	0.914	0.000291505	0.381198	3.07332	3.97432	0.773865	1.29221
Syt15	0.147	0.043	0.000315373	0.337839	0.245696	0.0556786	3.89314	0.256862
LOC100362432	0.814	0.724	0.000318592	0.36849	2.1583	1.58724	1.35752	0.736635
LOC100911713	0.646	0.485	0.000325709	0.387559	1.21541	0.775289	1.56045	0.64084
Btf3	0.681	0.512	0.000330106	0.352285	1.23133	0.851757	1.44046	0.694222
RGD1559955	0.372	0.206	0.000330106	0.314881	0.503092	0.282767	1.75256	0.570593
Slitrk6	0.127	0.03	0.000331918	0.29647	0.156887	0.0391683	3.39419	0.294621
Lhfpl2	0.637	0.468	0.000333787	0.364014	2.371	1.30772	1.80691	0.55343
Serpinh1	0.876	0.953	0.000333787	0.373854	4.07961	5.47077	0.746174	1.34017
Fermt2	0.767	0.578	0.000334194	0.335811	1.67767	1.18676	1.4102	0.709119
Scg2	0.05	0.153	0.000335386	0.36038	0.0567411	0.205622	0.309528	3.23072
Hnrnpd	0.469	0.282	0.000342253	0.275747	0.672482	0.432154	1.54354	0.647862
Agt	0.873	0.92	0.000342253	0.265781	6.6915	8.79396	0.761192	1.31373
Plekhb1	0.814	0.618	0.000342253	0.341108	1.95009	1.39628	1.39381	0.717459
Mt1	0.354	0.542	0.000349545	0.0268976	2.29085	2.13722	1.07155	0.933226
Irf1	0.28	0.439	0.000349545	0.24451	0.98309	1.76029	0.560975	1.78261
Serf2	0.988	0.99	0.000349545	0.369234	12.9449	11.0405	1.17234	0.852995
Rpl36al	0.95	0.93	0.000355588	0.318351	4.78159	3.99128	1.19752	0.835062
Dyrk2	0.174	0.06	0.000357313	0.293461	0.220341	0.07559	2.69121	0.37158
Fcgrt	0.808	0.85	0.000357313	0.344772	1.94677	2.58091	0.755244	1.32408
Odc1	0.77	0.605	0.000362677	0.178985	2.37029	1.88044	1.25912	0.794203
Ano6	0.36	0.196	0.000371531	0.305186	0.472238	0.261556	1.77583	0.563117
Hdac11	0.162	0.053	0.000397281	0.327053	0.194629	0.059244	2.95518	0.338388
Pcdh18	0.422	0.246	0.000399191	0.285237	0.691284	0.387709	1.76331	0.567115
Hpcal1	0.366	0.199	0.000401249	0.279851	0.510368	0.294454	1.70918	0.585075
Ppia	0.92	0.857	0.00044158	0.320485	3.77196	3.02741	1.24513	0.803131
Tpbg	0.401	0.515	0.00044158	0.421713	0.673974	1.29252	0.525118	1.90433
Ahcyl2	0.416	0.249	0.000446198	0.312488	0.657463	0.383598	1.6958	0.589692
Nck2	0.322	0.169	0.000448479	0.335797	0.417104	0.210163	1.93995	0.515478
Ednra	0.156	0.05	0.000459286	0.328635	0.204366	0.0565572	3.22078	0.310484
Rps4x.1	0.991	0.99	0.000464228	0.357351	22.0752	18.7179	1.17927	0.847984
Adamts4	0.204	0.08	0.000496398	0.259032	0.288331	0.127698	2.16656	0.461562
Igf2	0.404	0.239	0.000509886	0.330805	0.846727	0.441976	1.89552	0.527561
Sec11a	0.69	0.797	0.000515149	0.342704	1.51674	2.04092	0.744418	1.34333
Ndufa7	0.879	0.771	0.000526521	0.338249	2.592	2.00644	1.29039	0.774957
Abca1	0.593	0.419	0.000526521	0.300848	1.15392	0.759346	1.51287	0.660996
Ubl5	0.973	0.934	0.000529926	0.353367	4.94226	4.09129	1.20749	0.828167
Mertk	0.233	0.103	0.000533514	0.27958	0.272399	0.130288	2.013	0.496771
Mbd2	0.221	0.093	0.000542591	0.302494	0.254286	0.110254	2.19774	0.455014
Vcan	0.268	0.126	0.000544229	0.237868	0.496254	0.253206	1.92341	0.51991
Ctsd	0.773	0.801	0.000548453	0.336981	1.79826	2.46883	0.729482	1.37084
NEWGENE_68440	0.661	0.515	0.00057141	0.318118	1.39863	0.978777	1.42462	0.701943
Tnfsf13	0.516	0.631	0.00057141	0.346688	0.912877	1.40938	0.650196	1.538
LOC100363452	0.416	0.243	0.000592111	0.296328	0.590886	0.359802	1.62489	0.615428
Ptms	0.991	0.963	0.000595368	0.330165	9.03441	7.56521	1.19395	0.837557
Metap2	0.702	0.532	0.000595368	0.333327	1.40572	0.988898	1.41728	0.705578
Coprs	0.395	0.223	0.000595368	0.292574	0.507902	0.309487	1.62104	0.616886
Ddx3x	0.794	0.628	0.000605103	0.338155	2.24401	1.56977	1.4268	0.700871
Psenen	0.755	0.804	0.000612176	0.335504	1.73129	2.26938	0.763932	1.30902
Apoc1	0.448	0.282	0.000616302	0.319602	0.976807	0.520387	1.86054	0.537478
Slc39a1	0.737	0.551	0.000625261	0.213437	1.98625	1.51127	1.31223	0.762062
Col8a1	0.917	0.857	0.00063268	0.353349	5.05187	3.78377	1.33426	0.749481
Myl12a	0.953	0.904	0.000633127	0.351011	4.55095	3.59304	1.26586	0.789976
Dctn3	0.72	0.754	0.000667784	0.372472	1.24649	1.74999	0.713922	1.40071
Sipa1l2	0.032	0.12	0.000671289	0.328078	0.0385404	0.159014	0.287197	3.48193
Phf20	0.274	0.412	0.000690031	0.365239	0.349246	0.635338	0.556679	1.79637
Sash1	0.36	0.196	0.000690031	0.264373	0.468687	0.280785	1.64619	0.607464
C1qtnf5	0.614	0.701	0.000690031	0.398632	1.35224	2.13761	0.634306	1.57653
LOC100910996	0.366	0.475	0.000691217	0.387945	0.723956	1.38033	0.527898	1.8943
Prelp	0.876	0.9	0.000693132	0.295875	3.26308	4.12902	0.790786	1.26456
Emid1	0.484	0.309	0.000702703	0.289926	0.820787	0.503843	1.61681	0.618502
Tmem123	0.283	0.136	0.000724682	0.303867	0.372542	0.185271	1.95904	0.510455
Lrrc17	0.274	0.13	0.000733409	0.229354	0.336004	0.192569	1.70808	0.585452
LOC108348064	0.437	0.558	0.000737008	0.367481	0.717928	1.15411	0.62531	1.59921
Plch1	0.26	0.123	0.000737008	0.263449	0.305456	0.159949	1.85619	0.538739
Sumo1	0.914	0.91	0.000739022	0.36959	2.87942	3.69716	0.779415	1.28301
Creld1	0.413	0.525	0.000748257	0.346281	0.550298	0.863845	0.641187	1.55961
Eepd1	0.327	0.169	0.000781643	0.273098	0.426493	0.239475	1.74965	0.571544
Myo10	0.139	0.04	0.000799486	0.24365	0.153598	0.0600622	2.33504	0.428258
Dtx4	0.074	0.007	0.000810697	0.302167	0.0745267	0.00882524	4.49008	0.222713
LOC679823	0.206	0.086	0.000810697	0.300608	0.23215	0.101056	2.18043	0.458626
Atox1	0.935	0.92	0.000824004	0.33446	4.18382	3.39587	1.23135	0.812116
Vstm4	0.201	0.08	0.000838963	0.289506	0.235148	0.100528	2.21799	0.450859
Pdap1	0.82	0.681	0.00083991	0.317422	2.0402	1.54105	1.32182	0.756535
Plcb4	0.174	0.306	0.000842324	0.313652	0.234166	0.469528	0.509179	1.96395
RT1-S3	0.324	0.445	0.000853286	0.402253	0.589703	1.35287	0.440029	2.27258
Prdx4	0.599	0.668	0.000876311	0.31762	1.1946	1.73357	0.69088	1.44743
Prkacb	0.322	0.176	0.000882544	0.298142	0.43149	0.23007	1.83901	0.543771
Ranbp1	0.873	0.734	0.000899662	0.328469	2.25707	1.7208	1.30984	0.763454
Smox	0.324	0.166	0.000923123	0.225958	0.401943	0.252138	1.57147	0.636345
Snn	0.56	0.382	0.000946574	0.294686	1.00513	0.671189	1.49023	0.671037
Fabp12	0.221	0.096	0.000955716	0.277987	0.29588	0.132687	2.14372	0.46648
Akr1a1	0.982	0.983	0.00095642	0.310822	6.78476	5.85547	1.15843	0.863235
Pam16	0.752	0.588	0.00095642	0.310503	1.50852	1.11244	1.35288	0.739166
Hsd11b1	0.693	0.767	0.000967509	0.33268	2.5278	3.7834	0.669004	1.49476
Tuba4a	0.401	0.522	0.000967509	0.329868	0.577522	0.912467	0.636903	1.5701
Atrn	0.283	0.14	0.000978398	0.280635	0.337969	0.181056	1.82129	0.549061
Hook1	0.268	0.133	0.000997983	0.24823	0.334773	0.184852	1.76941	0.56516
Rps27l	0.832	0.721	0.000997983	0.377831	2.23183	1.60423	1.38879	0.720053
Penk	0.932	0.98	0.00100209	0.337309	41.7425	60.8242	0.686333	1.45702
Tubb2b	0.139	0.043	0.00100932	0.275632	0.257856	0.0627686	3.68092	0.271671
Prdx2	0.971	0.96	0.00101336	0.333207	5.15907	6.19483	0.833072	1.20038
LOC100364435	0.95	0.924	0.00111499	0.303598	8.80598	6.7952	1.29548	0.771916
Arl8a	0.295	0.156	0.00111816	0.318347	0.37722	0.187754	1.95809	0.510701
Ddit3	0.658	0.731	0.00111816	0.283491	2.11906	3.31282	0.640739	1.5607
Lpar4	0.142	0.047	0.0011284	0.303219	0.173263	0.0507685	3.01575	0.331592
Prnp	0.882	0.914	0.00113043	0.370855	3.09094	4.10841	0.752946	1.32812
Dnaja2	0.611	0.718	0.00114125	0.29476	1.05191	1.42951	0.737687	1.35559
Apoe	1	1	0.00115561	0.304265	761.757	902.095	0.844432	1.18423
Hist3h2ba	0.54	0.392	0.00115561	0.348836	1.22123	0.713279	1.70229	0.587444
Lsm7	0.584	0.415	0.00119227	0.358879	0.986584	0.619402	1.58338	0.63156
LOC100360491	0.463	0.289	0.00119255	0.299724	0.61887	0.394807	1.55351	0.643705
St3gal1	0.218	0.1	0.00119532	0.291234	0.293768	0.128305	2.19637	0.455296
LOC686074	0.091	0.017	0.00122992	0.277245	0.0882395	0.0202276	3.24999	0.307693
Itga6	0.419	0.262	0.00123536	0.314538	0.619319	0.365174	1.6774	0.596159
Eif4g3	0.257	0.123	0.00125099	0.249676	0.317026	0.173259	1.7845	0.560382
Anpep	0.714	0.568	0.00125342	0.316699	1.71306	1.21379	1.40797	0.710243
Sort1	0.422	0.249	0.00125447	0.272862	0.569597	0.359064	1.57045	0.63676
Scd	0.115	0.03	0.00126119	0.312818	0.161291	0.0341656	3.87837	0.25784
Marcksl1	0.906	0.86	0.00127567	0.290489	4.97231	3.91833	1.2683	0.788454
Atp5l	0.985	0.967	0.00127964	0.312246	7.19744	6.21197	1.15839	0.863271
Ppp2cb	0.333	0.186	0.00128282	0.306379	0.448709	0.244736	1.80073	0.555331
Cyp27a1	0.448	0.565	0.00128282	0.316312	0.741411	1.17833	0.632323	1.58147
Sigmar1	0.386	0.502	0.00129326	0.319215	0.513624	0.795163	0.650333	1.53767
Micall1	0.301	0.163	0.00131043	0.275255	0.390917	0.213329	1.79518	0.557046
Cdkn1a	0.363	0.216	0.00131043	0.241588	1.10581	0.593502	1.84888	0.540867
Cmtm3	0.233	0.106	0.00131751	0.249085	0.274637	0.140631	1.88964	0.529202
Cxcl1	0.271	0.412	0.00132968	0.254519	5.57517	10.8885	0.512473	1.95132
Ier3	0.519	0.628	0.00133994	0.191918	2.21221	3.2033	0.691568	1.44599
Lpcat1	0.313	0.169	0.00134348	0.277694	0.377771	0.214126	1.73015	0.577985
Cdk4	0.369	0.206	0.0013473	0.251458	0.439919	0.276946	1.56796	0.637771
Usp2	0.124	0.239	0.0013473	0.355245	0.148157	0.378007	0.407613	2.45331
Hs3st2	0.053	0	0.00135189	0.209917	0.0648325	0	7.48325	0.133632
Chmp4bl1	0.891	0.827	0.00136882	0.300508	3.0067	2.41457	1.24422	0.803716
Enho	0.106	0.213	0.00138464	0.39389	0.118072	0.395153	0.316108	3.16348
Ngb	0.257	0.126	0.00138499	0.287487	0.36052	0.17939	1.95639	0.511146
Reep2	0.224	0.352	0.0014353	0.360995	0.267978	0.525777	0.518832	1.92741
Psph	0.437	0.289	0.0014353	0.319851	0.657495	0.39239	1.65883	0.602836
Enpp2	0.708	0.757	0.00144133	0.306184	2.7288	4.03608	0.676903	1.47732
Gnas.1	0.767	0.651	0.00144133	0.32457	1.91773	1.39866	1.36848	0.730736
Scn2b	0	0.047	0.00157843	0.290615	0	0.0503808	0.165616	6.03808
Rps3a	0.994	0.98	0.00167436	0.334167	18.0903	15.5836	1.16075	0.86151
Gpha2	0.563	0.409	0.00167436	0.22226	3.44248	1.74876	1.96302	0.50942
Lrrc3b	0.109	0.027	0.00169042	0.257701	0.11775	0.0381589	2.65267	0.376979
LOC100362366	0.419	0.262	0.00178698	0.300151	0.564883	0.346838	1.61105	0.620714
Mt-co2	1	1	0.00179514	0.331722	96.4135	83.597	1.15329	0.867081
Cxxc5.1	0.619	0.452	0.0018101	0.308207	1.15099	0.787372	1.45601	0.686806
P4ha1	0.493	0.598	0.00189341	0.346957	0.842763	1.30969	0.646185	1.54754
Mgst1	0.835	0.887	0.0019115	0.405301	5.64097	8.68897	0.649614	1.53938
Mospd1	0.304	0.163	0.0019155	0.288526	0.383984	0.207044	1.81523	0.550896
Nt5dc2	0.024	0.096	0.00192105	0.317908	0.0266037	0.138295	0.24683	4.05138
Sppl3	0.233	0.113	0.00195592	0.310956	0.276815	0.124658	2.12995	0.469494
Fam129b	0.56	0.405	0.00197489	0.337874	0.963094	0.620014	1.54456	0.647434
Ctsf	0.428	0.548	0.00198043	0.298739	0.733172	1.09696	0.671365	1.4895
RT1-A2	0.67	0.781	0.00198043	0.316025	2.18444	3.22512	0.678319	1.47423
Il33	0.755	0.618	0.00199718	0.233346	3.85517	2.76795	1.39138	0.718712
LOC687679	0.484	0.336	0.00201717	0.321295	0.738892	0.454302	1.61294	0.619985
Ahsa1	0.614	0.688	0.00205815	0.391689	1.00457	1.52859	0.659418	1.51649
Parvb	0.029	0.106	0.00207642	0.30206	0.0370222	0.138001	0.317715	3.14748
Ino80c	0.431	0.266	0.00210096	0.248648	0.594335	0.394137	1.49537	0.66873
Ubash3b	0.215	0.1	0.00210126	0.266094	0.291017	0.139757	2.01003	0.497505
Cdh15	0.171	0.07	0.00211848	0.297462	0.334081	0.103533	3.03067	0.32996
Nr2f6	0.549	0.392	0.00214413	0.266834	0.889773	0.624491	1.4181	0.705168
Fam212b	0.074	0.01	0.0021477	0.269945	0.105071	0.0122481	5.17217	0.193342
Polr2e	0.92	0.95	0.00214979	0.314058	3.74531	4.53895	0.825533	1.21134
Asl	0.136	0.243	0.00217652	0.359356	0.141604	0.345504	0.426447	2.34496
Cdk2ap2	0.702	0.741	0.00219423	0.342148	1.42271	1.93667	0.73598	1.35873
Ramp2	0.457	0.555	0.00219423	0.373235	0.88656	1.58396	0.562473	1.77786
Ogfrl1	0.658	0.734	0.00220522	0.25471	1.47828	1.91391	0.773572	1.29271
Ndufa2	0.923	0.867	0.00221417	0.323862	3.16466	2.53261	1.24858	0.800907
Ppp1r9b	0.342	0.199	0.00221831	0.28735	0.417513	0.245665	1.67216	0.59803
Snrpf	0.649	0.472	0.00230747	0.249828	1.10091	0.819274	1.33962	0.746481
Lamp2	0.752	0.821	0.00236917	0.28938	2.12234	2.73937	0.775571	1.28937
Rps2.1	1	1	0.00238057	0.311308	27.884	24.8293	1.12298	0.890486
Hnrnpa1	0.92	0.821	0.00248042	0.2737	3.12043	2.54462	1.2254	0.81606
Vps53	0.277	0.146	0.0025062	0.280563	0.381105	0.200488	1.85808	0.538189
Lrp8	0.265	0.143	0.00254266	0.296368	0.37267	0.179772	2.01647	0.495917
Gtf3c4	0.106	0.027	0.00254396	0.194215	0.0987727	0.0397835	2.18491	0.457684
Espn	0.097	0.023	0.00260651	0.279652	0.143302	0.0328905	3.57425	0.279779
Adcyap1r1	0.212	0.096	0.00265418	0.244144	0.256496	0.129349	1.91243	0.522894
RGD1311756	0.257	0.126	0.00276894	0.254915	0.299132	0.165232	1.76413	0.566851
Glmp	0.726	0.767	0.00280445	0.302558	1.51634	2.01119	0.755171	1.3242
Wee1	0.177	0.302	0.00283319	0.270025	0.226418	0.434405	0.531988	1.87974
Cntf	0.923	0.801	0.00290522	0.24502	4.15065	3.3193	1.24971	0.800189
Ldlrad3	0.147	0.053	0.00291631	0.274632	0.16571	0.0626151	2.41974	0.413267
Mtmr7	0.319	0.186	0.00291631	0.294525	0.434568	0.237902	1.79332	0.557626
Ifi27	1	1	0.00295291	0.284216	14.7516	17.5175	0.842197	1.18737
Apcdd1	0.304	0.179	0.00295299	0.316784	0.582751	0.269991	2.11704	0.472359
Tnfrsf21	0.935	0.907	0.00297269	0.264056	5.90097	4.8134	1.22548	0.816008
App	0.982	0.997	0.00300142	0.278494	6.7119	8.01999	0.837099	1.1946
Adamts1	0.327	0.183	0.00300142	0.163484	0.540997	0.375593	1.42896	0.69981
Csrp2	0.552	0.654	0.00303931	0.301873	1.47611	2.22948	0.663596	1.50694
Acsl1	0.263	0.133	0.00307777	0.226836	0.296407	0.175443	1.6523	0.605217
Vgll4	0.714	0.761	0.00307777	0.368457	1.44117	2.0707	0.697443	1.43381
Nabp1	0.106	0.206	0.00311229	0.376103	0.130624	0.417563	0.328897	3.04047
Klhl13	0.593	0.429	0.00317262	0.257997	1.0353	0.728333	1.41575	0.706338
RGD1563835	0.322	0.176	0.00317262	0.202811	0.363766	0.24338	1.47512	0.677911
Pdc	0.375	0.226	0.00318451	0.219898	0.511035	0.331784	1.52445	0.655972
Wdr48	0.209	0.093	0.00318451	0.211957	0.222647	0.126002	1.71062	0.584584
Syt4	0.032	0.106	0.00318811	0.343451	0.0309505	0.146941	0.260929	3.83247
Rps6.1	0.614	0.482	0.00318972	0.317587	1.16632	0.80739	1.43912	0.694869
Rap1gap2	0.206	0.096	0.00320748	0.279505	0.261104	0.120868	2.07158	0.482724
LOC102548369	0.195	0.086	0.00321039	0.256383	0.231855	0.110634	2.00486	0.498787
Ddx54	0.23	0.11	0.00324229	0.25826	0.256866	0.131648	1.88401	0.530783
Dpp8	0.109	0.03	0.00324716	0.25178	0.105408	0.0353755	2.54341	0.393173
Ubn1	0.463	0.312	0.00325526	0.298173	0.734348	0.456275	1.59637	0.626421
Prkar2a	0.245	0.116	0.00326496	0.198101	0.259246	0.15927	1.59063	0.628681
RGD1563812	0.947	0.897	0.00326824	0.288057	3.59322	3.00332	1.19576	0.836287
Msi1	0.596	0.429	0.00326951	0.270921	0.977119	0.686185	1.4179	0.705269
Heatr5a	0.265	0.143	0.00331705	0.293557	0.361198	0.171755	2.0423	0.489644
Slc30a10	0.083	0.017	0.00331705	0.302913	0.102277	0.0142867	4.62301	0.216309
Ndufb9	0.929	0.897	0.00331793	0.259071	3.44674	2.92168	1.1791	0.848106
Pabpn1	0.699	0.545	0.00333429	0.249884	1.55628	1.17676	1.31979	0.757696
Adamtsl4	0.507	0.346	0.00336153	0.28582	0.838863	0.564841	1.47669	0.67719
Apopt1	0.735	0.551	0.00336153	0.33532	1.46898	1.03168	1.4198	0.704326
Reck	0.451	0.279	0.00336153	0.260428	0.631586	0.414211	1.51242	0.661191
Slmap	0.313	0.183	0.00336228	0.302879	0.457263	0.242261	1.8523	0.539868
Ptf1a	0.215	0.103	0.0033667	0.259452	0.390723	0.18019	2.10696	0.474618
Ly6e	0.342	0.445	0.00341554	0.31967	0.651627	1.69182	0.388776	2.57217
AABR07036007.1	0.274	0.143	0.00346832	0.239613	0.317013	0.187023	1.65977	0.602494
Cdo1	0.336	0.452	0.00350172	0.322891	0.560835	0.992994	0.569131	1.75707
Rbbp9	0.171	0.07	0.00350172	0.226196	0.181801	0.0892988	1.93156	0.517717
Minos1	0.938	0.897	0.00355187	0.303747	3.79767	3.15448	1.20325	0.83108
Trappc10	0.192	0.083	0.00355187	0.237345	0.207588	0.106437	1.86871	0.535128
St5	0.372	0.229	0.00355187	0.279435	0.513426	0.300763	1.68433	0.59371
Ptch1	0.124	0.233	0.00356756	0.311643	0.156965	0.340169	0.476812	2.09726
Cdh19	0.268	0.385	0.00371715	0.324288	0.363736	0.693469	0.531275	1.88226
Ltbr	0.714	0.548	0.00371715	0.23959	1.30384	1.01994	1.27566	0.78391
Crebbp	0.463	0.312	0.00371953	0.281597	0.660552	0.434175	1.50966	0.662401
Leng8	0.286	0.153	0.00372856	0.258475	0.381142	0.213208	1.75237	0.570657
Bola1	0.41	0.522	0.00377854	0.307439	0.585265	0.881582	0.66765	1.49779
Nf2	0.183	0.08	0.0037878	0.267862	0.221926	0.0958314	2.19147	0.456316
Atp2b4	0.319	0.186	0.00387968	0.267133	0.505058	0.290457	1.71425	0.583346
Arvcf	0.162	0.063	0.00389722	0.221782	0.185765	0.0902918	1.95196	0.512306
Uqcrb	0.546	0.369	0.00393245	0.24001	0.837254	0.604814	1.37807	0.725654
Ercc6l2	0.159	0.063	0.00395668	0.264359	0.174109	0.0726408	2.22783	0.448868
S100a13	0.708	0.525	0.00405035	0.295383	1.42891	1.0353	1.37655	0.726452
Kcnh1	0.18	0.08	0.0040544	0.279376	0.246297	0.0998597	2.33294	0.428643
Rpl29	0.994	0.99	0.00407713	0.31206	13.7198	12.2027	1.12422	0.889505
Fbxo10	0.088	0.02	0.00411139	0.282066	0.101756	0.0228308	3.40399	0.293773
Arhgap32	0.209	0.096	0.00416891	0.241134	0.231123	0.121055	1.83986	0.54352
Tcn2	0.496	0.591	0.00416891	0.345071	0.851732	1.33886	0.638859	1.56529
Rrp15	0.215	0.1	0.00416891	0.239601	0.26024	0.13846	1.8203	0.549361
Per2	0.029	0.1	0.00419637	0.327808	0.0245718	0.124997	0.256094	3.90481
Tnpo1	0.28	0.156	0.00426648	0.268571	0.35446	0.194794	1.77964	0.56191
Ddr1	0.581	0.402	0.00429225	0.208313	0.942382	0.715872	1.31205	0.762165
Efhd1	0.404	0.266	0.00429891	0.285191	0.546049	0.336851	1.60313	0.623778
Rock2	0.499	0.339	0.00429891	0.282468	0.788038	0.514943	1.52024	0.657792
Rpl5	0.976	0.937	0.00429891	0.323894	6.55154	5.43993	1.20397	0.830587
Acbd6	0.457	0.289	0.00432429	0.246293	0.631872	0.424632	1.47682	0.677132
Dap	0.481	0.326	0.0043482	0.279125	0.726413	0.480154	1.50241	0.665596
Lmcd1	0.363	0.223	0.00461394	0.230082	1.13431	0.526749	2.13193	0.469058
Hsph1	0.54	0.605	0.00461394	0.374997	0.947951	1.49985	0.634468	1.57612
Socs2	0.324	0.186	0.00464814	0.250572	0.498037	0.294815	1.66671	0.599985
Anks6	0.139	0.05	0.00464871	0.252726	0.170976	0.0690456	2.28952	0.436773
Cox6b1	0.959	0.904	0.00464871	0.305341	4.10453	3.40868	1.20354	0.830879
Bcl9l	0.198	0.093	0.00464871	0.282077	0.223887	0.0995632	2.13472	0.468445
Adcy6	0.153	0.06	0.00464871	0.235688	0.167674	0.0784381	2.00902	0.497756
Srsf1	0.628	0.462	0.00465392	0.292225	1.05755	0.748874	1.40675	0.710858
Plcg1	0.236	0.12	0.00467853	0.261043	0.317183	0.164449	1.87553	0.533184
Ythdf1	0.378	0.236	0.00472309	0.290177	0.513057	0.30641	1.6531	0.604924
Vasp	0.528	0.389	0.00473371	0.308256	0.908365	0.589432	1.53206	0.652716
Mt-cyb	1	1	0.00482277	0.268597	65.5173	58.3581	1.12266	0.890744
Klf7	0.233	0.116	0.00482277	0.233539	0.281507	0.15687	1.74691	0.572439
Cdc42se1	0.622	0.485	0.00482277	0.257671	1.19105	0.86176	1.37772	0.725834
Chga	0.248	0.355	0.00483589	0.331579	0.279814	0.505549	0.562146	1.7789
Ybx1	0.932	0.844	0.00487785	0.308845	3.67981	2.97216	1.23729	0.808217
Anxa2	0.855	0.907	0.00492077	0.233643	3.21287	3.95137	0.813574	1.22914
Cttnbp2nl	0.156	0.063	0.00493562	0.264735	0.207008	0.0776253	2.47654	0.403789
Asap2	0.171	0.073	0.00493635	0.272153	0.238841	0.0977615	2.30918	0.433054
H3f3b	1	1	0.00496395	0.284805	42.2966	36.1865	1.16881	0.855574
Btbd10	0.33	0.183	0.00498803	0.239232	0.381663	0.240434	1.56394	0.639411
Tjp1	0.413	0.259	0.00501049	0.20741	0.580466	0.411374	1.40129	0.713631
Ppp2r5a	0.755	0.611	0.00501382	0.292808	1.56332	1.17223	1.33081	0.751425
Rbm3	0.912	0.801	0.00505853	0.303972	3.0336	2.38759	1.26944	0.787749
Lrrc59	0.454	0.299	0.00505853	0.303991	0.699129	0.432029	1.60426	0.62334
Agrn	0.611	0.458	0.0050647	0.291213	1.13519	0.789344	1.43267	0.698
Carmil1	0.147	0.056	0.00507093	0.238935	0.174341	0.0764793	2.13162	0.469126
Sh2b1	0.236	0.12	0.00507097	0.235224	0.268973	0.150906	1.73377	0.576777
Eif4g2	0.95	0.907	0.0051138	0.27639	4.21649	3.54275	1.18964	0.840591
Txn1	0.953	0.877	0.0051625	0.301882	4.16866	3.36147	1.23942	0.806831
Smurf1	0.115	0.037	0.0051625	0.240996	0.118836	0.0416742	2.49323	0.401086
Park7	0.947	0.95	0.0051625	0.319956	3.92826	4.72195	0.832271	1.20153
Ap2m1	0.929	0.94	0.00516656	0.26874	3.00976	3.55025	0.848187	1.17898
Ctsk	0.319	0.439	0.0051677	0.317769	0.448096	0.735222	0.614711	1.62678
Usp34	0.248	0.13	0.0051677	0.247534	0.297585	0.167091	1.73687	0.575748
RGD1304622	0.074	0.013	0.00518118	0.267147	0.0707104	0.0139049	3.37631	0.296181
Nudt16l1	0.44	0.299	0.00524041	0.290363	0.640187	0.400939	1.5822	0.632032
Selenoo	0.124	0.04	0.00531717	0.187201	0.1173	0.0576639	1.88137	0.531529
Man2a1	0.327	0.199	0.00535259	0.295394	0.454958	0.251733	1.77646	0.562916
Erp44	0.407	0.515	0.00535891	0.3195	0.597501	0.916134	0.655954	1.5245
Tbrg4	0.091	0.023	0.00542503	0.273857	0.0921165	0.0216629	3.22512	0.310066
Usmg5	0.413	0.266	0.00552546	0.292444	0.59078	0.365249	1.60102	0.624603
Ncl	0.876	0.87	0.00555561	0.301605	2.63519	3.33697	0.790324	1.2653
Tcerg1	0.36	0.216	0.00561214	0.205575	0.473367	0.322562	1.45347	0.688011
Ppp2r5b	0.605	0.439	0.00563445	0.264698	1.06238	0.768435	1.37762	0.725892
Sdc2	0.971	0.95	0.00563445	0.288244	4.40883	5.22451	0.844174	1.18459
Rab28	0.758	0.595	0.00563445	0.249238	1.49032	1.17825	1.26263	0.792
Rps18l1	0.395	0.249	0.00563445	0.27179	0.538447	0.338637	1.57312	0.635681
Pip5k1a	0.153	0.06	0.00566762	0.211264	0.160614	0.0797983	1.89997	0.526324
Plppr4	0.08	0.017	0.00567709	0.214606	0.0841069	0.0249078	2.69587	0.370938
Wdr61	0.507	0.601	0.00567709	0.282551	0.768841	1.06349	0.725521	1.37832
Bola3	0.658	0.505	0.00575964	0.233836	1.14995	0.890231	1.2885	0.776094
Plxdc2	0.206	0.306	0.00580029	0.341952	0.233401	0.464824	0.512612	1.95079
Atp6v0b	0.794	0.821	0.0058196	0.310269	1.85271	2.36347	0.784803	1.27421
Taf10	0.791	0.688	0.00583596	0.271561	1.94607	1.52899	1.27101	0.786778
Hipk1	0.499	0.346	0.00585403	0.259333	0.783613	0.530291	1.46886	0.680799
Tgfb3	0.563	0.382	0.00587854	0.21871	0.971166	0.698997	1.38388	0.722607
Isca1	0.72	0.571	0.00598061	0.267595	1.44703	1.10369	1.30829	0.764358
Otud6b	0.227	0.11	0.00607398	0.202259	0.239122	0.145212	1.60505	0.623035
Nqo1	0.437	0.548	0.00614502	0.258786	0.975456	1.67704	0.584133	1.71194
Adam19	0.145	0.056	0.00614502	0.217557	0.152663	0.0700371	2.03234	0.492043
Galnt18	0.425	0.299	0.00614502	0.269083	0.946037	0.573318	1.63896	0.610141
Apoc2	0.124	0.043	0.00618196	0.236919	0.144051	0.0574285	2.28466	0.437703
Gatsl3	0.617	0.458	0.00619136	0.24325	1.16201	0.861666	1.34456	0.743738
Hcn2	0.215	0.103	0.00621899	0.202018	0.241883	0.142684	1.6497	0.606169
LOC100912642	0.268	0.143	0.00621981	0.1923	0.343277	0.214783	1.57163	0.636281
Ifitm1	0.183	0.083	0.00624409	0.236747	0.75522	0.212717	3.43584	0.29105
Kdr	0.218	0.113	0.00651572	0.30815	0.361088	0.144679	2.39908	0.416826
Hectd1	0.501	0.339	0.00652117	0.287451	0.754566	0.498653	1.50312	0.665283
Pcnp	0.192	0.09	0.00653966	0.244078	0.2298	0.116273	1.89906	0.526575
Rpl6-ps1	0.625	0.502	0.00657552	0.291504	1.14562	0.825111	1.38379	0.722654
Ptgr1	0.882	0.801	0.00664453	0.284774	4.02418	3.07723	1.30673	0.765269
Gmds	0.605	0.445	0.00667982	0.205804	1.12638	0.864929	1.29883	0.769926
Plppr1	0.357	0.223	0.00693592	0.274583	0.556182	0.32847	1.67277	0.597811
Lrp1	0.873	0.714	0.0069466	0.268998	2.28627	1.83314	1.24585	0.802667
Slc44a1	0.605	0.462	0.00700361	0.292555	1.13185	0.790867	1.42576	0.701379
Grhpr	0.23	0.329	0.0070473	0.325215	0.27461	0.502188	0.555675	1.79961
Stub1	0.909	0.814	0.00704924	0.257129	2.79481	2.32451	1.20145	0.832325
AABR07060872.1	0.041	0	0.00704924	0.261556	0.0544364	0	6.44364	0.155192
Degs1	0.271	0.369	0.00708059	0.337866	0.322916	0.577115	0.567037	1.76355
Guca1b	0.118	0.04	0.00718089	0.245148	0.144244	0.0529163	2.45157	0.407903
Scarb1	0.454	0.316	0.00718089	0.245619	0.767157	0.514742	1.48103	0.675207
Pcbd2	0.625	0.482	0.00718089	0.297477	1.15836	0.820749	1.40639	0.711039
Psmb8	0.177	0.276	0.00723786	0.330126	0.22203	0.579514	0.393595	2.54068
Notch1	0.507	0.362	0.00723786	0.295747	0.844818	0.553878	1.51596	0.659647
Vcp	0.794	0.831	0.0073493	0.278361	1.88145	2.36383	0.796795	1.25503
Mta1	0.251	0.13	0.00738133	0.169043	0.283653	0.184483	1.50991	0.66229
Ttc9	0.083	0.02	0.00740305	0.276583	0.107303	0.0203723	3.86215	0.258923
Crip1	0.372	0.236	0.00744051	0.220195	0.738828	0.451027	1.62426	0.615665
Bnip1	0.254	0.136	0.00760794	0.229946	0.298913	0.177098	1.65108	0.605666
Mapk8ip1	0.522	0.352	0.00763221	0.204695	0.749515	0.563106	1.32526	0.754568
Fam213b	0.118	0.04	0.00763263	0.201413	0.125807	0.0566437	2.03781	0.490723
Src	0.23	0.116	0.00767401	0.205404	0.271038	0.161369	1.63996	0.609771
Lrpap1	0.513	0.588	0.00767401	0.328101	0.826718	1.21923	0.680683	1.46911
Atp5i	0.811	0.701	0.00767401	0.292386	2.06793	1.59269	1.29652	0.771293
Zfp423	0.342	0.206	0.00769067	0.229238	0.435599	0.282056	1.52573	0.655423
LOC100360750	0.088	0.023	0.00771467	0.261349	0.0963536	0.0240908	3.11971	0.320542
Pde6h	0.088	0.179	0.00777421	0.311938	0.101337	0.283428	0.379435	2.6355
Zfp746	0.083	0.02	0.00779123	0.263258	0.102231	0.0222409	3.48102	0.287272
Csde1	0.838	0.698	0.00779123	0.23356	2.06102	1.6836	1.22285	0.817763
Cox5b	0.979	0.904	0.00784734	0.310801	4.38563	3.69485	1.18645	0.842848
Sap30l	0.1	0.03	0.00795306	0.231959	0.101552	0.0353986	2.45718	0.406971
Npas2	0.094	0.027	0.00797485	0.257624	0.114437	0.0330687	2.88927	0.346109
Morf4l2	0.95	0.934	0.00799953	0.322613	3.94857	4.79273	0.824234	1.21325
Pdcd2	0.478	0.326	0.00804927	0.257626	0.677568	0.468453	1.43707	0.695863
Chchd7	0.451	0.296	0.00811498	0.198177	0.682072	0.497054	1.36489	0.73266
Ppp1r2	0.876	0.774	0.00814809	0.305472	3.73635	2.79274	1.33668	0.748124
Creg1	0.1	0.193	0.00832331	0.284121	0.119991	0.268485	0.466778	2.14234
Tmem259	0.209	0.103	0.00833245	0.193158	0.239285	0.142827	1.63116	0.613062
Notch4	0.201	0.096	0.0084618	0.217869	0.242614	0.125657	1.86215	0.537014
Gadd45b	0.381	0.478	0.00846429	0.292468	1.02361	1.77362	0.5795	1.72563
Impad1.1	0.386	0.249	0.00849738	0.209362	0.546071	0.373809	1.44882	0.690216
Cdh11	0.622	0.462	0.00850317	0.206852	1.44616	1.04894	1.37511	0.727214
Asah1	0.56	0.654	0.00851893	0.299168	0.964269	1.34651	0.718219	1.39233
Tspo	0.962	0.957	0.00854646	0.322928	4.70053	5.86878	0.801277	1.24801
Lgalsl	0.434	0.282	0.00854646	0.226797	0.626802	0.427323	1.45613	0.68675
Reep6	0.153	0.063	0.00856308	0.237887	0.172737	0.0775976	2.08609	0.479365
Prr13	0.431	0.279	0.00866517	0.227096	0.606027	0.421346	1.42815	0.700206
Med27	0.336	0.203	0.00870035	0.177615	0.412462	0.291673	1.4004	0.714083
Dad1	0.976	0.987	0.00872243	0.239286	5.68578	6.48334	0.877173	1.14003
Dnmbp	0.109	0.037	0.00875672	0.256094	0.122413	0.0378037	2.76994	0.361019
Ppp1r1a	0.994	0.997	0.00883994	0.344657	18.0199	22.7601	0.791821	1.26291
Lpcat3	0.563	0.395	0.00888473	0.243125	0.864954	0.631984	1.36289	0.733735
Cd47	0.755	0.764	0.00907016	0.361343	1.46329	2.00399	0.73153	1.367
Atp6ap1	0.791	0.801	0.00907071	0.329658	1.71077	2.24134	0.764334	1.30833
Cped1	0.021	0.08	0.00910077	0.268041	0.023408	0.0943532	0.320143	3.1236
Dnajc19	0.637	0.488	0.00910443	0.205142	1.09129	0.862311	1.2625	0.792078
Smim19	0.513	0.352	0.00918352	0.247381	0.750569	0.534606	1.39655	0.716051
Pxylp1	0.236	0.12	0.00918352	0.186942	0.256083	0.161144	1.55473	0.643198
Brd4	0.575	0.419	0.00926192	0.247995	0.893224	0.659783	1.34853	0.741547
Dusp18	0.192	0.09	0.00926327	0.159085	0.208704	0.130572	1.55581	0.642751
Ttr	0.776	0.86	0.00936735	0.0421638	5.84405	6.57474	0.889033	1.12482
Rpl4	0.985	0.973	0.00936791	0.267988	9.65624	8.4119	1.14775	0.871269
Atp7a	0.118	0.043	0.00945023	0.252251	0.1384	0.0439675	2.74981	0.363662
Plk2	0.133	0.229	0.00945023	0.329312	0.195417	0.617929	0.327134	3.05686
Fam213a	0.72	0.757	0.00950538	0.373255	1.73992	2.58508	0.674322	1.48297
Gsk3b	0.513	0.369	0.009613	0.214834	0.82824	0.607528	1.35741	0.736697
Nptx2	0.209	0.11	0.009679	0.277597	0.370025	0.155091	2.30191	0.434422
Slitrk5	0.224	0.113	0.00977406	0.159312	0.257532	0.17242	1.46658	0.681861
Dnajb11	0.428	0.498	0.00977406	0.32324	0.568594	0.869773	0.657663	1.52054
Npdc1	0.743	0.621	0.00983129	0.245664	1.61585	1.2642	1.27598	0.783709
Cpq	0.693	0.764	0.00983129	0.241857	1.8339	2.34319	0.783575	1.2762
Atad1	0.351	0.445	0.00996703	0.286065	0.452931	0.696502	0.655244	1.52615
Bod1	0.475	0.322	0.0100964	0.25314	0.672261	0.460896	1.44886	0.6902
Cp	0.693	0.744	0.0101468	0.344533	1.93919	2.96112	0.656045	1.52429
Amotl2	0.286	0.169	0.0103621	0.241372	0.475639	0.261967	1.78566	0.560018
Foxj3	0.204	0.1	0.0103621	0.211334	0.206567	0.118438	1.68616	0.593065
Tubb5	0.926	0.884	0.0105657	0.221425	4.29756	3.58866	1.19699	0.835428
Cox6b2	0.723	0.578	0.0106083	0.103672	2.42071	2.05616	1.17644	0.850024
Mfn1	0.218	0.113	0.0106371	0.195056	0.23438	0.141098	1.61737	0.618289
LOC100361993	0.705	0.591	0.0108814	0.206788	1.36447	1.10184	1.23621	0.808921
Tdg	0.316	0.193	0.0109635	0.250562	0.384912	0.236987	1.59892	0.625423
Myl9	0.395	0.272	0.0110008	0.31499	0.93597	0.449066	2.06064	0.485286
AABR07064810.1	0.068	0.013	0.0111886	0.23627	0.0683485	0.0158308	3.03314	0.329692
Myl6	0.997	0.997	0.0113333	0.284663	11.492	10.1556	1.13146	0.883813
Cpt1a	0.18	0.083	0.011344	0.205861	0.195899	0.10774	1.74876	0.571835
Brd9	0.268	0.159	0.0115685	0.270585	0.330277	0.180699	1.78436	0.560424
Rpl24	0.988	0.993	0.0115948	0.248052	16.081	14.467	1.11149	0.899697
Rapgef2	0.097	0.03	0.0118494	0.233712	0.0960609	0.033876	2.41729	0.413687
Tsr1	0.195	0.096	0.0118494	0.227605	0.240825	0.127389	1.82566	0.547747
Ppp1r16a	0.313	0.189	0.0118494	0.204055	0.389605	0.253857	1.51447	0.660295
AABR07012775.1	0.08	0.02	0.0118774	0.226445	0.0775012	0.0223957	2.70101	0.370232
Calm3	1	0.997	0.0119528	0.276472	15.1208	17.2102	0.878667	1.13809
Id4	0.971	0.97	0.0119824	0.319958	12.7215	16.4899	0.771609	1.29599
Ryk	0.156	0.07	0.0120404	0.257787	0.181189	0.0785807	2.15836	0.463315
Tmbim6	0.569	0.635	0.012084	0.331638	1.05639	1.54605	0.685315	1.45918
Cacng4	0.133	0.053	0.0120978	0.224698	0.17695	0.0740014	2.22556	0.449325
Dennd6a	0.333	0.206	0.0120978	0.227417	0.456924	0.294694	1.53243	0.652557
Gapdh-ps2	0.729	0.605	0.0120978	0.268785	1.45327	1.11913	1.29593	0.771649
Nrn1l	0.257	0.15	0.0120978	0.254828	0.325902	0.173574	1.82979	0.54651
Cd48	0.779	0.794	0.0121164	0.308859	1.97266	2.62108	0.753554	1.32705
Pgk1	0.879	0.897	0.0121334	0.283153	2.69484	3.28265	0.821477	1.21732
Fv1	0.265	0.143	0.0122512	0.157469	0.301771	0.21143	1.40799	0.710234
Spa17	0.18	0.083	0.012306	0.157006	0.19954	0.121834	1.58942	0.629158
Lats2	0.212	0.106	0.0123549	0.151532	0.225993	0.151406	1.4621	0.683946
Inpp4b	0.15	0.063	0.0124548	0.191898	0.158621	0.0828716	1.81564	0.550771
Serpinb6b	0.053	0.007	0.0124606	0.251344	0.0536458	0.00480528	4.29886	0.23262
Dock7	0.386	0.249	0.0125472	0.208435	0.47511	0.33403	1.41008	0.709179
Saraf	0.888	0.92	0.0125843	0.326699	2.83265	3.52202	0.804823	1.24251
Samd12	0.23	0.126	0.0125912	0.245024	0.309003	0.160696	1.86884	0.535092
Spryd7	0.422	0.272	0.0125912	0.182016	0.528366	0.395812	1.32664	0.753786
LOC108351584	0.268	0.153	0.0125912	0.225469	0.323198	0.197046	1.6093	0.62139
Padi2	0.298	0.179	0.0125912	0.248088	0.4169	0.243302	1.68534	0.593353
Pfn1	0.976	0.944	0.0125912	0.269375	5.75729	4.97968	1.15584	0.865168
AABR07045454.1	0.053	0.007	0.0126599	0.262175	0.0598574	0.00692933	4.12641	0.242341
LOC100360449	0.171	0.08	0.012669	0.23719	0.181666	0.0904791	1.90752	0.52424
Psmg4	0.572	0.435	0.0127256	0.330556	0.971892	0.644201	1.5009	0.666266
Prrc2a	0.445	0.312	0.0128264	0.26003	0.668048	0.422309	1.56843	0.637579
Lman1	0.457	0.535	0.0128938	0.26319	0.647527	0.906987	0.717051	1.3946
Nphp1	0.673	0.535	0.0129035	0.230526	1.2109	0.947302	1.27536	0.784095
Sqstm1	0.917	0.934	0.0129284	0.299044	3.17679	3.90463	0.814072	1.22839
Fos	0.894	0.92	0.0129412	0.323573	24.4447	33.9901	0.719254	1.39033
Pkp4	0.599	0.439	0.0130134	0.260148	1.1946	0.850009	1.40069	0.713935
Uchl3	0.363	0.226	0.0130134	0.208337	0.456378	0.314932	1.43531	0.696713
Ddx21	0.242	0.133	0.0131709	0.23119	0.264952	0.153376	1.68294	0.594198
Notch2	0.528	0.402	0.0131796	0.262062	0.945094	0.643325	1.4619	0.684043
Nt5c3b	0.283	0.159	0.0132657	0.163947	0.355779	0.244186	1.43902	0.694918
P2ry2	0.139	0.056	0.0134087	0.188003	0.166612	0.0851473	1.8562	0.538735
Cpxm2	0.136	0.056	0.0135278	0.248204	0.177863	0.0702522	2.34091	0.427184
Creb3l1	0.171	0.08	0.0136353	0.197251	0.212262	0.114371	1.78709	0.559569
Rraga	0.625	0.698	0.0136722	0.293989	1.1741	1.5765	0.746356	1.33984
Rab2b	0.357	0.442	0.0136931	0.332326	0.418331	0.680796	0.620055	1.61276
Il13ra1	0.088	0.027	0.0139477	0.212131	0.0859401	0.0292279	2.44571	0.408879
Ndufa4	0.979	0.977	0.0139477	0.259148	7.25738	6.32411	1.14734	0.87158
Slc39a9	0.177	0.086	0.0139477	0.246012	0.192273	0.0919346	1.98434	0.503945
Tmem204	0.118	0.043	0.0140746	0.210901	0.139055	0.0572947	2.21496	0.451476
Uckl1	0.478	0.336	0.0143538	0.25334	0.772271	0.520968	1.47329	0.678752
Map3k2	0.236	0.133	0.0143622	0.184573	0.317759	0.195632	1.59391	0.62739
Lig3	0.106	0.037	0.0143746	0.218694	0.105154	0.042639	2.18761	0.45712
Ptprk	0.183	0.093	0.0144634	0.233287	0.232488	0.111817	1.99058	0.502365
Phc2	0.431	0.292	0.0145284	0.247183	0.700211	0.458332	1.51647	0.659427
Mefv	0.088	0.027	0.014553	0.260504	0.0970097	0.0273779	2.86292	0.349294
LOC100361934	0.159	0.073	0.014553	0.232992	0.195336	0.093334	1.98711	0.503244
Tmem59	0.968	0.967	0.0147696	0.31077	4.85212	5.74662	0.844613	1.18397
Ssbp4	0.46	0.322	0.0147696	0.225634	0.669688	0.47818	1.39229	0.718241
Sub1	0.85	0.854	0.0147696	0.297537	2.33506	2.95274	0.791518	1.26339
ST7	0.174	0.083	0.0147942	0.233844	0.183135	0.092814	1.87849	0.532343
Leng9	0.059	0.01	0.0148604	0.236183	0.0625081	0.0117068	3.34034	0.299371
Gars	0.375	0.458	0.0148604	0.288453	0.596782	1.00165	0.599794	1.66724
Phf23	0.525	0.365	0.0148875	0.180984	0.812611	0.628263	1.28883	0.775899
Cnnm3	0.106	0.037	0.0149604	0.201523	0.115159	0.0493676	2.1082	0.474338
Nptx1	0.186	0.299	0.0150519	0.193367	0.374739	0.58084	0.651173	1.53569
Rgs20	0.354	0.219	0.0150608	0.198384	0.446397	0.310465	1.42417	0.702162
Map2k6	0.389	0.458	0.0150968	0.37762	0.564382	1.0501	0.54182	1.84563
Eno1	0.959	0.973	0.0151945	0.322207	6.91153	8.50179	0.81317	1.22976
Hnrnpr	0.546	0.412	0.0152448	0.237493	0.922018	0.678168	1.35435	0.738363
Rbm8a	0.808	0.844	0.0152448	0.276057	1.98862	2.45348	0.8113	1.23259
Dpp7	0.481	0.568	0.0152448	0.279456	0.810143	1.15802	0.702166	1.42416
Agap1	0.106	0.037	0.0153409	0.19675	0.103905	0.0442862	2.09823	0.476591
Kcnab2	0.136	0.226	0.0153409	0.305062	0.145095	0.30321	0.49518	2.01947
Scara3	0.643	0.485	0.0153409	0.291477	1.24411	0.878573	1.41138	0.708526
Rpl9	1	1	0.0153409	0.269451	22.368	20.0456	1.1158	0.896218
Gng8	0.136	0.056	0.0154212	0.246847	0.192665	0.073758	2.41965	0.413283
Ctsb	0.973	0.98	0.0154212	0.278067	6.21797	7.22586	0.860709	1.16183
Tmem178a	0.327	0.206	0.0154645	0.171151	0.49794	0.344205	1.43403	0.697337
Hs3st3b1	0.083	0.023	0.0154645	0.237981	0.0894273	0.0223174	3.07659	0.325035
Ptges	0.121	0.047	0.0154645	0.225671	0.140129	0.0539889	2.34618	0.426225
Samd8	0.327	0.209	0.0154645	0.270047	0.412009	0.244396	1.65887	0.60282
Wdr13	0.035	0	0.0154778	0.247481	0.0380341	0	4.80341	0.208186
Ngfr	0.035	0	0.0154778	0.252215	0.0309198	0	4.09198	0.244381
Dpysl3	0.032	0.093	0.0155543	0.304735	0.0272157	0.113009	0.302545	3.3053
Actr3	0.708	0.545	0.0155543	0.226434	1.24356	0.981358	1.26448	0.790836
Serpine2	0.891	0.937	0.0155543	0.141449	13.4516	16.9827	0.792201	1.26231
Nsmce2	0.372	0.233	0.0155596	0.231166	0.45568	0.301372	1.49557	0.66864
Flot1	0.519	0.601	0.0155706	0.324728	0.873954	1.28957	0.680192	1.47017
RGD1359290	0.434	0.299	0.0156984	0.22681	0.640041	0.448448	1.41792	0.70526
Crispld2	0.204	0.106	0.0157736	0.211748	0.299361	0.161961	1.79902	0.555859
Cgrrf1	0.357	0.432	0.0158349	0.344617	0.416705	0.695105	0.605165	1.65244
Itpkc	0.348	0.236	0.0158421	0.173409	1.03351	0.690759	1.48911	0.67154
Gja1	0.976	0.93	0.0159115	0.188314	9.89014	8.7124	1.13503	0.881038
Arfgap3	0.23	0.329	0.0161185	0.283326	0.263891	0.44723	0.599022	1.66939
Eva1a	0.746	0.588	0.0161937	0.200294	2.29886	1.82398	1.25894	0.794321
Eif3h	0.9	0.817	0.0163352	0.225701	3.06899	2.61425	1.17329	0.852307
Dpm1	0.569	0.625	0.0163624	0.334351	0.879579	1.27471	0.692436	1.44418
Sec11c	0.932	0.934	0.0163753	0.297446	3.86883	4.73352	0.817712	1.22293
Pno1	0.254	0.143	0.0164182	0.217372	0.277231	0.171465	1.58285	0.631774
Lrrc73	0.088	0.169	0.01642	0.294062	0.0883249	0.211462	0.443981	2.25235
Dot1l	0.168	0.08	0.016479	0.228812	0.231468	0.11106	1.9946	0.501353
Syngr3	0.083	0.023	0.016479	0.233252	0.0893499	0.0276206	2.64084	0.378667
Htra2	0.36	0.233	0.0166995	0.227236	0.442338	0.295182	1.48219	0.674677
Ylpm1	0.28	0.159	0.016747	0.154543	0.289571	0.208519	1.37092	0.729439
RGD1566239	0.463	0.326	0.016856	0.227272	0.663323	0.475112	1.38797	0.720475
Il34	0.212	0.306	0.0169606	0.296589	0.257731	0.497427	0.527624	1.89529
Fbf1	0.071	0.017	0.0169675	0.201151	0.0852782	0.020674	3.10615	0.321942
Gna13	0.271	0.163	0.0169792	0.258168	0.35483	0.201255	1.72696	0.579051
Tnfaip6	0.49	0.575	0.0171319	0.278957	2.27217	4.54399	0.501137	1.99546
Slit2	0.903	0.797	0.0173865	0.159599	3.09192	2.70034	1.14448	0.873762
Ppfia1	0.242	0.136	0.017463	0.236363	0.285617	0.163278	1.70603	0.586156
Olfm1	0.51	0.369	0.0177465	0.184095	0.918904	0.692317	1.32263	0.756071
Pdia6	0.87	0.877	0.0177465	0.272854	2.73921	3.41733	0.802144	1.24666
Scaf8	0.192	0.096	0.0178494	0.212288	0.220264	0.118329	1.79433	0.557311
Steap1	0.209	0.306	0.0180439	0.269397	0.290239	0.497907	0.59113	1.69168
Tnks2	0.204	0.106	0.0180943	0.213923	0.227478	0.128849	1.71033	0.584682
Mpped2	0.499	0.355	0.0181832	0.221711	0.814231	0.587305	1.37992	0.724681
Tph1	0.926	0.85	0.0185508	0.220339	3.36149	2.83936	1.18324	0.845135
Cpm	0.224	0.123	0.0186101	0.227706	0.301289	0.164619	1.78268	0.560954
Fam124a	0.316	0.196	0.0186888	0.197835	0.41181	0.274921	1.48044	0.675473
Cebpd	0.912	0.92	0.0186888	0.192756	13.2752	16.6427	0.797779	1.25348
Adcy5	0.159	0.073	0.0189975	0.186093	0.169036	0.0957845	1.69246	0.590857
Arih2	0.233	0.126	0.0190469	0.194457	0.267932	0.166823	1.57181	0.636208
Pin4	0.504	0.372	0.0190469	0.255002	0.754315	0.527522	1.42192	0.703273
Klhdc10	0.171	0.086	0.0193717	0.264404	0.207656	0.091215	2.15044	0.465022
Stip1	0.31	0.382	0.0195213	0.369589	0.337051	0.625833	0.54582	1.8321
Creld2	0.268	0.349	0.0195297	0.354405	0.288245	0.545641	0.536758	1.86304
Hacd2	0.44	0.302	0.0195829	0.245557	0.678211	0.45642	1.47552	0.677728
Bcl2l2	0.195	0.1	0.0198776	0.184843	0.224211	0.13466	1.61905	0.617647
Plaa	0.23	0.123	0.0199128	0.158051	0.245424	0.16604	1.45094	0.689207
Srpra	0.599	0.648	0.0199382	0.259982	1.00165	1.32188	0.759564	1.31654
Gabarapl2	0.988	0.97	0.0199576	0.265286	6.34464	7.164	0.885786	1.12894
Anxa11	0.442	0.538	0.0199576	0.286802	0.635812	0.914357	0.69866	1.43131
Slc6a1	0	0.03	0.0199576	0.230453	0	0.0375565	0.210276	4.75565
Senp3	0.206	0.106	0.0199576	0.135849	0.220776	0.151797	1.42633	0.701102
Cops4	0.566	0.635	0.0200502	0.258379	0.900152	1.18403	0.76225	1.31191
Il4r	0.268	0.156	0.0200502	0.229813	0.445036	0.239473	1.82399	0.548249
Capn10	0.133	0.056	0.0200623	0.176228	0.147279	0.0775038	1.7974	0.55636
Hsd17b11	0.637	0.701	0.0200623	0.261124	1.1789	1.5348	0.769617	1.29935
Nop10	0.9	0.824	0.0200925	0.233129	3.10148	2.6043	1.19018	0.840211
Neb	0.109	0.04	0.0200925	0.201402	0.116014	0.0518328	2.03798	0.490683
Hdac1	0.714	0.774	0.0201236	0.280244	1.46356	1.87727	0.780787	1.28076
Mvb12b	0.212	0.11	0.0201704	0.175063	0.231922	0.14882	1.52325	0.656493
Chordc1	0.218	0.309	0.0201704	0.298301	0.248046	0.459456	0.549671	1.81927
Fstl1	0.997	0.987	0.0201704	0.282897	11.7288	13.6471	0.859542	1.16341
Rinl	0.171	0.083	0.0203229	0.189458	0.197021	0.111258	1.70728	0.585728
Rnf220	0.174	0.083	0.0203307	0.134537	0.175871	0.116534	1.46894	0.680763
Pde9a	0.153	0.07	0.0203707	0.164726	0.17056	0.100059	1.64057	0.609543
Nutf2	0.451	0.309	0.0205032	0.213007	0.633143	0.455288	1.38225	0.723459
Rdh5	0.038	0.1	0.0209336	0.28155	0.0345861	0.123378	0.334283	2.99148
Cd302	0.534	0.621	0.0210986	0.264734	0.96132	1.33997	0.719515	1.38982
Prex1	0.056	0.01	0.0212163	0.231116	0.0616163	0.0121983	3.22621	0.309961
Mfsd14b	0.174	0.086	0.0212606	0.194977	0.188742	0.10493	1.72924	0.578288
Chmp5	0.817	0.844	0.0214004	0.254261	2.12482	2.58732	0.82193	1.21665
C1qbp	0.687	0.532	0.0214004	0.210376	1.24246	0.995643	1.24543	0.802934
Ptpn9	0.242	0.136	0.0215191	0.189664	0.262039	0.16784	1.52968	0.65373
Podn	0.985	0.997	0.021522	0.239702	11.9454	13.6558	0.874844	1.14306
Jmjd1c	0.587	0.439	0.0215522	0.215828	1.16542	0.861617	1.34855	0.741535
Hsd17b10	0.558	0.621	0.0216222	0.273253	0.865731	1.15968	0.748694	1.33566
Arhgef12	0.106	0.04	0.0216222	0.221634	0.131671	0.047717	2.45458	0.407402
Lingo2	0.062	0.013	0.0216451	0.244522	0.0737989	0.015185	3.32734	0.300541
Tenm4	0.159	0.076	0.0219079	0.227834	0.180392	0.0888691	1.92569	0.519293
Adgrl1	0.209	0.11	0.0219615	0.177504	0.229156	0.145716	1.53585	0.651106
Erbin	0.354	0.239	0.0220299	0.246896	0.519847	0.33102	1.55372	0.643618
RGD1562987	0.885	0.914	0.0220299	0.263382	2.76481	3.27725	0.844113	1.18468
Plekhm1	0.103	0.037	0.0220299	0.168101	0.109383	0.052868	1.89895	0.526606
Tgm3	0.041	0.003	0.0221284	0.225827	0.0436216	0.00347808	3.97843	0.251355
Pla2g5	0.336	0.213	0.0221284	0.177253	0.497835	0.344	1.43456	0.697077
Plpp4	0.274	0.166	0.0222239	0.181747	0.489581	0.303657	1.59276	0.62784
Ndufv3	0.068	0.017	0.0222239	0.209992	0.0750155	0.0206386	2.77479	0.360388
Ctbp1	0.717	0.598	0.0222556	0.227441	1.42003	1.14166	1.24171	0.805343
Stx18	0.383	0.465	0.0223328	0.325247	0.500699	0.806703	0.625317	1.59919
Kank4	0.192	0.1	0.022379	0.187021	0.245496	0.145574	1.64228	0.608911
Igip	0.133	0.056	0.022379	0.20534	0.134188	0.0665751	1.88297	0.531076
Dock1	0.209	0.113	0.022465	0.202684	0.252865	0.146767	1.67678	0.596379
Cmip	0.363	0.455	0.022465	0.30359	0.536877	0.8815	0.613434	1.63017
Ube2h	0.395	0.256	0.0226393	0.222387	0.509934	0.346967	1.45653	0.686562
Pds5b	0.28	0.166	0.0226393	0.170124	0.328174	0.22655	1.42961	0.699492
Majin	0.062	0.013	0.0226829	0.209706	0.0650572	0.0168572	2.79467	0.357824
Son	0.935	0.894	0.0227592	0.175281	3.67046	3.26128	1.12508	0.888825
Smim11	0.56	0.425	0.0227592	0.213813	0.915498	0.699825	1.30384	0.766965
Lhx4	0.165	0.256	0.0227592	0.275266	0.198207	0.363979	0.556735	1.79619
Zfp574	0.145	0.066	0.0227786	0.194717	0.173596	0.0890565	1.85345	0.539535
LOC690617	0.074	0.02	0.0227786	0.218765	0.0880069	0.0265478	2.68161	0.37291
Evc	0.032	0	0.0227786	0.237045	0.0310598	0	4.10598	0.243547
St6gal1	0.401	0.266	0.0228372	0.192456	0.59841	0.43341	1.37212	0.728801
Pkd2	0.286	0.179	0.0228897	0.232765	0.373844	0.228749	1.60773	0.621994
Cxcl16	0.18	0.093	0.0228898	0.237123	0.22422	0.113014	1.90401	0.525207
Slc35f1	0.192	0.096	0.0229694	0.193011	0.207001	0.122353	1.63957	0.609916
Hspb2	0.33	0.213	0.0231309	0.220462	0.445823	0.290226	1.51827	0.658646
Fat4	0.15	0.07	0.0231845	0.172478	0.195315	0.106258	1.76603	0.566241
Atl2	0.478	0.349	0.0231845	0.196879	0.936844	0.65703	1.41949	0.704477
Dnajc11	0.086	0.027	0.0232152	0.195987	0.0873276	0.0342589	2.19905	0.454741
Itga1	0.301	0.183	0.0232365	0.184654	0.413242	0.281847	1.45022	0.689552
LOC100909857	0.08	0.023	0.0232559	0.210425	0.093544	0.0300427	2.58584	0.386722
Nr1d2	0.209	0.309	0.0232646	0.290554	0.274419	0.479122	0.581488	1.71973
Fkbp5	0.029	0.086	0.0234164	0.242049	0.0336102	0.116957	0.343503	2.91118
Nectin1	0.186	0.096	0.0234776	0.209605	0.199558	0.111059	1.73104	0.577687
Dhcr24	0.115	0.047	0.02348	0.234295	0.131564	0.0508459	2.32661	0.429811
Cradd	0.189	0.096	0.023496	0.199035	0.236402	0.130409	1.75489	0.569837
Id2	0.652	0.751	0.023496	0.274097	2.54368	3.69639	0.688995	1.45139
Ccdc186	0.307	0.392	0.0236517	0.303181	0.382426	0.631699	0.611542	1.63521
Cdk16	0.41	0.279	0.0236517	0.252117	0.568924	0.371259	1.51845	0.658564
Fibin	0.383	0.455	0.02372	0.385821	0.79293	1.94416	0.410882	2.43379
Cfl1.1	0.991	0.973	0.0237355	0.26075	7.70004	6.72489	1.14479	0.873523
Ctsa	0.699	0.738	0.0237355	0.268387	1.64567	2.18766	0.753379	1.32735
Nt5dc3	0.003	0.037	0.0237367	0.253723	0.00257045	0.0451782	0.227816	4.38952
LOC100363469	0.345	0.219	0.0237395	0.212015	0.437629	0.296444	1.46072	0.684595
Ebp	0.274	0.362	0.0238723	0.333735	0.293646	0.526687	0.565777	1.76748
Pnrc2	0.926	0.797	0.024014	0.294668	2.92639	2.33559	1.25188	0.7988
Tmem205	0.558	0.608	0.0240377	0.271492	0.870094	1.18049	0.739273	1.35268
Prps2	0.177	0.093	0.0241037	0.24371	0.326403	0.124301	2.50484	0.399227
RGD1310852	0.062	0.133	0.024146	0.239965	0.069129	0.159297	0.467399	2.1395
Osbpl3	0.322	0.199	0.0242138	0.176091	0.396585	0.279301	1.4054	0.711539
Emc9	0.127	0.213	0.0242138	0.277072	0.143217	0.290118	0.510524	1.95877
Ppih	0.139	0.229	0.0243032	0.259406	0.162257	0.302482	0.551253	1.81405
Nat8f5	0.024	0.076	0.024397	0.238156	0.026736	0.0891796	0.370399	2.69979
Tnnc1	0.307	0.193	0.0243981	0.118852	0.663393	0.487218	1.35432	0.738377
Spag9	0.324	0.206	0.0244211	0.216144	0.412347	0.272398	1.49557	0.668641
Slc5a7	0.206	0.11	0.0244211	0.184777	0.315567	0.184692	1.67221	0.59801
Wdr74	0.183	0.096	0.0244333	0.249346	0.214318	0.105107	1.94877	0.513143
Acyp1	0.563	0.412	0.0245279	0.253742	0.946697	0.669557	1.40782	0.710316
Sos2	0.145	0.066	0.0246705	0.192315	0.153071	0.0795893	1.82021	0.549388
Sin3b	0.558	0.618	0.0247597	0.291394	0.921459	1.28029	0.721902	1.38523
Pttg1	0.006	0.043	0.0247996	0.21156	0.00576463	0.0646986	0.211043	4.73837
RGD1562618	0.221	0.126	0.0247997	0.235788	0.266252	0.146071	1.77004	0.564959
Glg1	0.44	0.309	0.0248171	0.222941	0.627605	0.444574	1.40265	0.712939
Tmem37	0.286	0.372	0.0248171	0.324188	0.471574	0.911835	0.522408	1.91421
Oxr1	0.513	0.379	0.0248477	0.202543	0.757613	0.575645	1.31072	0.762942
Mylk2	0.074	0.02	0.0248477	0.171169	0.0795323	0.031623	2.15103	0.464894
Mex3c	0.245	0.136	0.0249191	0.196207	0.280181	0.176682	1.55442	0.643327
Atp5j2	0.914	0.857	0.0249968	0.236572	3.13699	2.66698	1.17558	0.850646
Lcat	0.572	0.658	0.025007	0.25793	1.70257	2.47876	0.688121	1.45323
Cpsf6	0.507	0.359	0.0252455	0.189264	0.73984	0.564683	1.30479	0.766407
Dlg4	0.121	0.05	0.0252687	0.211802	0.123247	0.0552543	2.04197	0.489723
Arglu1	0.614	0.478	0.0252687	0.201917	1.12459	0.88554	1.26693	0.78931
Lrp4	0.189	0.1	0.0256734	0.213455	0.214416	0.118644	1.74447	0.57324
Tada2a	0.304	0.186	0.025758	0.143343	0.353211	0.260854	1.34099	0.745719
Churc1	0.758	0.625	0.026146	0.204195	1.58327	1.29566	1.22028	0.819481
Arrdc4	0.139	0.063	0.0261915	0.21098	0.17651	0.081301	2.04281	0.489523
LOC103689961	0.971	0.94	0.0261915	0.250148	4.64866	3.98686	1.16558	0.857941
Zfp608	0.168	0.083	0.0261915	0.169421	0.190625	0.113658	1.62241	0.616367
Naa15	0.404	0.266	0.0262942	0.195453	0.550095	0.39809	1.37248	0.728608
Rmdn3	0.189	0.279	0.0264524	0.265942	0.218398	0.388623	0.572967	1.7453
Tmem14c	0.776	0.648	0.0265041	0.233106	1.72777	1.39839	1.23387	0.810457
Rpl26-ps1	0.047	0.007	0.0265109	0.144604	0.0446543	0.0141759	2.2607	0.442342
Foxn2	0.047	0.007	0.0268876	0.19477	0.0415234	0.00875068	2.74782	0.363925
Zmym4	0.189	0.096	0.0271524	0.126218	0.193291	0.134443	1.40741	0.710523
Naa10	0.233	0.13	0.0274587	0.160399	0.260105	0.175746	1.45416	0.687683
RGD1562402	0.088	0.03	0.0276488	0.223366	0.0962619	0.0325908	2.49495	0.40081
Mybbp1a	0.18	0.09	0.0276982	0.121521	0.197443	0.138025	1.40141	0.713569
Tril	0.26	0.153	0.0283511	0.218334	0.316928	0.190327	1.63197	0.612755
LOC679539	0.841	0.761	0.0283793	0.222303	2.07155	1.74284	1.18753	0.842082
Slc22a8	0.015	0.06	0.0284214	0.222238	0.0181286	0.09344	0.271931	3.6774
Caprin1	0.218	0.123	0.0284285	0.216628	0.241598	0.142546	1.64932	0.60631
Siah2	0.251	0.15	0.0284863	0.203015	0.371783	0.227221	1.6094	0.621349
Usp42	0.124	0.053	0.0285518	0.201609	0.154782	0.0704869	2.04732	0.488444
Cox7a2	0.941	0.91	0.0288113	0.24251	4.25347	3.66643	1.15967	0.862311
Timm10	0.398	0.276	0.0289256	0.237423	0.553331	0.375545	1.46113	0.684403
Thoc6	0.201	0.11	0.028951	0.199171	0.235853	0.136592	1.67713	0.596257
Atf4	0.9	0.857	0.0291295	0.213846	4.99634	4.1531	1.20255	0.831565
Prelid1	0.507	0.375	0.0292351	0.235365	0.754461	0.545485	1.37621	0.726636
Supt4h1	0.67	0.542	0.0292877	0.173262	1.18798	0.982005	1.20764	0.828062
Dock6	0.13	0.056	0.0296254	0.177512	0.136044	0.0729295	1.76107	0.567838
LOC619574	0.177	0.266	0.029629	0.292017	0.195064	0.364556	0.547486	1.82653
Rilpl1	0.381	0.465	0.0298445	0.263197	0.513614	0.751921	0.687229	1.45512
Cirbp	0.369	0.239	0.0299311	0.143713	0.477195	0.368095	1.28855	0.776064
Gna12	0.286	0.179	0.0299851	0.236794	0.353854	0.215588	1.61291	0.619997
Fam216b	0.112	0.047	0.0300868	0.204707	0.268206	0.0909104	2.75696	0.362718
Cyp4f17	0.324	0.203	0.0302575	0.16092	0.390068	0.283708	1.36213	0.734147
Fbxo11	0.342	0.223	0.0303126	0.163931	0.446473	0.326841	1.35516	0.737921
Pdgfc	0.142	0.066	0.0305387	0.190009	0.157121	0.0824143	1.80839	0.552978
Rcsd1	0.133	0.06	0.0305698	0.198564	0.196605	0.0821756	2.24143	0.446143
Gipc2	0.083	0.027	0.0306952	0.172079	0.0829585	0.0353171	2.05129	0.487499
Naa40	0.059	0.013	0.0309327	0.224232	0.0581386	0.0128235	2.98546	0.334957
Epc2	0.171	0.09	0.0309327	0.234643	0.19492	0.0986856	1.88544	0.53038
Dner	0.198	0.106	0.0309962	0.0635633	0.255755	0.208929	1.21389	0.8238
Klf3	0.324	0.213	0.0310861	0.240366	0.447258	0.277814	1.58873	0.629434
Tmem260	0.118	0.05	0.0311266	0.211795	0.114044	0.0516665	2.01153	0.497134
Hipk2	0.18	0.096	0.0313639	0.223231	0.209345	0.10841	1.85242	0.539836
Parg	0.186	0.1	0.0314754	0.221472	0.202753	0.110165	1.77051	0.564808
Wfdc1	0.407	0.472	0.0316301	0.396087	1.61946	4.00981	0.405358	2.46695
March6	0.038	0.003	0.0321609	0.219482	0.0317792	0.00291656	3.23455	0.309162
Purb	0.224	0.126	0.0322094	0.121099	0.265912	0.192495	1.36256	0.733914
Ppm1a	0.26	0.15	0.0323056	0.151341	0.305463	0.215038	1.40182	0.713358
Amd1	0.643	0.708	0.0323056	0.269724	1.32146	1.76711	0.749225	1.33471
Ddit4l	0.221	0.319	0.0325235	0.179964	0.509227	0.888975	0.577576	1.73137
Slc31a1	0.094	0.169	0.0328241	0.282182	0.0994658	0.230971	0.45427	2.20133
Ghitm	0.566	0.601	0.0328241	0.268492	0.905091	1.25449	0.723685	1.38182
Lasp1	0.528	0.379	0.0328519	0.145107	0.811041	0.662295	1.22125	0.818833
Vamp8	0.209	0.116	0.0332207	0.180169	0.220569	0.138327	1.55446	0.643308
Slc27a1	0.472	0.326	0.0332695	0.211653	0.688822	0.493542	1.38781	0.720559
Sf3b5	0.855	0.751	0.0332758	0.23946	2.13093	1.76121	1.20874	0.82731
Plekhn1	0.059	0.013	0.0335471	0.160928	0.061557	0.0231397	2.15925	0.463123
Ccl9	0.029	0	0.033705	0.220756	0.0277081	0	3.77081	0.265195
Isy1	0.221	0.126	0.0337797	0.18706	0.245221	0.154958	1.54719	0.646335
Lmo3	0.171	0.09	0.0337819	0.203378	0.240666	0.130012	1.79032	0.55856
Ror2	0.059	0.013	0.0339989	0.175655	0.0518614	0.0177877	2.22622	0.449193
Plec	0.472	0.346	0.0341316	0.18155	0.811446	0.607284	1.33074	0.75146
Irak2	0.024	0.073	0.0342716	0.242835	0.0242742	0.10483	0.298478	3.35033
Uqcrb.1	0.935	0.87	0.0345509	0.194874	3.49359	3.08248	1.13294	0.882662
Epb41l1	0.195	0.106	0.0345512	0.199155	0.234927	0.134768	1.69186	0.591066
Sh3bp5	0.481	0.369	0.0346403	0.233591	0.777192	0.561221	1.37809	0.725644
Zfand3	0.413	0.286	0.0349742	0.222815	0.534976	0.378097	1.40423	0.712136
Dnajb2	0.64	0.684	0.0349742	0.30594	1.12257	1.51079	0.744727	1.34277
Casp9	0.13	0.056	0.0352606	0.113304	0.124902	0.082827	1.45326	0.688107
Adm	0.018	0.063	0.0353213	0.221172	0.0299134	0.157199	0.238718	4.18905
Trip12	0.401	0.269	0.0355444	0.166997	0.536461	0.408165	1.30681	0.765224
Upf3a	0.472	0.336	0.0357237	0.209838	0.706296	0.51946	1.35288	0.739164
Lsm2	0.322	0.209	0.0357925	0.223782	0.431912	0.2825	1.51081	0.661897
Wsb1	0.33	0.219	0.0357925	0.231658	0.5318	0.323114	1.62647	0.614829
Ccng2	0.404	0.269	0.0358224	0.175395	0.557775	0.411306	1.34766	0.74203
LOC100361898	0.186	0.1	0.0358802	0.189594	0.197673	0.116499	1.6417	0.609124
Mtmr9	0.245	0.146	0.0360729	0.203851	0.301846	0.186789	1.58467	0.631046
Smad3	0.165	0.083	0.0362253	0.153132	0.178632	0.112387	1.54127	0.648815
Ppp4r1	0.124	0.056	0.0362253	0.241621	0.135484	0.0554218	2.22379	0.449683
Grm1	0.009	0.047	0.0363152	0.246631	0.00799096	0.0688803	0.228079	4.38444
Sssca1	0.301	0.189	0.0365261	0.125578	0.349807	0.269753	1.28616	0.77751
Zfp462	0.121	0.053	0.0366293	0.214206	0.136901	0.0594772	2.11438	0.472952
Slc4a4	0.375	0.262	0.0366293	0.239911	0.607238	0.399578	1.50701	0.663566
Cct4	0.717	0.748	0.0366694	0.290499	1.32287	1.71001	0.77492	1.29046
Ndufc1	0.422	0.279	0.0366694	0.167035	0.518096	0.399179	1.29062	0.774819
Elk1	0.221	0.13	0.0368056	0.196983	0.278844	0.172137	1.58586	0.630573
Dhrs1	0.242	0.143	0.0370489	0.203421	0.303273	0.185273	1.60428	0.623333
Cst3	1	1	0.0372751	0.198946	137.679	156.215	0.881353	1.13462
Gstm1	0.64	0.718	0.0372974	0.260273	1.45066	1.8952	0.766669	1.30434
Mtus2	0.056	0.12	0.0373052	0.257178	0.0709467	0.203201	0.379673	2.63384
Gfpt2	0.794	0.834	0.0373327	0.255901	3.29317	4.89234	0.673793	1.48414
Ppp1r3c	0.059	0.123	0.0373327	0.183758	0.0726354	0.186826	0.41984	2.38186
Pard3	0.204	0.113	0.0373327	0.183508	0.221933	0.138755	1.55916	0.64137
Tmed9	0.882	0.864	0.0373327	0.244377	2.65102	3.15257	0.84141	1.18848
Pdrg1	0.726	0.635	0.0374262	0.250588	1.56379	1.22213	1.2773	0.782903
Urod	0.381	0.452	0.037721	0.28582	0.498534	0.757877	0.66226	1.50998
Rpl17	0.991	0.987	0.0377793	0.224483	16.3383	14.8427	1.1007	0.908514
Upb1	0.177	0.093	0.037841	0.185035	0.202177	0.117829	1.65985	0.602464
Scg3	0.071	0.14	0.0378551	0.260819	0.0799741	0.190777	0.44813	2.23149
Tmem57	0.118	0.196	0.037908	0.276983	0.124322	0.258012	0.501179	1.9953
Entpd2	0.142	0.066	0.0381569	0.179512	0.178649	0.0873433	1.93798	0.516001
Aldh7a1	0.493	0.548	0.0382708	0.252127	0.839405	1.15927	0.726441	1.37657
Mprip	0.472	0.342	0.0385496	0.187553	0.753351	0.568831	1.31878	0.758276
Stx17	0.003	0.033	0.0386175	0.23848	0.00252361	0.0404622	0.248178	4.02936
Neil1	0.086	0.03	0.0386306	0.156495	0.0959946	0.0444136	1.94794	0.513362
Mrpl34	0.729	0.598	0.0386709	0.189677	1.43288	1.18956	1.20284	0.831369
Oasl	0.027	0.076	0.0390599	0.219434	0.0285713	0.152764	0.236976	4.21983
Surf4	0.791	0.661	0.0391503	0.230702	1.8574	1.50148	1.23547	0.809406
Jag1	0.366	0.249	0.0391503	0.139176	0.684218	0.509195	1.3371	0.747885
Pwwp2a	0.198	0.106	0.0391657	0.174287	0.201184	0.127521	1.53564	0.651192
Cyb5r1	0.501	0.365	0.0391657	0.191901	0.736985	0.564545	1.30013	0.769152
Cxcl10	0.053	0.116	0.0391785	0.186235	0.547382	3.0966	0.179419	5.57356
Chka	0.218	0.126	0.0392645	0.165428	0.260687	0.169554	1.50755	0.663329
Hars2	0.086	0.153	0.0393002	0.303653	0.0786602	0.204798	0.412761	2.42271
Dmd	0.478	0.346	0.0393478	0.226599	0.812884	0.568208	1.42316	0.70266
Snx18	0.145	0.07	0.0394475	0.176429	0.185984	0.0931228	1.90049	0.52618
Ddhd1	0.171	0.09	0.0395909	0.187208	0.171138	0.0997771	1.65005	0.606043
Cbfb	0.54	0.399	0.0395909	0.193491	0.827884	0.639152	1.29074	0.774752
Etfdh	0.127	0.056	0.0396069	0.187403	0.123322	0.0634429	1.81532	0.550869
Ddx3	0.044	0.103	0.03975	0.233141	0.0608386	0.162468	0.410734	2.43467
Hcfc1r1	0.18	0.093	0.0397575	0.145505	0.195581	0.129722	1.47136	0.679645
LOC102555457	0.395	0.269	0.0397575	0.155335	0.508112	0.393018	1.28558	0.777859
Nhp2	0.044	0.007	0.0399332	0.182499	0.0395578	0.0095065	2.54058	0.393611
Pcif1	0.159	0.08	0.0399332	0.160178	0.168848	0.104274	1.56509	0.638943
Cib1	0.596	0.638	0.0399332	0.287602	0.968256	1.31876	0.736219	1.35829
Slc46a1	0.006	0.04	0.0401646	0.219554	0.00614302	0.0426184	0.306794	3.25951
Ctdnep1	0.381	0.252	0.0403648	0.160169	0.474709	0.361698	1.30404	0.766849
Slf2	0.221	0.126	0.0404739	0.214291	0.266665	0.153766	1.68939	0.591928
Eif4a1	0.938	0.94	0.0404985	0.278162	4.26352	5.19024	0.821794	1.21685
Cald1	0.971	0.88	0.040575	0.237933	4.35219	3.7025	1.175	0.851063
Cox7b	0.847	0.774	0.0406092	0.209607	2.53806	2.1529	1.17807	0.848843
Fchsd2	0.112	0.047	0.0410451	0.150142	0.115844	0.0643468	1.69266	0.590786
Ngdn	0.351	0.229	0.0414051	0.136426	0.417973	0.328604	1.26393	0.791181
Clic4	0.475	0.329	0.041428	0.203877	0.758454	0.555618	1.35861	0.736047
Kcns1	0.05	0.01	0.0414789	0.21878	0.0579954	0.0107814	3.27194	0.305629
Tfdp1	0.448	0.312	0.041613	0.136015	0.583384	0.474665	1.22432	0.81678
Pkp2	0.115	0.05	0.0416577	0.200603	0.127488	0.0604959	1.9503	0.512742
Eln	0.08	0.027	0.0416835	0.164244	0.134893	0.0430193	2.73283	0.365921
RGD1564469	0.074	0.023	0.042058	0.1941	0.0821009	0.0271967	2.47605	0.403869
Atp2b1	0.422	0.495	0.042058	0.258965	0.614152	0.886393	0.696292	1.43618
Cmtm6	0.289	0.179	0.0420648	0.161165	0.337685	0.241372	1.38315	0.722987
Col18a1	0.333	0.219	0.0421411	0.125599	0.487393	0.367313	1.31825	0.758581
Gsr	0.05	0.01	0.0421411	0.207883	0.0634601	0.0131098	3.17874	0.31459
Coq8b	0.392	0.259	0.0426903	0.12429	0.61818	0.490683	1.25465	0.797038
Ipo4	0.248	0.15	0.0430165	0.189101	0.300598	0.192772	1.53176	0.652845
Slc6a6	0.015	0.056	0.0434164	0.15053	0.0285032	0.0787729	0.433727	2.3056
Zfp266	0.201	0.113	0.04342	0.140494	0.221278	0.148737	1.45699	0.686348
Tpst2	0.313	0.199	0.0437074	0.120534	0.38374	0.300626	1.26757	0.788912
Tomm6	0.466	0.329	0.0437604	0.165926	0.615855	0.480908	1.27489	0.784379
Snrpd1	0.732	0.588	0.0438033	0.20527	1.35	1.09476	1.23104	0.81232
Helz	0.333	0.203	0.0441641	0.131865	0.390216	0.302286	1.28157	0.780292
Wdr7	0.118	0.05	0.0441743	0.151252	0.128892	0.0730621	1.67214	0.598035
Hm13	0.628	0.668	0.0441743	0.269807	1.10954	1.46305	0.760016	1.31576
LOC501110	0.434	0.505	0.0444626	0.2556	0.636993	0.887405	0.72096	1.38704
Nacad	0.047	0.106	0.0444626	0.247218	0.0477944	0.122888	0.434912	2.29932
Card19	0.342	0.223	0.044478	0.124922	0.457006	0.353776	1.28377	0.778953
Ltbp1	0.097	0.04	0.044483	0.246365	0.127082	0.0394086	2.77445	0.360432
Slc35c1	0.062	0.017	0.044483	0.204147	0.0593556	0.017787	2.49597	0.400645
Poldip3	0.555	0.395	0.0447957	0.134079	1.05018	0.864762	1.21197	0.825106
Slc17a7	0.339	0.226	0.0448216	0.197908	0.449566	0.31136	1.43007	0.699268
Ccl2	0.375	0.468	0.0449237	0.199121	8.85725	14.7433	0.601036	1.66379
Gulp1	0.389	0.266	0.0449808	0.157953	0.52289	0.393218	1.32159	0.756662
Ngf	0.501	0.375	0.0450171	0.164821	0.919358	0.710425	1.29001	0.775185
Qprt	0.1	0.04	0.0450737	0.149448	0.101137	0.0536751	1.74537	0.572943
Atp5g3	0.788	0.688	0.0450737	0.20391	1.86702	1.55728	1.19763	0.834984
Acap3	0.142	0.07	0.0456492	0.175385	0.144025	0.0811325	1.69012	0.591674
Crlf1	0.029	0.08	0.0461477	0.201186	0.0480723	0.177264	0.310109	3.22467
Reep5	0.935	0.95	0.0462772	0.241789	3.97935	4.59287	0.866709	1.15379
Commd1	0.74	0.801	0.0465589	0.130724	2.21817	2.58151	0.859797	1.16306
Msl1	0.295	0.186	0.0466159	0.174424	0.379988	0.266014	1.41293	0.707751
Nacc1	0.162	0.083	0.0466172	0.174238	0.168639	0.10156	1.60128	0.624502
Ube2d2	0.378	0.252	0.0466172	0.185926	0.515329	0.371829	1.37582	0.726838
Rtp4	0.127	0.206	0.0466644	0.233107	0.244274	0.504735	0.49399	2.02433
Tap1	0.13	0.206	0.0466679	0.289574	0.156894	0.34601	0.46879	2.13315
RGD1565566	0.088	0.033	0.0468884	0.205282	0.0893737	0.0357832	2.17053	0.460718
Apba3	0.254	0.329	0.0468884	0.286135	0.288859	0.48832	0.599733	1.66741
Srrm3	0.1	0.04	0.0469396	0.126077	0.103919	0.0599861	1.62773	0.614352
Zfp512b	0.159	0.08	0.0472949	0.135985	0.17435	0.114262	1.48355	0.674059
Cltc	0.658	0.548	0.0473367	0.202606	1.31893	1.05444	1.24848	0.800974
Kcnip4	0.596	0.455	0.0475643	0.125286	1.15854	0.985371	1.17397	0.851807
Tmem167a	0.035	0.003	0.0475643	0.198449	0.0365233	0.0053924	3.02249	0.330854
Tecr	0.9	0.924	0.0475643	0.253031	3.7657	4.55133	0.827764	1.20807
Cdkn2c	0.189	0.272	0.0475643	0.237877	0.236738	0.3998	0.602093	1.66087
Srsf12	0.162	0.086	0.0476562	0.188084	0.17552	0.100417	1.68018	0.595175
Zfp275	0.127	0.06	0.047879	0.206352	0.128457	0.0618115	1.92806	0.518657
Tspan31	0.625	0.668	0.047879	0.283253	1.07439	1.44801	0.743743	1.34455
LOC297756	0.103	0.043	0.047879	0.201003	0.127893	0.0546291	2.1336	0.468691
Twistnb	0.466	0.342	0.0483683	0.0951541	0.716658	0.60462	1.18229	0.845817
Fjx1	0.118	0.053	0.0485572	0.198553	0.130457	0.0625081	1.93712	0.51623
Rasal2	0.434	0.296	0.0485572	0.125915	0.674787	0.545341	1.23309	0.810969
Cope	0.826	0.824	0.0485572	0.304965	2.03317	2.58518	0.787293	1.27017
Dnph1	0.127	0.06	0.0486298	0.202787	0.131118	0.0637642	1.9131	0.522713
Tbp	0.133	0.063	0.0487087	0.184512	0.143245	0.0756582	1.78903	0.558962
Piezo1	0.23	0.136	0.0487904	0.191865	0.275807	0.173471	1.55777	0.641943
Akap8l	0.156	0.233	0.0487904	0.283279	0.191603	0.368583	0.53252	1.87786
Armc8	0.162	0.083	0.0487904	0.135699	0.187275	0.123584	1.47678	0.677147
Zbtb20	0.814	0.837	0.0490351	0.224499	1.9559	2.34475	0.834868	1.19779
Plxna2	0.183	0.1	0.0490351	0.163963	0.204566	0.127211	1.56376	0.639483
Lman2	0.794	0.774	0.0490554	0.244674	1.61298	1.99965	0.807591	1.23825
Rmt1	0.027	0	0.0491472	0.211185	0.0298546	0	3.98546	0.250912
RGD1559972	0.027	0	0.0491472	0.213943	0.0280822	0	3.80822	0.26259
Tpx2	0.088	0.033	0.0493942	0.126981	0.0975824	0.0536582	1.69	0.591716
Cthrc1	0.251	0.153	0.0494863	0.158227	0.465066	0.306957	1.49884	0.667184
Ptov1	0.87	0.91	0.0497056	0.208657	2.63868	3.038	0.868987	1.15076
Sept8	0.678	0.548	0.0497624	0.195417	1.30711	1.06493	1.2253	0.816127
Clcf1	0.189	0.106	0.0498466	0.212429	0.248409	0.134124	1.79297	0.557734
Yeats4	0.463	0.349	0.0499846	0.208674	0.668253	0.495678	1.34127	0.74556
Cyp7b1	0.442	0.319	0.0499987	0.241425	0.814722	0.527783	1.53356	0.652077
Ncbp2	0.599	0.472	0.050002	0.159303	0.987477	0.811333	1.21446	0.823411
Ctsh	0.973	0.96	0.0500582	0.179882	5.62664	6.36069	0.884778	1.13023
Slain2	0.289	0.179	0.0500582	0.149018	0.334012	0.245502	1.34642	0.742711
Olfml2b	0.263	0.159	0.0505831	0.15749	0.313885	0.217858	1.42144	0.703514
Acot13	0.121	0.196	0.0505831	0.277904	0.135672	0.300932	0.4685	2.13447
Ncs1	0.15	0.076	0.0506092	0.176413	0.177174	0.100856	1.68845	0.592259
Lix1l	0.735	0.608	0.0506092	0.1999	1.65863	1.3603	1.21771	0.821211
Gtf2f2	0.611	0.478	0.0506272	0.225366	1.10882	0.833953	1.32569	0.754325
Mlf2	0.947	0.904	0.0506363	0.230125	3.92409	3.40287	1.15272	0.867512
Lgals3bp	0.442	0.505	0.0506935	0.296573	0.786119	1.25207	0.630802	1.58528
Serpinb9	0.233	0.14	0.0508536	0.196387	0.315508	0.19105	1.61904	0.617648
Sgcb	0.195	0.11	0.0508536	0.17744	0.21433	0.133408	1.56428	0.63927
Usp14	0.357	0.243	0.0508536	0.168067	0.494184	0.368046	1.33366	0.749818
Il17d	0.342	0.415	0.0508536	0.262471	0.493822	0.756191	0.657567	1.52076
LOC100912427	0.92	0.887	0.0508968	0.211397	3.72469	3.23519	1.15084	0.86893
Tdrp	0.227	0.133	0.0510599	0.130826	0.271465	0.191902	1.39406	0.717327
LOC303140	0.124	0.056	0.0510688	0.179914	0.130576	0.0685713	1.78916	0.558922
Cyp39a1	0	0.023	0.0517659	0.20851	0	0.0250874	0.285002	3.50874
Gcc1	0	0.023	0.0517659	0.210085	0	0.0259078	0.278491	3.59078
Slc9a5	0	0.023	0.0517659	0.204806	0	0.0392671	0.202975	4.92671
Nsdhl	0.077	0.143	0.0517659	0.232241	0.0849489	0.178785	0.502948	1.98828
Cdpf1	0.088	0.033	0.0518	0.137553	0.0923239	0.0488633	1.73833	0.575265
Kidins220	0.375	0.266	0.0520211	0.205133	0.548854	0.388742	1.40154	0.713499
Cmc2	0.159	0.083	0.0521249	0.175751	0.166433	0.0989465	1.61945	0.617495
LOC100910979.1	0.127	0.203	0.0521862	0.221228	0.206926	0.416561	0.508547	1.96639
Tcea3	0.177	0.1	0.0521863	0.189983	0.212837	0.122849	1.67738	0.596169
Kctd10	0.236	0.14	0.0521863	0.185498	0.255722	0.166765	1.50324	0.665228
Pld1	0.127	0.06	0.052268	0.171965	0.131806	0.0724455	1.71999	0.581398
Rpl11	0.997	0.99	0.0523299	0.208053	15.8986	14.6988	1.08157	0.924581
Mapre2.1	0.212	0.296	0.0523299	0.230402	0.261495	0.414326	0.639827	1.56292
Arpc2	0.9	0.857	0.0524627	0.220002	3.31589	2.86136	1.1583	0.863337
Ifnar2	0.159	0.083	0.0524627	0.151629	0.177429	0.111084	1.54793	0.646025
Kansl3	0.171	0.09	0.0525281	0.137887	0.175718	0.118803	1.44187	0.693545
Lox	0.215	0.133	0.0525859	0.260397	1.2307	0.405914	2.98307	0.335225
Srsf9	0.684	0.585	0.0526729	0.272576	1.35615	1.02199	1.3238	0.755404
Rtn3	0.699	0.751	0.0526823	0.230484	1.31458	1.62243	0.811412	1.23242
Triqk	0.201	0.113	0.0526823	0.199688	0.225345	0.134251	1.6315	0.612933
Map4k4	0.263	0.166	0.0531377	0.204287	0.325274	0.208086	1.53735	0.650471
Rpl5l1	0.534	0.395	0.0537176	0.223402	0.815358	0.598889	1.35552	0.737727
Gid4	0.292	0.186	0.0537176	0.204231	0.378458	0.248256	1.50416	0.664824
Smap1	0.537	0.395	0.053957	0.164707	0.824605	0.665783	1.23502	0.809704
Nfatc3	0.145	0.073	0.0540053	0.189499	0.145435	0.080279	1.72171	0.580816
Bcl11b	0.071	0.023	0.054048	0.200035	0.0776397	0.025271	2.48475	0.402454
Tmem50a	0.758	0.774	0.0545304	0.278376	1.54899	1.97863	0.783954	1.27558
Cc2d1b	0.147	0.076	0.0545304	0.184306	0.160093	0.0880693	1.73442	0.576562
Sart1	0.319	0.206	0.0547636	0.188408	0.378757	0.26651	1.40594	0.711267
Actn4	0.614	0.492	0.0555011	0.149816	1.04025	0.87736	1.18356	0.844907
LOC100364509	0.124	0.056	0.0555471	0.147521	0.119362	0.0712529	1.59209	0.628104
Cpsf7	0.198	0.11	0.0556135	0.156447	0.222641	0.147995	1.47246	0.679136
Eif1b	0.705	0.701	0.0556135	0.255835	1.31265	1.68954	0.778243	1.28495
Ankrd39	0.071	0.023	0.0556135	0.208989	0.0883669	0.0276302	2.61404	0.382549
Acadsb	0.027	0.073	0.0556135	0.250759	0.0261016	0.0929158	0.350787	2.85073
Prdm15	0.041	0.007	0.055646	0.166907	0.043334	0.0115588	2.47389	0.404222
Abhd17c	0.204	0.116	0.0559543	0.181071	0.211119	0.130879	1.56956	0.63712
Ankrd40	0.165	0.09	0.0559543	0.198192	0.185567	0.103954	1.7162	0.582683
Coro1c	0.209	0.123	0.0561487	0.172804	0.231743	0.149766	1.5131	0.660893
Zfp579	0.097	0.04	0.0561487	0.15695	0.0964008	0.0496113	1.78491	0.560252
Hsbp1l1	0.177	0.096	0.0561487	0.139127	0.201227	0.132928	1.47785	0.676658
Kat7	0.263	0.163	0.0562577	0.175262	0.299412	0.205495	1.43582	0.696466
Fam149a	0.121	0.056	0.0565524	0.171459	0.120449	0.0641245	1.75987	0.568225
S100a3	0.15	0.08	0.0565711	0.219325	0.23176	0.0919991	2.37021	0.421903
AABR07026997.1	0.071	0.023	0.0565711	0.195814	0.0828006	0.0278939	2.44896	0.408337
Cd3eap	0.174	0.093	0.0565716	0.124048	0.184977	0.129415	1.39853	0.715035
Mpst	0.696	0.575	0.0565892	0.19505	1.33204	1.09274	1.217	0.821692
Lyrm7	0.083	0.03	0.0565915	0.137375	0.0816179	0.0432953	1.71906	0.581713
Washc3	0.525	0.581	0.0566088	0.224762	0.836621	1.08849	0.770711	1.2975
Ppp1cc	0.696	0.578	0.0566889	0.153137	1.31472	1.11853	1.17384	0.851902
Wwtr1	0.156	0.083	0.0569405	0.201605	0.17504	0.0963002	1.74073	0.574471
Hbegf	0.251	0.159	0.0572166	0.138395	0.421416	0.281726	1.47884	0.676206
Baalc	0.239	0.146	0.0574947	0.114625	0.397214	0.294684	1.33651	0.748216
Myo9b	0.195	0.11	0.0576076	0.17638	0.215586	0.134122	1.56524	0.638878
Rad23a	0.136	0.066	0.0576076	0.193099	0.140341	0.074244	1.78459	0.560352
Pyroxd2	0.265	0.163	0.0576691	0.113015	0.322227	0.249449	1.28051	0.780938
Pelp1	0.174	0.096	0.0576831	0.18771	0.181206	0.10749	1.62742	0.614471
Ppp1r12c	0.174	0.093	0.0576831	0.15773	0.19714	0.125572	1.5279	0.654495
Rnf144b	0.065	0.02	0.0576831	0.178899	0.0817713	0.0280329	2.41294	0.414432
Nek6	0.301	0.193	0.0577469	0.137178	0.365663	0.277472	1.30678	0.76524
AABR07002683.1	0.26	0.163	0.0581429	0.159262	0.300654	0.210029	1.41188	0.708275
Ncoa1	0.33	0.216	0.0581555	0.127536	0.423122	0.327607	1.28292	0.779472
Tp53i13	0.286	0.365	0.0585899	0.24367	0.384997	0.585649	0.663138	1.50798
Ifnar1	0.1	0.173	0.0585899	0.237938	0.104953	0.203192	0.5392	1.8546
Car11	0.646	0.684	0.0585899	0.206815	1.15064	1.43667	0.802283	1.24644
Tnc	0.047	0.01	0.0588834	0.172632	0.062779	0.0145038	2.97011	0.336688
Atp5g2	0.985	0.967	0.0588834	0.190216	6.02608	5.47439	1.10059	0.908601
Derl2	0.283	0.359	0.059313	0.262349	0.354502	0.55442	0.6458	1.54847
Rbp1	0.814	0.777	0.0594136	0.170949	4.50558	3.69255	1.21959	0.81995
Cr1l	0.339	0.409	0.0598885	0.280487	0.438343	0.704001	0.627931	1.59253
Fbln2	0.847	0.751	0.0600164	0.198355	4.18715	3.39489	1.23268	0.811238
RGD1310587	0.106	0.047	0.0608379	0.182927	0.118403	0.0546066	1.98745	0.503156
Tead2	0.204	0.12	0.0608379	0.181572	0.256418	0.15999	1.56725	0.638059
LOC102553386	0.788	0.654	0.0608379	0.210157	1.66074	1.38082	1.20126	0.832458
Txndc17	0.702	0.561	0.0608379	0.2389	1.33685	1.04439	1.27738	0.782855
Med13	0.109	0.05	0.0608379	0.18235	0.132836	0.0635162	1.94292	0.514688
Trnau1ap	0.602	0.439	0.0609355	0.162453	0.91355	0.752117	1.21182	0.825204
Cnot1	0.189	0.106	0.0609415	0.139274	0.20917	0.142208	1.43994	0.694473
Immp1l	0.678	0.555	0.061089	0.165815	1.22327	1.01967	1.19773	0.83491
Gadd45a	0.785	0.837	0.0614637	0.14082	6.03043	7.37212	0.818251	1.22212
Sod3	0.997	0.99	0.0616366	0.242442	16.9315	14.5138	1.16647	0.85729
Acly	0.218	0.13	0.0619395	0.175653	0.25063	0.163412	1.50295	0.665356
Ssh1	0.006	0.037	0.0619395	0.217718	0.00508821	0.0345779	0.338469	2.95448
Fpgs	0.18	0.1	0.0621397	0.194132	0.200866	0.116815	1.66279	0.6014
Pold4	0.578	0.429	0.0621397	0.184718	0.88733	0.706724	1.25199	0.79873
LOC100910875	0.501	0.379	0.0621812	0.221102	0.924717	0.638019	1.44242	0.693278
Golga4	0.708	0.571	0.062268	0.163711	1.67817	1.37571	1.21827	0.820835
Snta1	0.342	0.229	0.0623281	0.19798	0.436729	0.30448	1.42053	0.703962
Nfkbiz	0.239	0.326	0.0623997	0.209051	0.502551	0.808029	0.626569	1.59599
Fbxo4	0.218	0.126	0.0625127	0.0884523	0.233073	0.183072	1.25897	0.794297
Tnpo2	0.159	0.086	0.0625247	0.192321	0.176632	0.0973259	1.73893	0.575067
Afap1	0.327	0.229	0.0626996	0.241727	0.467888	0.294709	1.56834	0.637616
Gmeb1	0.133	0.066	0.0626996	0.183327	0.146745	0.0785061	1.77101	0.564649
Ei24	0.457	0.326	0.0626996	0.185771	0.627147	0.477393	1.30725	0.764962
Rpia	0.357	0.246	0.0631245	0.155508	0.487051	0.369891	1.3084	0.764291
Klhl23	0.268	0.183	0.0631578	0.240338	0.38329	0.225448	1.67039	0.598663
Pus1	0.192	0.11	0.0631798	0.184791	0.213676	0.131692	1.57861	0.633469
Adipor1	0.817	0.741	0.0639909	0.168017	2.04638	1.77303	1.1533	0.867075
Srpx	0.041	0.093	0.0641799	0.2613	0.0427455	0.142318	0.346286	2.88778
Ltv1	0.431	0.296	0.0641799	0.168263	0.540542	0.416119	1.29199	0.773999
Svip	0.351	0.243	0.0641799	0.204737	0.490744	0.336752	1.4441	0.692474
Adprh	0.475	0.326	0.0642251	0.127817	0.615495	0.510989	1.20059	0.832923
Exosc5	0.289	0.372	0.0652277	0.258413	0.384881	0.606046	0.640992	1.56008
Pald1	0.1	0.043	0.0652277	0.164014	0.1152	0.0590199	1.81397	0.551276
Ddrgk1	0.826	0.831	0.0652277	0.246479	1.99706	2.39898	0.83316	1.20025
Rab4a	0.416	0.289	0.0652765	0.102653	0.563347	0.472767	1.18763	0.842015
Prmt3	0.074	0.027	0.0652765	0.226155	0.0785812	0.0231952	2.66849	0.374744
Sct	0.218	0.292	0.065487	0.279315	0.336374	0.716864	0.476532	2.0985
Chpf2	0.18	0.1	0.0654975	0.105433	0.204351	0.149889	1.34063	0.745919
Snx8	0.053	0.013	0.0654975	0.144627	0.046025	0.0190752	1.9269	0.518968
Ndufs4	0.631	0.668	0.0654975	0.24108	1.0408	1.3245	0.787415	1.26998
Rin3	0.136	0.066	0.0654975	0.142787	0.143705	0.0890551	1.55171	0.64445
Ash1l	0.534	0.395	0.0654975	0.172645	0.783508	0.626957	1.24578	0.80271
Pygm	0.336	0.223	0.0654975	0.138442	0.422871	0.328159	1.28008	0.781201
Fbxo3	0.304	0.355	0.0658328	0.280097	0.332708	0.53225	0.632011	1.58225
Zfp180	0.165	0.09	0.0658363	0.194948	0.196878	0.111231	1.70648	0.586002
LOC100361543	0.779	0.651	0.065902	0.216061	1.55732	1.28387	1.21134	0.825533
Wipi1	0.183	0.103	0.0659612	0.155998	0.199832	0.129076	1.50876	0.662797
Zc2hc1a	0.198	0.116	0.0659862	0.177948	0.221679	0.138072	1.56464	0.639125
Sugt1	0.64	0.681	0.0660814	0.232882	1.09927	1.3864	0.794374	1.25885
Dgkz	0.381	0.269	0.0660814	0.192868	0.547622	0.390664	1.39174	0.718523
Actb	0.914	0.821	0.0660814	0.149654	4.41194	3.84482	1.14712	0.871749
RGD1309730	0.484	0.568	0.0661806	0.185883	0.753303	0.93578	0.807063	1.23906
Ak3	0.914	0.937	0.0662898	0.226541	3.62522	4.25205	0.852927	1.17243
Ube2b	0.808	0.777	0.0664159	0.221878	1.74307	2.1131	0.82571	1.21108
F5	0.693	0.681	0.0665041	0.193168	3.05176	3.93711	0.775696	1.28916
Kdm1b	0.032	0.003	0.0665041	0.196779	0.040897	0.00340308	3.79741	0.263337
Arf6	0.558	0.412	0.0665041	0.178509	1.00438	0.783526	1.27831	0.78228
Ctif	0.195	0.113	0.0668969	0.159734	0.222268	0.145474	1.49394	0.669371
Pigk	0.478	0.542	0.0668969	0.244777	0.849337	1.1748	0.725304	1.37873
Rpl39l	0.032	0.003	0.0674264	0.156739	0.0477504	0.0079814	3.21168	0.311364
RGD1305938	0.124	0.06	0.0675251	0.176355	0.147988	0.0752512	1.85321	0.539604
Kctd2	0.124	0.06	0.0675251	0.1743	0.128675	0.0694156	1.7462	0.572673
Shank2	0.124	0.06	0.0676482	0.185549	0.146068	0.075591	1.82341	0.548423
AABR07054370.1	0.094	0.04	0.0676746	0.206202	0.0988961	0.0421193	2.08936	0.478615
Ptn	1	1	0.0676769	0.23029	118.036	130.621	0.90366	1.10661
Abhd17a	0.26	0.159	0.0678057	0.120154	0.288184	0.220266	1.29495	0.77223
Myd88	0.162	0.239	0.0678057	0.255007	0.216675	0.397868	0.555754	1.79936
Gpr137	0.313	0.206	0.0679706	0.148019	0.375549	0.281927	1.3207	0.757172
Ppp2r2d	0.206	0.123	0.0679809	0.182793	0.256366	0.161358	1.55444	0.643318
Ubtd1	0.103	0.047	0.0687486	0.205694	0.123328	0.0527487	2.1248	0.470634
RGD1561282	0.109	0.05	0.0687929	0.187228	0.143563	0.0650553	2.04599	0.48876
Gar1	0.251	0.156	0.0687929	0.186617	0.315923	0.207434	1.49895	0.667132
Slc7a6os	0.378	0.432	0.068862	0.294005	0.497247	0.783074	0.639597	1.56348
Prkar1a	0.434	0.485	0.069005	0.282219	0.596923	0.864567	0.693969	1.44099
Rnh1	0.681	0.711	0.0694827	0.249916	1.29821	1.64494	0.790489	1.26504
Mcf2l	0.074	0.027	0.0696566	0.190612	0.0688775	0.026484	2.16197	0.462541
Mthfd1l	0.065	0.123	0.0696566	0.265533	0.0625743	0.166219	0.411842	2.42812
Sec62	0.903	0.927	0.0701292	0.250621	2.80816	3.32168	0.845869	1.18222
Kctd17	0.298	0.199	0.0706003	0.193553	0.349937	0.237637	1.45349	0.688001
Sipa1	0.088	0.037	0.0706404	0.191986	0.0983585	0.0419445	2.08605	0.479376
Bckdha	0.333	0.409	0.0710096	0.216899	0.4478	0.628575	0.716909	1.39488
Scrn1	0.401	0.269	0.0710096	0.148464	0.518151	0.404668	1.27367	0.785132
Tac4	0.024	0	0.0710096	0.201503	0.0262325	0	3.62325	0.275996
Asxl3	0.024	0	0.0710096	0.201	0.01885	0	2.885	0.346621
Cdk10	0.324	0.219	0.0710209	0.152497	0.380119	0.285785	1.31893	0.758192
Pfkfb3	0.145	0.076	0.0710484	0.159204	0.240057	0.13494	1.72525	0.579627
Ankrd11	0.516	0.375	0.0711556	0.160879	0.825629	0.659292	1.24853	0.800944
Dnm3	0.186	0.106	0.0713552	0.172638	0.214939	0.135152	1.54968	0.645293
Tnik	0.106	0.047	0.0718707	0.111419	0.11113	0.0709352	1.49663	0.668167
LOC363337	0.08	0.03	0.0721103	0.139826	0.0806091	0.0418547	1.74737	0.57229
Cyb5a	0.885	0.917	0.0721865	0.249625	3.09904	3.65382	0.848579	1.17844
Cox17	0.67	0.578	0.0722338	0.216592	1.34745	1.07079	1.25597	0.796197
RGD1308134	0.646	0.535	0.0726004	0.215589	1.20062	0.943294	1.26994	0.787441
Csgalnact1	0.625	0.704	0.0726029	0.188038	1.51955	1.86637	0.815165	1.22675
Gas7	0.307	0.209	0.072746	0.221222	0.435293	0.276999	1.55155	0.644518
Ptcd1	0.1	0.043	0.0731034	0.146353	0.11297	0.0614401	1.7213	0.580957
Atf1	0.602	0.482	0.0737062	0.23071	1.03328	0.780611	1.31958	0.757816
Bles03	0.298	0.196	0.0737652	0.12488	0.373828	0.288377	1.28639	0.77737
Sft2d2	0.147	0.08	0.0739054	0.202834	0.17314	0.0917573	1.79977	0.555626
Zfp598	0.118	0.056	0.0740829	0.158121	0.133822	0.0747592	1.69683	0.589334
Map4k3	0.236	0.146	0.0742693	0.170214	0.290359	0.19395	1.47271	0.67902
Cul1	0.563	0.442	0.0746761	0.167817	0.859953	0.701338	1.22298	0.817674
Gripap1	0.186	0.259	0.074736	0.26897	0.218976	0.393531	0.567431	1.76233
Znrd1	0.442	0.312	0.0747787	0.188002	0.634725	0.471147	1.33998	0.746282
Prkab2	0.127	0.063	0.0749113	0.175985	0.145541	0.0793242	1.74131	0.57428
Ube2m	0.434	0.309	0.0750779	0.13796	0.624658	0.500205	1.24393	0.803904
Ddost	0.569	0.611	0.075126	0.243682	0.947724	1.25799	0.755309	1.32396
Zfp771	0.463	0.346	0.0755047	0.129954	0.683666	0.563686	1.20914	0.827034
Idh3B	0.395	0.276	0.0756423	0.117381	0.52992	0.4331	1.21851	0.820677
Xrn1	0.027	0.07	0.0756423	0.254357	0.0236649	0.087395	0.345653	2.89308
S100b	0.894	0.924	0.0758195	0.158082	6.57711	7.82049	0.841213	1.18876
Pde4b	0.209	0.279	0.0759665	0.283076	0.243161	0.440175	0.562361	1.77822
Lypla1	0.36	0.246	0.0761128	0.163726	0.452045	0.339061	1.32368	0.755469
Aen	0.094	0.04	0.0763139	0.172928	0.0965662	0.0473188	1.85918	0.53787
Carhsp1	0.867	0.781	0.0763139	0.247295	2.64017	2.15563	1.22374	0.817165
N6amt1	0.171	0.096	0.0763139	0.149853	0.197243	0.128358	1.49788	0.667611
Orai3	0.198	0.116	0.0763139	0.154049	0.213622	0.141238	1.47861	0.676313
Zmat5	0.254	0.319	0.0764528	0.283348	0.300377	0.516377	0.589648	1.69593
Alg14	0.516	0.385	0.0764566	0.181837	0.76274	0.598704	1.26948	0.787722
Gltscr2	0.702	0.704	0.0765083	0.210855	1.2585	1.53662	0.820177	1.21925
Sdpr	0.448	0.346	0.0765842	0.178453	1.18681	0.853807	1.38551	0.721757
Rhbdl2	0.068	0.023	0.0765842	0.177419	0.0713822	0.0270542	2.1963	0.455311
RGD1302996	0.145	0.076	0.0769225	0.160643	0.168313	0.0992764	1.63176	0.612836
AABR07037520.1	0.068	0.023	0.077008	0.190102	0.0642727	0.0235302	2.2151	0.451447
Mafk	0.404	0.302	0.077016	0.20503	0.705256	0.498346	1.40702	0.71072
Ptges3	0.882	0.867	0.0770427	0.23399	2.65287	3.11582	0.851897	1.17385
Pkn2	0.28	0.179	0.0773552	0.125694	0.335742	0.257936	1.29039	0.774958
S100a6	0.552	0.445	0.0775773	0.168436	5.35995	3.42579	1.56294	0.639819
Arhgef10	0.086	0.037	0.0775773	0.254718	0.0932222	0.0275281	2.75053	0.363567
Cyp2u1	0.174	0.096	0.0775773	0.105774	0.202718	0.148614	1.3411	0.745654
Mettl1	0.094	0.04	0.0777374	0.130555	0.0871805	0.0508941	1.59589	0.626608
Zmynd11	0.507	0.385	0.0777568	0.213869	0.762128	0.568043	1.33576	0.748636
Phyh	0.578	0.605	0.0777568	0.247756	0.986927	1.30488	0.758188	1.31893
Vamp1	0.068	0.023	0.0777568	0.18582	0.0676525	0.0245114	2.25005	0.444434
Klhdc8b	0.319	0.216	0.0777568	0.172105	0.439438	0.315089	1.3825	0.723325
Zfp593	0.212	0.133	0.0778166	0.18116	0.256132	0.161927	1.54794	0.646021
Ccdc167	0.177	0.1	0.0779829	0.133707	0.179117	0.122461	1.42772	0.700416
Sf1	0.448	0.316	0.0779829	0.176033	0.650929	0.499937	1.2961	0.771546
Glrb	0.41	0.292	0.0784607	0.17388	0.582517	0.435908	1.32879	0.752566
Capza2	0.767	0.797	0.0784607	0.202593	1.67949	1.98626	0.846324	1.18158
Tmem127	0.389	0.272	0.0784607	0.154999	0.469127	0.363869	1.28154	0.780313
Col3a1	0.044	0.01	0.0789034	0.174411	0.10485	0.0100556	5.72661	0.174623
Tab2	0.383	0.279	0.0789034	0.196101	0.54329	0.391609	1.37768	0.725856
Fosb	0.909	0.91	0.0789034	0.2401	19.8065	23.8157	0.831727	1.20232
Spg7	0.26	0.166	0.0790595	0.141659	0.30861	0.225598	1.35235	0.739455
Ndufa3	0.628	0.492	0.0800125	0.149225	1.13197	0.947818	1.19226	0.838741
Matn2	0.201	0.269	0.0800125	0.278417	0.207019	0.364164	0.580009	1.72411
Nfx1	0.083	0.033	0.0800125	0.178029	0.0833583	0.0355228	2.05081	0.487613
Mrps12	0.407	0.462	0.0800299	0.215968	0.528029	0.710327	0.746923	1.33883
Gng13	0.23	0.146	0.0805381	0.207391	0.301196	0.184023	1.60391	0.623475
Ttyh1	0.378	0.282	0.0811324	0.188053	0.639764	0.444995	1.42807	0.700246
Rai1	0.112	0.053	0.0812135	0.172969	0.136428	0.0631377	2.00208	0.49948
Bap1	0.404	0.306	0.0812135	0.190675	0.592272	0.435123	1.35304	0.739074
Trim25	0.038	0.086	0.0812135	0.257854	0.039723	0.132517	0.348891	2.86623
Eif5a	0.988	0.963	0.0813941	0.189449	6.28095	5.6967	1.10238	0.907128
Dpm3	0.419	0.292	0.0813941	0.149026	0.552749	0.435063	1.26443	0.790873
Rps3	0.991	0.987	0.0813941	0.193364	14.7829	13.5793	1.08857	0.918638
LOC108349606	0.392	0.276	0.0815593	0.135736	0.516576	0.411659	1.24882	0.800757
Slc9a6	0.159	0.086	0.0815593	0.135844	0.177393	0.118409	1.45935	0.685236
Syt5	0.298	0.203	0.0815913	0.202845	0.406665	0.269562	1.49042	0.670952
Blcap	0.51	0.405	0.0817199	0.184726	0.792216	0.616811	1.27984	0.78135
Fam49a	0.36	0.246	0.0824924	0.148214	0.468676	0.354619	1.31281	0.761725
Wls	0.248	0.329	0.0825645	0.189209	0.376444	0.558214	0.680103	1.47037
Zbtb16	0	0.02	0.0826754	0.193658	0	0.0232436	0.30081	3.32436
Col23a1.1	0.091	0.04	0.0827211	0.200382	0.107963	0.0430688	2.22283	0.449877
Emp3	0.841	0.831	0.0827211	0.150942	2.95679	3.39453	0.871424	1.14755
Zfp133	0.038	0.086	0.0827211	0.245584	0.0328852	0.103367	0.378287	2.6435
Asic4	0.044	0.01	0.0828167	0.192388	0.0486067	0.011475	2.72906	0.366426
Fam179b	0.133	0.07	0.0828167	0.192672	0.152819	0.0783884	1.84209	0.542863
Phf21a	0.248	0.156	0.0829935	0.174913	0.283416	0.191882	1.4534	0.688041
Sgsm2	0.127	0.063	0.0835585	0.15929	0.149504	0.0850205	1.67862	0.595726
Igfbp7	1	1	0.0837618	0.115885	68.8335	64.6208	1.06518	0.938808
Epn1	0.103	0.047	0.0841086	0.130976	0.108868	0.0646553	1.59223	0.62805
Slc39a3	0.333	0.226	0.0841936	0.1474	0.419923	0.321066	1.2986	0.770058
Fblim1	0.044	0.01	0.0842136	0.180003	0.0438299	0.0121416	2.43117	0.411325
Usp46	0.171	0.096	0.0842136	0.160077	0.184419	0.11912	1.50573	0.66413
Zfp496	0.198	0.12	0.0842136	0.165272	0.230477	0.149817	1.50471	0.664581
Pus3	0.103	0.047	0.0842822	0.142227	0.104823	0.0598646	1.64351	0.608455
Dennd4c	0.062	0.02	0.0848146	0.161541	0.0585209	0.0243866	1.99267	0.50184
[truncated: 11,957 more rows]

## Sheet: β-Astrocyte
Gene Symbol	Day %	Night %	p Value	Effect Size	Day Avg	Night Avg	Day FC	Night FC
[truncated: 10,504 more rows]

[truncated: 5 more sheets: γ-Astrocyte, α-Microglia, β-Microglia, VLMCs, Endothelial]
