# Supplementary material for: Single-cell RNA sequencing of the mammalian pineal gland identifies two pinealocyte subtypes and cell type-specific daily patterns of gene expression
Source: PLoS One. 2018 Oct 22;13(10):e0205883. doi: 10.1371/journal.pone.0205883 (PMC6197868; doi:10.1371/journal.pone.0205883)
Supplement: S2 Dataset — (XLSX) [file pone.0205883.s002.xlsx]

## Sheet: Legend
Dataset S2. Differential expression analysis of rat pineal gland single cells between isoproterenol treated rats and vehicle control. Genes were considered differentially expressed in each cell type if the following criteria was met: p <0.01, Wilcoxon Rank Sum; effect size ≥ 0.35, fold change ≥ 2.0, gene expressed in ≥ 15.0% of cells in either condition. Genes are ordered by increasing p-value. A…
Headings:
Gene Symbol
Veh %	Proportion of cells of a given type that express this gene in the Vehicle Control sample.
Iso %	Proportion of cells of a given type that express this gene in the Isoproterenol sample.
p Value	Wilcoxon Rank Sum, FDR at ⍺=0.05
Effect Size	See Supplemental Methods for equation.
Veh Avg	Average of normalized transcript counts for this gene in all cells of a given type in the Vehicle Control Sample.
Iso Avg	Average of normalized transcript counts for this gene in all cells of a given type in the Isoproterenol Sample.
Veh FC	Fold change of gene expression, Vehicle expression over Isoproterenol expression. See Supplemental Methods for equation.
Iso FC	Fold change of gene expression, Isoproterenol expression over Vehicle expression. See Supplemental Methods for equation.

## Sheet: α-Pinealocyte
Gene Symbol	Veh %	Iso %	p Value	Effect Size	Veh Avg	Iso Avg	Veh FC	Iso FC
Aanat	0.207	0.949	6.91523e-32	1.60378	0.326494	22.5523	0.014914	67.051
Drd4	0.231	0.898	5.05053e-27	1.74531	0.37462	9.10944	0.0421759	23.7102
Pdc	0.975	0.571	9.14967e-25	1.87433	15.0408	3.10144	4.83724	0.20673
Dnajc12	0.959	0.418	2.23501e-24	1.81163	11.6056	1.77749	6.49828	0.153887
Tpt1	0.959	0.459	1.79358e-23	1.95346	13.2879	2.16772	6.10633	0.163764
Rpl19	0.983	0.837	5.40336e-23	2.08647	30.205	7.28859	4.13984	0.241555
Gngt1	1	0.939	8.64963e-23	1.73616	61.031	13.7434	4.43825	0.225314
Uba52	0.959	0.633	9.09816e-22	1.86321	15.0308	3.15162	4.75729	0.210204
Nme2	0.975	0.633	1.73299e-21	1.81598	12.5514	3.09932	4.03991	0.24753
Rps3	0.959	0.602	2.81357e-21	1.84881	11.7638	2.94475	3.98471	0.250959
Tmsb4x	1	0.847	3.97003e-21	1.78776	36.7557	6.99345	5.24966	0.190488
Rpl13a	0.942	0.663	5.94369e-21	1.92904	19.4832	4.01901	4.83822	0.206688
Rpl9	0.983	0.704	8.80096e-21	1.77316	15.9251	4.35599	3.64982	0.273986
Gapdh	1	0.898	9.4282e-21	1.69309	25.6099	9.81445	2.60777	0.38347
Cfl2	0.901	0.316	9.4282e-21	1.61674	7.78075	1.24166	6.22436	0.160659
Rpl12	0.843	0.245	1.04847e-20	1.6186	6.59306	0.834077	7.82281	0.127831
Cox8a	1	0.939	1.07463e-20	1.82822	48.1899	13.4587	3.57865	0.279435
Oaz1	0.959	0.755	1.61185e-20	1.7994	19.0262	5.38599	3.52785	0.283459
Rpl14	0.942	0.541	1.61185e-20	1.80648	12.2232	2.67215	4.56095	0.219252
Zbed5	0.876	0.327	1.65063e-20	1.72152	7.199	1.07636	6.63591	0.150695
Rpl23a	0.926	0.469	1.76524e-20	1.73599	12.2928	2.43127	5.0395	0.198432
Rps11	0.95	0.653	2.18704e-20	1.92439	16.8867	3.31915	5.07536	0.19703
Rpl29	0.901	0.429	3.33766e-20	1.69247	8.68636	1.65518	5.22247	0.19148
Rps27a	0.959	0.592	4.24792e-20	1.79716	14.4642	3.14367	4.58963	0.217882
Rpl4	0.893	0.286	4.55812e-20	1.49297	6.26563	1.17238	5.30763	0.188408
Rps25	0.785	0.133	6.8566e-20	1.60633	3.86177	0.384675	9.81002	0.101937
Rpl17	0.934	0.408	7.32442e-20	1.61454	9.8287	2.0837	4.69919	0.212803
Ppia	0.876	0.194	8.01197e-20	1.29066	4.77537	0.837554	5.64609	0.177114
Pfdn1	0.909	0.388	1.0366e-19	1.42809	7.8419	1.73367	4.50308	0.22207
Atp5h	0.967	0.694	1.95324e-19	1.67639	14.7511	4.53196	3.24994	0.307698
Ftl1	0.909	0.5	2.05578e-19	1.70861	14.6929	2.92833	5.00382	0.199847
Gnas.1	0.934	0.531	2.17174e-19	1.48481	10.6878	2.62822	4.05491	0.246615
LOC100361854	0.893	0.429	2.80495e-19	1.61441	11.9812	2.04798	5.82665	0.171625
Slc15a1	0	0.582	2.85755e-19	1.02734	0	5.23927	0.00190503	524.927
Rpl27a	0.884	0.418	4.08789e-19	1.69336	9.5299	1.95462	4.85586	0.205937
Rps2	1	0.837	4.65118e-19	1.79818	28.4109	7.69133	3.69039	0.270974
LOC100360573	0.826	0.214	5.39819e-19	1.55837	4.45298	0.661152	6.64974	0.150382
Rpl15	0.917	0.592	1.28652e-18	1.60563	9.36331	2.57127	3.63129	0.275385
Uqcrh	0.926	0.48	1.28828e-18	1.53272	10.6194	2.75409	3.84552	0.260043
Gngt2	0.992	0.969	1.53522e-18	1.71257	53.393	13.3372	4.00105	0.249934
Gtf2h5	0.884	0.316	1.62142e-18	1.40126	5.23613	1.05734	4.91514	0.203453
Rps20	0.851	0.327	1.73495e-18	1.58235	8.86625	1.46808	6.00524	0.166521
Chchd10	0.959	0.724	2.11027e-18	1.35544	15.6321	4.47726	3.48589	0.286871
Fth1	0.992	0.847	2.12411e-18	1.65328	25.8248	8.32291	3.10033	0.322546
Rps16	0.975	0.827	2.94129e-18	1.5762	20.4813	5.84294	3.50102	0.285631
Rplp0	0.917	0.612	3.47064e-18	1.69928	13.598	3.27625	4.14088	0.241495
Sncb	0.959	0.541	3.57415e-18	1.38785	9.88698	2.78859	3.53642	0.282772
Rpl35	0.959	0.673	4.10328e-18	1.62044	14.5321	4.20507	3.45003	0.289852
Rps18	0.901	0.541	4.46333e-18	1.50058	9.27434	2.35808	3.92063	0.255061
Rps14	0.917	0.633	4.85512e-18	1.64496	16.0243	3.90242	4.0983	0.244003
RGD1564447	0.934	0.622	5.40133e-18	1.56727	12.3045	3.49386	3.51455	0.284531
Rpl3	0.942	0.643	6.54148e-18	1.5653	11.7747	3.52817	3.33075	0.300233
Rpl26	0.835	0.296	7.8191e-18	1.46363	5.59891	1.01463	5.47411	0.182678
Rps8	0.959	0.612	9.47286e-18	1.5466	13.5845	3.78473	3.58247	0.279137
Atp5e	0.876	0.418	1.72003e-17	1.51258	9.34457	1.99424	4.66739	0.214253
LOC689574	0.826	0.276	1.72003e-17	1.26902	5.58625	1.11919	4.95597	0.201777
Rpl32	0.793	0.173	1.74482e-17	1.48236	3.93925	0.621241	6.25633	0.159838
Rps3a	0.884	0.418	1.80971e-17	1.46113	7.93046	1.81141	4.35952	0.229383
Gng10	0.678	0.041	1.80971e-17	1.0727	1.50147	0.110374	12.5564	0.0796408
Fam104a	0.901	0.48	2.26253e-17	1.49668	7.19139	1.97559	3.62683	0.275723
Rpl28	0.868	0.367	2.26253e-17	1.36092	7.14048	1.62424	4.37542	0.22855
LOC684988	0.81	0.235	2.64264e-17	1.42635	5.01339	0.930712	5.33998	0.187267
Rpl41	0.975	0.888	2.74349e-17	1.75932	35.4147	9.80939	3.60763	0.277191
Prr13	0.785	0.143	2.88346e-17	1.09387	2.84125	0.513482	5.4467	0.183598
Rps27	0.876	0.531	3.04224e-17	1.51252	10.2275	2.44038	4.17795	0.239352
Rps4x	0.678	0.041	3.60801e-17	1.09225	1.78639	0.139147	12.0445	0.0830256
Atp5l	0.967	0.684	3.85183e-17	1.3934	13.4466	4.51696	2.97254	0.336413
Gpx1	0.81	0.194	4.00934e-17	1.32689	3.59125	0.595336	5.94917	0.168091
Gabarap	0.917	0.51	4.16394e-17	1.46711	7.0118	2.00335	3.48763	0.286728
Uqcrb	0.95	0.704	4.39553e-17	1.45383	14.3343	4.53169	3.15836	0.31662
Rpl18a	0.934	0.622	4.69033e-17	1.41003	11.9438	3.63402	3.28038	0.304843
Rps28	0.843	0.429	4.69033e-17	1.44982	9.78066	1.9525	4.98887	0.200446
Tcta	0.81	0.133	5.10135e-17	1.18733	2.89506	0.502114	5.67268	0.176283
Rpsa	0.942	0.602	5.26874e-17	1.42056	8.33465	2.88671	2.88074	0.347134
Ubl5	0.909	0.571	9.27522e-17	1.4741	11.3948	3.18462	3.56999	0.280113
Cox7a2	0.95	0.755	9.53611e-17	1.55144	11.6996	4.27255	2.73425	0.36573
Pfdn5	0.785	0.194	1.07705e-16	1.34676	3.92017	0.674301	5.74333	0.174115
Rps15a	0.851	0.327	1.41805e-16	1.33181	6.60084	1.47607	4.44854	0.224793
Atp5i	0.876	0.429	1.47269e-16	1.36882	8.04429	2.03187	3.94456	0.253514
Eif3f	0.86	0.276	1.51309e-16	1.02175	3.67013	0.837947	4.34005	0.230412
Guca1a	0.893	0.388	1.77294e-16	1.27693	7.75438	1.74581	4.42212	0.226136
Ndufa4	0.983	0.939	2.01337e-16	1.46941	30.3219	11.5715	2.61898	0.381828
Atp5g2	0.868	0.469	2.01337e-16	1.49336	9.37969	2.16507	4.31697	0.231644
Rpl23	0.901	0.571	2.88845e-16	1.35533	9.56352	2.93898	3.24638	0.308035
Eef1a1	0.901	0.378	2.96613e-16	1.23439	5.14606	1.41186	3.62626	0.275766
Rpl24	0.851	0.439	3.01778e-16	1.48477	8.63932	2.06762	4.16309	0.240206
Ndufa7	0.868	0.337	3.179e-16	1.33994	6.08923	1.51774	3.99233	0.25048
Timm8b	0.86	0.367	3.37209e-16	1.35306	5.06336	1.24894	4.02987	0.248147
Rps5	0.843	0.388	3.74529e-16	1.38068	7.19638	1.83339	3.90932	0.255799
Galnt16	0.289	0.745	3.7759e-16	1.40514	0.459355	4.21208	0.111167	8.9955
Rps24	0.835	0.398	3.95802e-16	1.36731	7.90561	1.85315	4.24851	0.235376
Rpl37a	0.901	0.602	4.11506e-16	1.51116	12.0928	3.3559	3.5957	0.27811
Atp5o	0.917	0.52	4.45934e-16	1.38978	6.61079	2.19319	3.00509	0.332768
Rnf7	0.793	0.133	5.99488e-16	1.09918	3.12058	0.656005	4.70054	0.212741
Cox6b1	0.942	0.541	7.43685e-16	1.34048	8.9279	2.98531	2.98396	0.335125
Timm13	0.901	0.459	9.08321e-16	1.33638	5.76594	1.7445	3.29206	0.303761
Nap1l1	0.917	0.429	1.04613e-15	1.24997	6.02324	1.91955	3.12677	0.319819
Rpl31	0.835	0.378	1.04786e-15	1.22893	6.27971	1.77498	3.52369	0.283793
Cox7b	0.884	0.48	1.26096e-15	1.3653	8.47562	2.31423	3.65094	0.273902
Rpl10a	0.942	0.633	1.26855e-15	1.30205	8.60655	2.99657	2.8659	0.34893
Cox5a	0.934	0.571	1.36168e-15	1.28961	8.80774	3.1034	2.83219	0.353083
Rpl5	0.876	0.337	1.5108e-15	1.20434	4.51334	1.28833	3.48396	0.28703
Glrx2	0.645	0.051	1.64052e-15	0.966425	1.26062	0.143579	8.27337	0.12087
Eef1g	0.934	0.459	1.64052e-15	1.20163	6.06743	2.13034	2.83946	0.352179
Gch1	0.95	0.684	1.80126e-15	1.30567	12.3001	4.04559	3.03534	0.329452
Pfdn6	0.793	0.214	1.96285e-15	1.27104	3.3966	0.713843	4.70627	0.212482
Rpl34	0.851	0.408	2.01032e-15	1.40882	6.60451	1.65453	3.9738	0.251648
Rpl26-ps2	0.636	0.051	2.12467e-15	1.11894	1.17722	0.116446	9.38909	0.106507
Pid1	0.76	0.122	2.21466e-15	1.14392	2.12647	0.367933	5.65305	0.176896
Son	0.942	0.959	3.35521e-15	1.05229	7.02064	15.5533	0.451743	2.21365
Tbca	0.81	0.224	3.97935e-15	1.28249	3.78773	0.87822	4.27566	0.233882
Psmb6	0.884	0.398	4.76488e-15	1.11103	4.91861	1.55161	3.1561	0.316846
Rpl27	0.893	0.51	5.09392e-15	1.31429	8.06443	2.43366	3.30423	0.302642
Mien1	0.802	0.214	6.53184e-15	1.26993	3.30023	0.753604	4.33501	0.23068
Vbp1	0.826	0.194	6.97555e-15	1.05804	3.42484	0.91421	3.71651	0.269069
Cltb	0.967	0.847	7.35345e-15	1.21991	15.879	7.22524	2.19605	0.455362
Dynlrb1	0.86	0.459	7.40376e-15	1.36024	7.09889	1.95156	3.62409	0.275931
Serf2	0.818	0.449	8.19024e-15	1.27311	7.24892	1.84843	3.90593	0.256021
Rps15	0.893	0.602	8.86894e-15	1.29397	9.18138	3.23348	2.83381	0.352882
Rps17	0.826	0.296	8.99889e-15	1.27275	5.95542	1.4475	4.09292	0.244324
Minos1	0.835	0.439	9.04165e-15	1.36547	6.51013	1.72326	3.76177	0.265832
Eif3h	0.727	0.122	9.32915e-15	0.698471	1.79723	0.501767	3.53136	0.283177
Cox17	0.851	0.449	1.05184e-14	1.25658	7.25023	2.27671	3.17497	0.314963
Rpl13	0.868	0.612	1.13547e-14	1.37898	9.45169	3.10078	3.04159	0.328776
Rpl6	0.851	0.449	1.22052e-14	1.25812	7.30262	2.02579	3.59203	0.278394
Rpl22l1	0.876	0.439	1.28236e-14	1.20712	7.62924	2.42655	3.13526	0.318952
Rps10	0.694	0.092	1.33912e-14	1.11726	1.86024	0.292019	6.19247	0.161487
Rpl7	0.909	0.531	1.45067e-14	1.21554	6.43781	2.3277	2.75818	0.362557
Mrps16	0.661	0.082	1.45067e-14	1.09427	1.78931	0.213983	8.03326	0.124482
Cox7c	0.967	0.755	1.68072e-14	1.25323	19.2007	6.62937	2.89346	0.345608
Ndufb10	0.942	0.857	1.76974e-14	1.31567	20.0996	7.63567	2.63019	0.380201
Nop10	0.86	0.367	1.88169e-14	1.23037	4.74649	1.40689	3.357	0.297885
Ndufa11	0.876	0.398	1.89629e-14	0.968093	5.35684	1.79228	2.9778	0.335819
Rpl18	0.942	0.592	2.25251e-14	1.19428	8.63396	3.54032	2.4347	0.410728
Lgals1	0.983	0.908	2.26168e-14	1.23006	21.5209	9.12669	2.35653	0.424353
Erh	0.835	0.398	2.27348e-14	1.27844	5.2318	1.42081	3.66352	0.272962
Nedd8	0.868	0.449	2.28484e-14	1.27764	5.38187	1.69429	3.16369	0.316086
Ndufb11	0.901	0.52	2.28484e-14	1.20031	7.5794	2.67901	2.82237	0.354312
Calm2	0.835	0.306	2.29965e-14	1.11958	3.80513	0.942645	4.00478	0.249702
Mt-nd5	0.95	0.99	2.39131e-14	1.33936	14.145	31.8296	0.444572	2.24935
B3galt2	0.76	0.133	2.65546e-14	0.810557	1.94494	0.399252	4.77686	0.209342
Hspa5	0.603	0.847	3.11251e-14	1.36595	2.01527	8.39941	0.240834	4.15223
Ndufa2	0.835	0.531	3.12715e-14	1.24835	7.88023	2.38532	3.29402	0.303581
Skp1	0.926	0.48	4.28591e-14	1.09207	6.27377	2.20146	2.84146	0.351932
Mrpl54	0.777	0.255	4.70378e-14	1.18163	3.94242	0.907137	4.30952	0.232044
Naca	0.86	0.51	5.31445e-14	0.980604	6.87108	2.45457	2.792	0.358166
Pcbd1	0.909	0.48	5.47654e-14	1.16028	8.06891	2.66286	3.02257	0.330844
Hook1	0.694	0.102	5.65973e-14	0.865631	1.92493	0.323038	5.80994	0.172119
Mpc2	0.645	0.071	5.6806e-14	1.00101	1.53211	0.214786	6.86034	0.145765
Tmem256	0.777	0.194	5.82716e-14	1.13599	3.43228	0.8264	4.11559	0.242978
Mt-nd3	0.992	0.98	5.96067e-14	1.26143	16.8977	37.1607	0.454866	2.19845
LOC100360087	0.975	0.837	6.16289e-14	1.31704	25.8473	9.3799	2.75374	0.363143
Drap1	0.884	0.337	6.54021e-14	0.908794	4.55805	1.59433	2.84733	0.351206
Ube2v2	0.727	0.112	7.64901e-14	0.808791	1.6147	0.395045	4.01117	0.249304
Trmt112	0.826	0.327	7.82391e-14	1.16661	4.05824	1.17765	3.42545	0.291933
Naa38	0.769	0.194	8.75811e-14	1.07815	2.72679	0.609642	4.41673	0.226412
Snrpd2	0.785	0.296	8.98159e-14	1.17803	3.84651	0.963529	3.96137	0.252438
Ndufc1	0.744	0.153	9.27519e-14	0.875961	2.31329	0.524671	4.34528	0.230135
Rpl36	0.835	0.276	9.56005e-14	1.08801	4.18384	1.19912	3.4685	0.288309
Ptprn	0.983	1	1.0003e-13	1.11132	23.0489	43.0975	0.534916	1.86945
Pigp	0.636	0.061	1.04112e-13	0.828833	1.32123	0.253928	5.04391	0.198259
Bloc1s1	0.785	0.296	1.06251e-13	1.248	4.03213	0.976001	4.09952	0.243931
Rbms2	0.744	0.153	1.06423e-13	1.07954	2.49129	0.534177	4.59646	0.217559
Emc7	0.942	0.571	1.14428e-13	1.04699	7.49566	2.86914	2.60691	0.383596
Atp5d	0.975	0.765	1.18205e-13	1.22695	13.5932	6.36633	2.13339	0.468738
Qsox1	0.736	0.847	1.24302e-13	1.18725	1.99607	8.99929	0.222667	4.49102
Ndufaf5	0.727	0.133	1.32855e-13	0.937823	1.71883	0.352676	4.76687	0.209781
Atox1	0.678	0.122	1.45907e-13	1.09093	2.17016	0.364679	5.81874	0.171858
Ndufs8	0.835	0.245	1.45907e-13	1.07435	3.16783	0.892759	3.52014	0.28408
Tma7	0.959	0.949	1.66078e-13	1.37049	36.9016	14.0988	2.6162	0.382233
Reep2	0.785	0.898	1.7383e-13	1.29408	2.34769	7.41259	0.317637	3.14825
Nabp2	0.702	0.112	1.76406e-13	0.768912	1.60489	0.3032	5.15612	0.193944
Uqcc3	0.719	0.133	1.88259e-13	0.871042	1.9429	0.467522	4.08965	0.24452
Fis1	0.769	0.255	2.0074e-13	1.00721	3.41547	0.946763	3.58027	0.279309
Ccl9	0.545	0.031	2.22154e-13	0.814995	1.01445	0.0819346	11.1433	0.0897401
Clta	0.901	0.551	2.39864e-13	1.11504	6.39639	2.65951	2.39984	0.416694
Pin4	0.769	0.163	2.46744e-13	0.869406	2.13025	0.606226	3.47315	0.287923
LOC102555453	0.587	0.051	2.59492e-13	0.876294	1.03187	0.111906	8.54652	0.117007
Plekhb1	1	0.918	2.97753e-13	1.22669	29.8236	13.9875	2.13134	0.469188
Calm3	0.785	0.276	3.15068e-13	1.10069	3.71534	0.975427	3.78044	0.26452
Rpl11	0.893	0.49	3.3457e-13	0.923773	6.67294	2.73392	2.43554	0.410586
Sod1	0.926	0.541	3.54535e-13	0.923815	6.61789	2.75781	2.39463	0.4176
Ndufb2	0.884	0.51	3.54821e-13	1.17182	6.99488	2.4362	2.86357	0.349214
Hspb1	0.983	0.724	3.79467e-13	1.02607	19.3537	7.20476	2.68391	0.372591
Mrps21	0.711	0.122	4.27814e-13	0.84477	1.88414	0.440726	4.20242	0.237958
Atp5j2	0.843	0.48	4.37782e-13	1.21691	6.5557	2.0986	3.11377	0.321154
Rps27l	0.645	0.082	4.40875e-13	0.902954	1.2978	0.251229	5.00632	0.199748
Ndufa6	0.835	0.398	4.56955e-13	1.14006	4.93059	1.49303	3.2871	0.30422
B2m	0.983	0.592	5.31282e-13	1.03527	10.2549	4.27176	2.39736	0.417126
LOC100362149	0.702	0.133	5.8151e-13	0.969521	2.24282	0.445491	4.94591	0.202187
Cox7a2l	0.826	0.316	5.94015e-13	1.05533	4.54016	1.40079	3.22525	0.310054
Txn1	0.802	0.276	5.94015e-13	0.98953	3.69096	1.02042	3.59171	0.278419
Nutf2	0.678	0.102	6.22583e-13	0.755109	1.61413	0.342202	4.61136	0.216856
Paip2	0.917	0.429	6.68698e-13	0.98445	5.62289	2.17268	2.58072	0.387489
Rps7	0.926	0.684	6.77492e-13	1.20173	9.4735	3.91299	2.41741	0.413665
Hsbp1	0.835	0.357	8.04531e-13	0.921486	4.66744	1.60371	2.89857	0.344998
Mrfap1.1	0.926	0.612	8.73145e-13	0.995084	7.34705	3.37592	2.17284	0.460228
Ndufb5	0.826	0.408	9.41939e-13	1.16578	5.97668	1.85161	3.21586	0.310959
Mrpl34	0.694	0.133	9.68376e-13	0.896283	1.93578	0.40695	4.6667	0.214284
LOC100362366	0.537	0.031	1.05577e-12	0.803407	0.853645	0.104253	7.55908	0.132291
Akr1a1	0.917	0.571	1.21161e-12	1.03123	6.9395	2.98826	2.31785	0.431435
Banf1	0.785	0.204	1.24457e-12	1.10184	2.52793	0.651178	3.83851	0.260518
B3gat3	0.942	0.653	1.24457e-12	1.13612	7.87002	3.42073	2.29689	0.435371
Rap1a	0.661	0.092	1.59273e-12	0.689173	1.14949	0.298369	3.76007	0.265952
Atp6v1g1	0.876	0.388	1.65364e-12	1.05465	5.31944	1.78708	2.96562	0.337198
Tomm6	0.545	0.041	1.65364e-12	0.928132	1.1274	0.11678	8.97142	0.111465
Ndufa13	0.926	0.684	1.66974e-12	1.07668	10.4885	4.47656	2.33999	0.427352
Lamtor2	0.818	0.357	1.71444e-12	1.1037	3.83777	1.22588	3.11338	0.321194
Btf3	0.62	0.082	1.81093e-12	0.84197	1.28909	0.236925	5.26109	0.190075
Smdt1	0.785	0.276	2.04001e-12	0.993004	3.38195	0.957425	3.50616	0.285212
Lgmn	0.992	0.99	2.04001e-12	0.977576	9.29233	18.8313	0.493719	2.02544
Cwc15	0.711	0.163	2.05718e-12	0.996786	2.06221	0.462041	4.3899	0.227796
Srp14	0.942	0.755	2.17678e-12	1.13814	11.114	4.72268	2.35046	0.425448
LOC690871	0.678	0.102	2.2776e-12	0.916291	1.41378	0.332988	4.15112	0.240899
Fabp12	0.86	0.347	2.37873e-12	1.06576	4.12287	1.28856	3.18266	0.314202
Atpif1	0.942	0.745	2.88619e-12	1.1321	11.7788	5.23743	2.24658	0.44512
Nenf	0.752	0.184	2.90373e-12	0.909825	2.6723	0.666102	3.96731	0.25206
Nme1	0.917	0.622	3.06025e-12	1.05349	8.92864	3.58101	2.48917	0.40174
Tm2d1	0.777	0.194	3.15869e-12	0.888183	2.53893	0.708763	3.54627	0.281986
Atp5j	0.942	0.622	3.2983e-12	1.00822	9.64108	4.13352	2.3292	0.429332
Tpd52	0.942	0.612	3.44943e-12	1.07959	6.3874	2.88517	2.20968	0.452554
Ndufb3	0.843	0.367	3.53642e-12	0.991049	4.5113	1.43587	3.12705	0.31979
Atp6v1f	0.884	0.541	3.86103e-12	1.11792	6.89576	2.62014	2.62563	0.380862
Ybx1	0.711	0.173	3.95454e-12	0.878174	2.22739	0.561014	3.91828	0.255214
Hsd17b11	0.967	0.806	4.2667e-12	0.917367	11.1697	5.48408	2.03486	0.491434
Unc119	0.967	0.806	4.46024e-12	1.05691	13.9575	7.01498	1.98826	0.502951
Bex2	0.893	0.459	4.64045e-12	1.08483	5.55387	2.06069	2.68696	0.372167
Uqcc2	0.752	0.184	4.66498e-12	0.933251	2.51508	0.707148	3.521	0.28401
Ubxn1	0.86	0.347	4.7879e-12	1.04773	3.27941	1.04728	3.11119	0.32142
Zfp706	0.76	0.214	4.79823e-12	0.882589	2.25164	0.700821	3.18173	0.314294
Slc3a2	0.686	0.837	4.92475e-12	1.13169	1.8755	6.8377	0.275348	3.63177
Pde6d	0.752	0.173	5.04652e-12	0.824625	2.22148	0.62769	3.49932	0.28577
Cetn2	0.868	0.398	5.19426e-12	1.01503	4.59777	1.63212	2.80599	0.35638
Arf5	0.893	0.5	5.19426e-12	1.09977	5.17745	2.10473	2.45301	0.407663
Bola3	0.694	0.122	5.80981e-12	0.666878	1.68532	0.411616	4.021	0.248694
Glrx5	0.752	0.184	5.89572e-12	0.664634	2.15148	0.748346	2.85025	0.350846
Uqcrq	0.843	0.5	6.07319e-12	1.12787	6.30055	2.25472	2.78646	0.358878
Ost4	0.76	0.214	6.21034e-12	0.792028	2.55768	0.821536	3.08788	0.323847
Camk1g	0.157	0.571	6.28429e-12	1.046	0.227345	2.29497	0.102971	9.71146
Pkig	0.76	0.224	6.29894e-12	1.02965	2.78284	0.78564	3.51018	0.284886
Rpl37	0.653	0.112	6.63921e-12	0.792611	1.80658	0.466595	3.81157	0.262359
Mrpl35	0.603	0.082	6.63921e-12	0.802888	1.5069	0.279249	5.24425	0.190685
Hsbp1l1	0.777	0.265	7.17397e-12	0.968657	3.58313	1.01635	3.5009	0.285641
Uqcrfs1	0.818	0.286	7.41879e-12	1.02829	3.02056	0.916747	3.27011	0.3058
Fabp5	0.579	0.071	7.7191e-12	0.693239	1.3391	0.160973	7.89072	0.126731
Atp5g1	0.917	0.684	8.30605e-12	1.10394	8.86524	3.67039	2.41149	0.414681
Polr2j	0.587	0.071	8.4076e-12	0.895394	1.10658	0.182339	5.80528	0.172257
Sumo1	0.826	0.306	8.62082e-12	0.849177	3.72074	1.31071	2.82481	0.354006
Gabarapl2	0.975	0.857	9.78236e-12	1.06642	17.0313	8.37529	2.03229	0.492057
Rab5b	0.529	0.041	9.80017e-12	0.582677	0.816771	0.182917	4.28563	0.233338
Lamtor5	0.727	0.184	9.9302e-12	0.845281	2.15481	0.560604	3.7939	0.263581
Eef1b2	0.777	0.276	9.9302e-12	1.08789	3.12374	0.912862	3.39567	0.294493
Slc6a6	0.719	0.847	1.00408e-11	1.0456	1.84639	5.58302	0.331912	3.01285
Lgalsl	0.661	0.102	1.02404e-11	0.581677	1.15998	0.386711	2.94921	0.339074
Npm1	0.835	0.398	1.03063e-11	0.914554	4.66977	1.83297	2.53925	0.393816
Hypk	0.661	0.112	1.06262e-11	0.812489	1.40559	0.364097	3.78401	0.26427
Pfn1	0.909	0.449	1.11142e-11	1.00756	5.631	2.20973	2.5413	0.393499
Hmgn1	0.959	0.745	1.2469e-11	1.03188	11.8619	5.39205	2.19766	0.45503
Tmem222	0.76	0.184	1.25049e-11	0.890073	2.03315	0.579935	3.46335	0.288738
Srp9	0.752	0.194	1.29977e-11	0.925639	1.95646	0.558797	3.45723	0.289249
Gadd45gip1	0.826	0.367	1.31692e-11	0.985751	4.05186	1.32336	3.04634	0.328262
RGD1308706	0.562	0.061	1.31907e-11	0.699859	1.05308	0.178858	5.62899	0.177652
Lamtor4	0.826	0.296	1.33438e-11	0.968913	3.34739	1.17451	2.83441	0.352807
Mrps36	0.802	0.316	1.37124e-11	0.927454	3.66308	1.29088	2.82354	0.354166
Mrpl40	0.545	0.051	1.44029e-11	0.802277	0.96632	0.142613	6.39735	0.156315
Cox19	0.496	0.031	1.90294e-11	0.624281	0.834259	0.103281	7.45277	0.134178
Apopt1	0.719	0.163	2.00359e-11	0.875001	2.21476	0.605717	3.61328	0.276757
Usmg5	0.702	0.173	2.30542e-11	0.764793	2.25087	0.674696	3.302	0.302847
Ndufc2	0.983	0.755	2.47436e-11	1.07711	13.2935	6.27471	2.1168	0.472411
Timm10	0.587	0.071	2.47436e-11	0.622652	1.13052	0.264821	4.15005	0.240961
Park7	0.942	0.663	2.48252e-11	0.992869	8.25848	3.99785	2.06307	0.484714
Uqcr10	0.884	0.551	2.7177e-11	0.960414	7.26336	3.04785	2.37859	0.420417
Ywhae	0.95	0.612	2.75649e-11	0.902793	7.85102	3.8661	2.02807	0.493079
Edf1	0.909	0.643	2.97386e-11	0.953381	7.35627	3.46224	2.12147	0.471371
Thap7	0.537	0.051	3.06666e-11	0.791595	0.856276	0.142059	5.69698	0.175531
Eif1	0.983	0.959	3.11746e-11	1.0681	24.741	13.4492	1.83896	0.543785
Srrm2	0.893	0.918	3.1832e-11	1.09402	3.29422	7.8533	0.420208	2.37977
Nphp1	0.694	0.143	3.45983e-11	0.812732	1.59421	0.42869	3.65682	0.273462
Hn1	0.81	0.306	3.45983e-11	0.988652	3.14444	0.977641	3.19391	0.313095
Ndufa8	0.785	0.276	3.60363e-11	0.920783	2.73521	0.897179	3.02609	0.330459
Tubb5	0.851	0.296	3.75973e-11	0.919217	3.83903	1.39103	2.74729	0.363995
Svip	0.554	0.061	3.96795e-11	0.668851	1.05489	0.228104	4.47236	0.223596
Crcp	0.959	0.765	3.96795e-11	1.0341	10.3179	5.13735	2.00645	0.498392
Ube2b	0.62	0.092	4.10966e-11	0.69628	1.0616	0.296533	3.49587	0.286052
Wdr83os	0.926	0.49	4.21885e-11	0.86146	5.26404	2.43192	2.1598	0.463007
Snrpe	0.702	0.163	4.2904e-11	0.797392	1.88455	0.526677	3.53014	0.283275
Txn2	0.793	0.245	5.06942e-11	0.858161	2.54254	0.884363	2.85403	0.350381
Ntan1	0.793	0.276	5.10061e-11	0.901605	2.75849	0.912503	3.00106	0.333216
Atp5g3	0.884	0.5	5.25457e-11	1.05081	5.85851	2.39107	2.44412	0.409145
Commd8	0.504	0.041	5.3937e-11	0.721122	0.706872	0.106877	6.13358	0.163037
Abhd14b	0.942	0.643	5.71537e-11	0.908	7.55677	3.70827	2.03502	0.491395
Cox5b	0.893	0.724	5.79274e-11	0.911794	10.2071	4.73974	2.15109	0.464882
Hnrnpa1	0.851	0.337	6.11437e-11	0.984575	3.66252	1.27407	2.86007	0.349642
Atp7b	0.033	0.408	6.11437e-11	0.91712	0.0304297	1.75852	0.0228607	43.7432
Rtn4	0.934	0.633	6.16379e-11	1.02385	7.54033	3.47	2.16964	0.460907
Msrb2	0.826	0.327	6.55635e-11	0.913497	3.6921	1.26224	2.90991	0.343654
Mcee	0.545	0.061	7.06637e-11	0.695264	0.850249	0.184425	4.42458	0.22601
Sarnp	0.744	0.204	7.06637e-11	0.689095	2.06656	0.640834	3.19061	0.31342
RGD1311703	0.86	0.367	7.67214e-11	0.961248	3.56734	1.29624	2.73866	0.365142
Ccdc12	0.554	0.071	7.92616e-11	0.764054	0.92929	0.15883	5.56352	0.179742
Tomm7	0.793	0.337	8.58622e-11	0.919244	4.22343	1.43331	2.93314	0.340932
Pax4	0.727	0.194	8.58622e-11	0.791649	2.11154	0.626498	3.33315	0.300016
Slc39a4	0.744	0.847	8.97696e-11	0.973967	2.37906	7.1038	0.335835	2.97765
Dnajb2	0.909	0.49	1.10559e-10	0.851339	4.69125	2.20646	2.12106	0.471462
Ybx3	0.694	0.153	1.12094e-10	0.756735	1.53657	0.423454	3.56802	0.280267
Prdx2	0.934	0.704	1.21207e-10	0.855565	9.34753	4.46366	2.09169	0.478082
Wtap	0.512	0.051	1.3701e-10	0.683368	0.805307	0.131856	5.74745	0.17399
Ntpcr	0.645	0.112	1.3999e-10	0.572955	1.00879	0.368755	2.68984	0.371769
Ddt	0.752	0.245	1.5968e-10	0.893441	2.47777	0.755756	3.24877	0.307808
H2afv	0.736	0.214	1.67704e-10	0.935749	2.39394	0.738237	3.21281	0.311254
Stub1	0.818	0.276	1.70607e-10	0.84084	2.86656	0.992347	2.86982	0.348453
RGD1561113	0.463	0.031	1.81485e-10	0.695797	0.791826	0.10292	7.10082	0.140829
Mtx2	0.678	0.143	1.81668e-10	0.724228	1.30362	0.35905	3.55946	0.280942
Arl6	0.868	0.398	2.02952e-10	0.834088	4.35061	1.63709	2.64745	0.377721
Fam162a	0.826	0.367	2.12096e-10	0.738755	3.40002	1.46453	2.31261	0.432411
Laptm4b	0.959	0.653	2.12577e-10	0.899279	7.36496	3.85211	1.90957	0.523679
Pet100	0.595	0.092	2.23178e-10	0.560643	1.21175	0.399764	2.98159	0.335392
Cnpy2	0.785	0.276	2.27522e-10	0.807452	2.9182	1.025	2.82918	0.35346
Mrps17	0.62	0.112	2.27677e-10	0.707505	1.13018	0.310218	3.56063	0.280849
Lsm3	0.653	0.122	2.37942e-10	0.681833	1.4594	0.471291	3.05304	0.327542
Higd1a	0.669	0.133	2.38717e-10	0.683254	1.60255	0.522735	3.02693	0.330368
Rab28	0.769	0.214	2.70665e-10	0.749671	2.24323	0.789666	2.81771	0.354898
LOC498555	0.438	0.02	2.75975e-10	0.643555	0.518327	0.0776243	6.02946	0.165852
Depdc7	0.612	0.122	2.7962e-10	0.770831	1.33167	0.326828	3.98324	0.251052
Psenen	0.802	0.245	2.83728e-10	0.811902	2.43914	0.886828	2.73089	0.366181
Ubxn8	0.438	0.02	2.8438e-10	0.614352	0.641318	0.103546	5.73618	0.174332
Mzt2b	0.488	0.041	2.85042e-10	0.587346	0.744408	0.171056	4.16672	0.239997
Trappc1	0.86	0.469	2.8877e-10	0.915733	4.52707	1.84834	2.44147	0.40959
Slirp	0.628	0.133	3.04688e-10	0.804646	1.53907	0.361223	4.17288	0.239643
Mettl5	0.479	0.041	3.04688e-10	0.670486	0.792463	0.0975012	7.46469	0.133964
Mrpl52	0.612	0.122	3.0725e-10	0.758874	1.22897	0.285742	4.18937	0.238699
Mrpl13	0.62	0.112	3.0725e-10	0.732779	1.21501	0.350572	3.39742	0.294341
RGD1563812	0.777	0.276	3.1138e-10	0.889512	2.70264	0.901853	2.97487	0.336149
Snapin	0.835	0.367	3.23139e-10	0.85185	3.58446	1.39568	2.5571	0.391068
Mt3	0.628	0.112	3.23139e-10	0.571702	1.36074	0.461005	2.91024	0.343614
Cdk2ap2	0.81	0.429	3.26345e-10	0.882864	5.04411	1.86318	2.69814	0.370625
Tsks	0.702	0.204	3.26403e-10	0.742909	2.92475	0.910625	3.18778	0.313698
Mea1	0.719	0.173	3.28532e-10	0.748797	1.78209	0.556213	3.16504	0.315952
LOC100362027	0.645	0.153	3.39611e-10	0.81132	1.81853	0.467328	3.83077	0.261044
Immp1l	0.678	0.153	3.42836e-10	0.799708	1.36129	0.40322	3.31855	0.301336
Mrps18a	0.719	0.173	3.47281e-10	0.714912	1.61609	0.507176	3.14417	0.318049
Isca1	0.76	0.204	3.62023e-10	0.695133	2.20974	0.82091	2.67146	0.374327
Ostf1	0.62	0.122	3.76568e-10	0.631435	1.19936	0.362453	3.24702	0.307975
Cox20	0.694	0.184	3.84243e-10	0.770808	2.24345	0.631959	3.51026	0.284879
Srp19	0.603	0.102	3.94509e-10	0.620955	1.03156	0.318189	3.17365	0.315095
Fcf1	0.603	0.102	4.00118e-10	0.647916	1.00948	0.293601	3.35796	0.2978
Rgs20	0.405	0.01	4.04312e-10	0.770225	0.586281	0.0307444	14.6347	0.0683309
RGD1306063	0.636	0.122	4.04312e-10	0.70589	1.32314	0.411537	3.16257	0.316198
Ppp1r18	0.496	0.051	4.04312e-10	0.75233	0.731192	0.121871	5.62059	0.177917
Cst3	0.967	0.959	4.04312e-10	0.892418	19.7691	11.4166	1.73097	0.577711
Cst6	0.529	0.071	4.04312e-10	0.61459	1.22645	0.212005	5.56945	0.179551
Tmed1	0.43	0.02	4.04312e-10	0.672329	0.764355	0.0823906	8.38131	0.119313
Tbpl1	0.595	0.102	4.08254e-10	0.555671	1.10869	0.358399	3.03663	0.329313
Hspb6	0.694	0.163	4.20327e-10	0.772516	1.75174	0.531223	3.2551	0.30721
RGD1566239	0.62	0.112	4.22426e-10	0.679364	1.11079	0.338261	3.21825	0.310728
Psma6	0.81	0.327	4.22426e-10	0.9464	3.02769	1.09765	2.74245	0.364637
Zmat2	0.57	0.082	4.33549e-10	0.428317	0.98188	0.371544	2.59965	0.384668
Mrpl15	0.76	0.224	4.501e-10	0.733976	1.99231	0.715312	2.76061	0.362238
Gmcl1	0.736	0.235	4.75734e-10	0.812259	2.19912	0.784877	2.77919	0.359817
Gng13	0.785	0.357	4.75734e-10	0.965792	4.3549	1.2237	3.53806	0.282641
Ten1	0.537	0.071	4.88602e-10	0.6135	0.852432	0.209501	3.92905	0.254514
Adipor1	0.942	0.704	4.89019e-10	0.98444	9.43657	4.45888	2.11386	0.473069
Acyp2	0.76	0.214	4.89165e-10	0.754691	2.18305	0.803084	2.69721	0.370754
Ufm1	0.496	0.051	4.93191e-10	0.74171	0.758153	0.131567	5.42609	0.184295
Sumo3	0.835	0.367	4.9614e-10	0.863475	4.0834	1.67407	2.43066	0.411411
LOC691807	0.719	0.204	5.03661e-10	0.813758	2.40124	0.777515	3.06183	0.326602
Arl6ip5	0.975	0.673	5.23671e-10	0.762155	12.3959	6.299	1.96638	0.508549
Acadm	0.537	0.071	5.81813e-10	0.625723	0.907164	0.215366	4.06966	0.245721
Fopnl	0.579	0.092	6.04988e-10	0.531329	1.05915	0.359298	2.89508	0.345414
Guk1	1	0.929	6.09151e-10	0.881277	15.3571	9.40354	1.63245	0.612577
LOC301124	0.917	0.582	6.32955e-10	0.946776	6.37569	3.00797	2.11589	0.472615
Nsa2	0.529	0.071	6.49434e-10	0.612357	0.829039	0.135934	5.74942	0.173931
Ptp4a1	0.471	0.041	6.713e-10	0.667556	0.653102	0.117535	5.19938	0.192331
Pdap1	0.62	0.122	6.71761e-10	0.607162	1.36682	0.403897	3.32648	0.300618
Morf4l1	0.653	0.143	6.71761e-10	0.638036	1.41593	0.482165	2.89727	0.345152
Pam16	0.785	0.306	6.71761e-10	0.889661	2.8351	1.08772	2.59183	0.385827
Ccng1	0.521	0.071	6.71761e-10	0.750474	1.17775	0.1919	5.88285	0.169986
Neurod4	0.835	0.398	6.86619e-10	0.874979	4.34556	1.60208	2.70183	0.37012
Lage3	0.736	0.224	7.32593e-10	0.789836	2.50013	0.752192	3.2933	0.303646
Idh3a	0.579	0.092	7.58383e-10	0.568381	0.946872	0.301728	3.06957	0.325778
Use1	0.802	0.296	7.62093e-10	0.813349	2.39135	0.903189	2.62964	0.380281
Mat2a	0.876	0.918	7.76245e-10	0.827129	5.31037	11.52	0.461436	2.16715
Rnasek	0.702	0.173	7.91906e-10	0.653479	1.79164	0.608163	2.9145	0.343112
Pank1	0.512	0.061	7.98054e-10	0.529223	0.869724	0.212412	3.95537	0.252821
Mrpl20	0.802	0.337	7.98054e-10	0.95778	3.24902	1.19603	2.70226	0.37006
Ndufb7	0.835	0.49	7.99731e-10	0.960562	5.06363	2.04358	2.47062	0.404756
Mrps33	0.736	0.204	8.15835e-10	0.816998	2.1123	0.740138	2.82921	0.353456
Clu	0.983	1	8.31569e-10	0.674614	20.2597	33.3821	0.607019	1.6474
Ppp2r2a	0.76	0.194	8.4027e-10	0.580541	1.76732	0.769424	2.28031	0.438538
Psme1	0.826	0.316	8.69984e-10	0.796324	3.06788	1.17352	2.60061	0.384525
Fkbp2	0.81	0.337	8.94245e-10	0.847881	3.3695	1.20061	2.79156	0.358222
Guca1b	0.893	0.429	9.01857e-10	0.89183	4.12967	1.56897	2.62175	0.381425
Mpp4	0.926	0.929	9.34405e-10	1.00709	5.89849	12.5089	0.471964	2.11881
RT1-A2	0.86	0.439	9.63335e-10	0.820827	5.00946	1.98443	2.51674	0.397339
Spcs1	0.884	0.429	1.00467e-09	0.831612	4.56322	1.98414	2.29333	0.436047
Sf3b6	0.388	0.01	1.00814e-09	0.745631	0.52553	0.0162279	20.4184	0.0489755
Rexo2	0.76	0.214	1.01819e-09	0.705484	2.17254	0.819518	2.63109	0.38007
Rala	0.455	0.041	1.04783e-09	0.793875	0.645883	0.0776426	7.48361	0.133625
Ncbp2	0.479	0.051	1.0661e-09	0.494974	0.710014	0.187429	3.64695	0.274202
Aprt	0.504	0.061	1.12454e-09	0.591982	0.90618	0.18795	4.62834	0.21606
Lsm5	0.587	0.112	1.129e-09	0.746046	1.18039	0.314165	3.67217	0.272318
Polr2k	0.793	0.296	1.13657e-09	0.720387	3.14443	1.34487	2.32821	0.429514
Cdc25a	0.603	0.112	1.17312e-09	0.583249	1.15743	0.409507	2.78287	0.359342
Ufc1	0.744	0.245	1.17889e-09	0.684412	2.26346	0.793679	2.82881	0.353505
Ndufs5	0.884	0.571	1.19963e-09	0.859844	5.98331	2.80425	2.12963	0.469564
S100a1	0.529	0.082	1.23844e-09	0.702365	1.00622	0.203319	4.76386	0.209914
Ly6e	0.736	0.204	1.24489e-09	0.678393	2.03267	0.752981	2.67722	0.373522
Dnajc30	0.413	0.02	1.39804e-09	0.607003	0.441555	0.0639674	6.10479	0.163806
LOC100361993	0.653	0.153	1.41014e-09	0.671414	1.39495	0.460433	2.9865	0.33484
Sat2	0.86	0.48	1.48579e-09	0.845698	4.82747	1.98479	2.42505	0.412362
Anapc11	0.777	0.286	1.49061e-09	0.793131	2.81475	0.98497	2.83903	0.352233
RGD1566320	0.529	0.071	1.50374e-09	0.556416	0.941778	0.281548	3.26457	0.306319
Med28	0.62	0.122	1.60252e-09	0.619887	1.28389	0.41734	3.02777	0.330276
Mocs2	0.579	0.102	1.67827e-09	0.562518	1.04079	0.310969	3.27382	0.305454
Dad1	0.975	0.704	1.6893e-09	0.727141	11.5246	6.34626	1.81469	0.551059
Ndufa5	0.802	0.337	1.71902e-09	0.836571	3.79305	1.45014	2.60458	0.383939
Bad	0.653	0.143	1.76688e-09	0.66743	1.34217	0.44257	2.98776	0.334699
Mrpl36	0.603	0.122	1.77531e-09	0.535313	1.19454	0.458594	2.57054	0.389023
Mrps12	0.537	0.082	1.7859e-09	0.442076	0.887402	0.259309	3.33224	0.300098
Zmat5	0.455	0.041	1.79018e-09	0.685941	0.583132	0.098303	5.4766	0.182595
Mrps18c	0.471	0.051	1.80254e-09	0.691649	0.780775	0.132345	5.55536	0.180006
Cotl1	0.62	0.133	1.85803e-09	0.624585	1.35121	0.430619	3.08931	0.323697
Klhdc8b	0.702	0.184	1.87623e-09	0.533975	1.8109	0.665102	2.69723	0.370751
Elof1	0.595	0.112	1.89701e-09	0.7209	1.15266	0.314475	3.58319	0.279081
Zfp428	0.562	0.092	1.91645e-09	0.485396	0.999477	0.330762	2.96241	0.337563
Gucy1a3	0.479	0.051	1.94212e-09	0.547097	0.697421	0.177835	3.76618	0.265521
Mrps25	0.512	0.071	2.075e-09	0.564531	0.858857	0.236831	3.52004	0.284087
Psma7	0.868	0.469	2.07613e-09	0.828932	4.61824	2.06326	2.23234	0.44796
Mrpl14	0.653	0.153	2.19733e-09	0.689552	1.36073	0.465036	2.88553	0.346557
Josd2	0.521	0.071	2.21489e-09	0.509251	0.672474	0.201806	3.22216	0.310351
Fkbp3	0.851	0.347	2.22228e-09	0.831679	3.60029	1.41613	2.53152	0.395019
Adi1	0.645	0.143	2.26178e-09	0.573482	1.48313	0.48	3.04721	0.328169
Rhoa	0.826	0.357	2.27385e-09	0.847101	2.98591	1.16668	2.54606	0.392764
Npc2	0.826	0.327	2.27685e-09	0.774083	3.16015	1.22333	2.5704	0.389045
Rsl24d1	0.636	0.133	2.30785e-09	0.583078	1.12556	0.384507	2.87842	0.347413
RGD1304704	0.752	0.255	2.30982e-09	0.796247	2.48392	0.866524	2.84523	0.351465
Tmem237	0.628	0.745	2.30982e-09	1.09827	1.24286	4.95335	0.252423	3.96161
Ak2	0.471	0.051	2.34968e-09	0.610307	0.671485	0.132445	4.78419	0.209022
Chchd5	0.727	0.194	2.44752e-09	0.699275	1.80078	0.648242	2.75093	0.363513
Ndufb6	0.818	0.357	2.49079e-09	0.723978	3.46605	1.41373	2.44151	0.409582
Sdhc	0.876	0.418	2.49896e-09	0.502766	4.3385	2.37189	1.82565	0.547749
Klhdc2	0.661	0.163	2.56019e-09	0.515022	1.53426	0.618604	2.45665	0.407058
Nudt2	0.587	0.112	2.56776e-09	0.563861	1.27154	0.389877	3.20484	0.312028
Isca2	0.636	0.133	2.56776e-09	0.553048	1.45212	0.53185	2.69839	0.370591
mrpl11	0.537	0.082	2.56957e-09	0.530192	0.867431	0.276219	3.0656	0.326201
Pafah1b2	0.595	0.112	2.6665e-09	0.582931	1.16257	0.331266	3.43595	0.291041
Pcbd2	0.744	0.245	2.72532e-09	0.770543	2.1898	0.77839	2.79024	0.358392
Dynll1	0.909	0.592	2.77329e-09	0.723646	6.75289	3.5153	1.91839	0.521271
Rxrg	0.868	0.469	2.79487e-09	0.762618	4.46248	1.86057	2.39097	0.418241
Chmp4bl1	0.793	0.296	2.79487e-09	0.811199	2.76814	1.01933	2.69898	0.370511
Asmtl	0.769	0.276	2.87173e-09	0.80602	2.54351	0.878616	2.87358	0.347997
RGD1306215	0.851	0.398	2.87173e-09	0.885113	3.52162	1.43741	2.43996	0.409842
RGD1359290	0.347	0	3.11023e-09	0.652769	0.40333	0	41.333	0.0241938
Kpna2	0.421	0.031	3.15683e-09	0.676337	0.600289	0.0639071	8.25751	0.121102
Map1lc3a	0.851	0.51	3.15683e-09	0.832675	4.93454	2.26766	2.17089	0.460641
Tstd3	0.479	0.061	3.2227e-09	0.702513	0.864464	0.162696	5.0636	0.197488
Mrps15	0.736	0.204	3.22356e-09	0.654797	1.79228	0.666975	2.66225	0.375622
U2af1l4	0.636	0.143	3.25242e-09	0.628037	1.1897	0.373016	3.13223	0.319261
Echdc1	0.372	0.01	3.31505e-09	0.748001	0.465476	0.0212452	15.2175	0.0657136
Pop7	0.512	0.071	3.33781e-09	0.603439	0.751276	0.17796	4.0502	0.246901
Snrpd1	0.719	0.214	3.46746e-09	0.696328	2.06905	0.69555	2.94672	0.339361
Stoml2	0.562	0.092	3.54018e-09	0.510934	0.936613	0.299059	3.06289	0.32649
Rbx1	0.661	0.173	3.57933e-09	0.602503	1.97254	0.683894	2.85712	0.350002
Ndufaf6	0.421	0.031	3.65616e-09	0.667021	0.635782	0.099081	5.92021	0.168913
Tmem205	0.488	0.061	3.80433e-09	0.479691	0.716002	0.225778	3.07918	0.324762
Vdac3	0.76	0.224	3.8536e-09	0.726997	2.49798	0.968421	2.5633	0.390123
Yeats4	0.57	0.102	3.88103e-09	0.356424	0.95904	0.44513	2.12915	0.469671
Coprs	0.413	0.031	4.0506e-09	0.604063	0.667812	0.0827072	7.31132	0.136774
Sec61b	0.777	0.276	4.0506e-09	0.746426	2.49115	1.00504	2.4641	0.405828
Chchd1	0.694	0.184	4.18445e-09	0.637535	1.65679	0.618042	2.65394	0.376798
LOC103692716	0.975	0.847	4.67154e-09	0.916884	14.1005	8.05851	1.74884	0.571809
Taf12	0.612	0.122	4.77186e-09	0.567486	1.12189	0.402668	2.74287	0.364582
Dnajc8	0.669	0.184	4.77186e-09	0.579448	1.94441	0.690422	2.79033	0.358381
Hmgn2	0.802	0.265	4.8356e-09	0.794746	2.3962	0.934382	2.5479	0.392479
Tmem126a	0.678	0.184	4.86886e-09	0.638692	1.60858	0.57611	2.76156	0.362114
AABR07036007.1	0.463	0.051	4.90348e-09	0.63693	0.695782	0.148019	4.46645	0.223891
Snrpd3	0.843	0.388	4.95091e-09	0.698762	3.46213	1.40625	2.45163	0.407892
Odc1	0.686	0.184	5.02289e-09	0.651722	1.70107	0.601869	2.79647	0.357594
Ran	0.868	0.5	5.02377e-09	0.826937	3.96514	1.79265	2.20517	0.45348
Dda1	0.554	0.092	5.08594e-09	0.472969	0.874886	0.353714	2.43292	0.411029
Fam57b	0.959	0.643	5.10031e-09	0.787129	6.52505	3.54957	1.83591	0.544689
Glo1	0.843	0.418	5.35771e-09	0.828712	3.75133	1.49772	2.49471	0.400848
Hs3st2	0.364	0.01	5.41784e-09	0.73429	0.637735	0.0244526	18.8007	0.0531894
Sdc2	0.876	0.367	5.5662e-09	0.666909	3.32552	1.55671	2.129	0.469705
RGD1561590	0.76	0.327	5.7093e-09	0.776663	2.96737	1.2305	2.40014	0.416642
Nrap	0.438	0.041	5.86474e-09	0.676638	0.75439	0.127955	5.54085	0.180478
Ptrhd1	0.388	0.02	6.01919e-09	0.648021	0.492903	0.0695952	6.31826	0.158271
Sag	0.727	0.235	6.10849e-09	0.58305	3.08728	1.03183	2.97293	0.336369
Gfer	0.612	0.122	6.21885e-09	0.504349	1.01342	0.405759	2.46158	0.406244
Cox6b1.1	0.413	0.031	6.27232e-09	0.680048	0.568104	0.0765381	6.68034	0.149693
Txnl4a	0.645	0.163	6.30874e-09	0.675729	1.47804	0.491462	2.9674	0.336995
Chmp5	0.843	0.378	6.45047e-09	0.713957	3.16474	1.34919	2.33577	0.428125
Cox6c	0.983	0.857	6.47166e-09	0.805324	17.2227	10.6588	1.61524	0.619102
Dnajc4	0.529	0.082	6.64785e-09	0.585357	0.843632	0.25486	3.22295	0.310274
Mrps28	0.736	0.194	6.91743e-09	0.655853	1.74816	0.735012	2.3599	0.423746
Eid1	0.512	0.082	6.95204e-09	0.639413	0.888457	0.186945	4.56198	0.219203
Hdhd2	0.471	0.061	6.96521e-09	0.609731	0.901168	0.185517	4.66029	0.214579
March2	0.438	0.041	7.0913e-09	0.418889	0.654882	0.198513	3.18869	0.313609
Rpl30	0.645	0.153	7.0913e-09	0.496796	1.48267	0.57917	2.53351	0.39471
Mrpl23	0.736	0.224	7.43565e-09	0.62946	1.90132	0.806009	2.34228	0.426935
Tmem126b	0.661	0.173	7.44087e-09	0.658746	1.4469	0.497239	2.87222	0.348163
Anapc13	0.736	0.306	7.59963e-09	0.690995	2.44884	0.967576	2.51524	0.397577
Ccnl2	0.785	0.265	8.34046e-09	0.756926	2.56765	1.01489	2.51505	0.397606
Eef1e1	0.669	0.163	9.07079e-09	0.457512	1.34188	0.617336	2.15496	0.464046
Synj2bp	0.529	0.092	9.21508e-09	0.607208	0.854509	0.239361	3.46689	0.288443
Zfand5	0.579	0.122	9.74668e-09	0.659119	1.126	0.340823	3.23809	0.308824
Ndufaf3	0.702	0.184	9.79187e-09	0.560936	1.5694	0.67415	2.30855	0.433172
Atp6v0d1	0.983	0.776	9.97905e-09	0.79159	10.3846	6.46535	1.60526	0.622952
Ap2m1	0.992	0.878	1.00423e-08	0.802078	15.5342	9.66135	1.60725	0.622182
Gtf2a2	0.595	0.112	1.01169e-08	0.414357	0.952366	0.439949	2.13884	0.467544
RGD1565641	0.471	0.061	1.01466e-08	0.561449	0.652886	0.145918	4.25149	0.235211
Cdc42	0.86	0.388	1.02019e-08	0.732487	3.43552	1.61535	2.11986	0.471729
Psma2	0.802	0.286	1.0431e-08	0.728366	2.53524	1.08837	2.31729	0.431538
Rnf167	0.719	0.194	1.07859e-08	0.657017	1.75856	0.686798	2.53812	0.393992
Nudt18	0.355	0.01	1.07859e-08	0.609658	0.435196	0.0284474	11.5793	0.0863607
Dnajc19	0.645	0.173	1.10544e-08	0.673124	1.43503	0.462856	3.05596	0.32723
RGD1565183	0.504	0.082	1.11168e-08	0.571522	1.10934	0.2448	4.39301	0.227635
Exosc4	0.479	0.061	1.12744e-08	0.469515	0.587649	0.185627	3.05504	0.327328
Grcc10	0.661	0.173	1.16321e-08	0.623392	1.43082	0.547069	2.58643	0.386634
Hint2	0.661	0.173	1.17849e-08	0.645385	1.54076	0.53273	2.85733	0.349977
Ica1	0.512	0.082	1.2014e-08	0.568325	0.891296	0.247902	3.49472	0.286146
Tmem42	0.488	0.071	1.2426e-08	0.58374	0.739178	0.187662	3.79019	0.263839
Ssr4	0.777	0.245	1.27136e-08	0.697129	1.86864	0.810085	2.29079	0.436531
Phf5a	0.545	0.102	1.29176e-08	0.6508	0.914134	0.241165	3.6794	0.271784
Phyh	0.711	0.204	1.31796e-08	0.695834	1.63033	0.602205	2.67938	0.37322
Ap3s2	0.645	0.153	1.33377e-08	0.481151	1.35956	0.593626	2.26889	0.440744
Prdx3	0.636	0.153	1.3348e-08	0.579999	1.25515	0.468492	2.64403	0.37821
Rnf5	0.719	0.245	1.36662e-08	0.810526	2.10094	0.761285	2.73692	0.365375
Reep6	0.612	0.133	1.3668e-08	0.56204	1.12296	0.442872	2.50171	0.399726
Fam96b	0.521	0.092	1.40597e-08	0.570753	0.924102	0.250512	3.58564	0.27889
Rheb	0.802	0.265	1.44194e-08	0.62022	2.38782	1.13155	2.10048	0.476081
Grina	0.992	0.827	1.44541e-08	0.864027	8.8788	5.30889	1.67118	0.598381
Rab2b	0.595	0.122	1.45501e-08	0.543125	1.01129	0.369388	2.69193	0.371481
Ptges3	0.777	0.296	1.49597e-08	0.695066	2.28944	0.91131	2.49584	0.400666
Itgb3bp	0.421	0.041	1.50792e-08	0.588914	0.588362	0.107152	5.10757	0.195788
Pafah1b3	0.694	0.194	1.60941e-08	0.627696	1.46665	0.527731	2.74608	0.364156
Dnlz	0.554	0.102	1.62034e-08	0.572637	0.956655	0.310843	3.01286	0.331911
Dnm2	0.405	0.633	1.66507e-08	1.0677	0.598275	3.27516	0.185159	5.40077
Prdx5	0.826	0.388	1.70164e-08	0.836322	3.60348	1.51134	2.3752	0.421017
Vamp2	0.835	0.52	1.72264e-08	0.666104	5.45626	2.74938	1.98097	0.504803
Tmem14c	0.702	0.204	1.73235e-08	0.677402	1.56135	0.608882	2.53902	0.393853
Fmc1	0.702	0.204	1.78016e-08	0.664726	1.65241	0.632737	2.58645	0.38663
Gdf15	0.339	0.622	1.79871e-08	0.983228	0.632825	3.01332	0.212622	4.70318
Stxbp1	0.868	0.571	1.8438e-08	0.855217	5.0954	2.43257	2.09017	0.47843
Tatdn1	0.421	0.041	1.86318e-08	0.565822	0.592951	0.135342	4.14849	0.241052
Lix1	0.934	0.684	1.86318e-08	0.717741	9.97783	5.20685	1.91453	0.522321
Eif5a	0.893	0.571	1.90813e-08	0.789841	5.84007	3.01435	1.93432	0.516977
Ubap1l	0.521	0.092	2.00351e-08	0.579478	0.864583	0.214927	3.8883	0.257182
Serbp1	0.777	0.245	2.00655e-08	0.572407	2.15361	1.0074	2.12661	0.470231
Pdzd11	0.736	0.235	2.07816e-08	0.693419	1.99835	0.805689	2.46215	0.406149
Hddc3	0.438	0.051	2.18904e-08	0.548023	0.697739	0.166301	4.01439	0.249104
Dut	0.504	0.082	2.21417e-08	0.593492	0.91526	0.248801	3.57518	0.279706
Orai1	0.653	0.153	2.22758e-08	0.522276	1.3246	0.514826	2.54294	0.393246
Pcbp2	0.636	0.153	2.24702e-08	0.604657	1.28644	0.484469	2.62188	0.381405
Morn2	0.438	0.051	2.24948e-08	0.600332	0.702844	0.138847	4.78911	0.208807
Chga	0.992	0.99	2.29992e-08	0.851221	18.5522	33.0833	0.560905	1.78283
Mrpl10	0.413	0.041	2.31556e-08	0.562019	0.579332	0.101271	5.29639	0.188808
Csnk2b	0.785	0.367	2.38977e-08	0.830321	2.98285	1.21137	2.45041	0.408095
Dph3	0.479	0.071	2.43846e-08	0.563954	0.714577	0.206915	3.34038	0.299367
Lyrm4	0.669	0.163	2.52792e-08	0.569519	1.26549	0.523894	2.38903	0.41858
LOC288978	0.413	0.041	2.55586e-08	0.440954	0.635868	0.115119	5.16204	0.193722
Caly	0.884	0.459	2.55785e-08	0.762193	5.6901	2.63658	2.15376	0.464303
Mrpl43	0.438	0.051	2.58886e-08	0.501531	0.611519	0.162263	3.60796	0.277165
Cystm1	0.579	0.133	2.66124e-08	0.584149	1.36505	0.451008	2.9827	0.335267
RGD1564883	0.479	0.071	2.66379e-08	0.491988	0.754216	0.234436	3.12645	0.319852
Zfp771	0.669	0.163	2.67157e-08	0.472803	1.21207	0.531727	2.25587	0.443288
Mat2b	0.545	0.102	2.67671e-08	0.489271	0.895552	0.323333	2.71666	0.368099
Tmem62	0.314	0	2.68039e-08	0.689456	0.374126	0	38.4126	0.0260331
Chordc1	0.479	0.071	2.68903e-08	0.548128	0.742169	0.207968	3.45083	0.289785
Ube2n	0.719	0.224	2.89472e-08	0.65635	1.87635	0.771939	2.4124	0.414525
Sec11c	0.736	0.245	2.97217e-08	0.744446	2.13649	0.809968	2.61778	0.382004
Tmem223	0.521	0.092	3.00271e-08	0.439452	0.844506	0.321262	2.57954	0.387666
Mettl23	0.388	0.031	3.0338e-08	0.610574	0.538908	0.0832859	5.88414	0.169948
Lsm14a	0.785	0.286	3.04825e-08	0.705204	2.33888	0.988871	2.35154	0.425254
Ebpl	0.727	0.245	3.12986e-08	0.718148	2.14133	0.7805	2.72148	0.367448
Mrpl32	0.504	0.082	3.17879e-08	0.467504	0.762306	0.281693	2.64766	0.377692
Snrpf	0.521	0.102	3.18588e-08	0.627083	0.943982	0.253748	3.61702	0.27647
Anp32b	0.777	0.327	3.18626e-08	0.678806	3.03632	1.34459	2.2489	0.444663
Smim1	0.339	0.01	3.22597e-08	0.542974	0.340652	0.047929	6.05314	0.165204
Mrrf	0.339	0.01	3.22597e-08	0.202272	0.415034	0.161457	2.47895	0.403396
Znhit1	0.653	0.173	3.35439e-08	0.645947	1.23933	0.463051	2.64101	0.378643
Snrpb2	0.537	0.102	3.36155e-08	0.574129	0.825755	0.278757	2.89432	0.345504
Psme2	0.727	0.224	3.36155e-08	0.6186	1.87587	0.72427	2.56837	0.389352
Pts	0.364	0.02	3.52607e-08	0.475624	0.485115	0.0946583	4.73078	0.211382
Rpl5l1	0.455	0.061	3.62066e-08	0.558152	0.58096	0.153135	3.62253	0.27605
C1d	0.562	0.112	3.62066e-08	0.451191	0.953878	0.335861	2.78689	0.358823
Eif3j	0.645	0.153	3.62066e-08	0.320179	1.32828	0.759605	1.73892	0.575071
Ostc	0.777	0.255	3.63249e-08	0.610425	1.92511	0.873189	2.19105	0.456402
Mpc1	0.678	0.194	3.70362e-08	0.598898	1.49552	0.613238	2.41565	0.413968
Smim11	0.43	0.051	3.78979e-08	0.565307	0.569902	0.141456	3.82886	0.261175
S100a13	0.504	0.092	3.80372e-08	0.395608	0.855412	0.346338	2.42863	0.411755
Cox6a1	1	0.918	3.92139e-08	0.84461	18.4329	12.0785	1.52565	0.655459
Bloc1s2	0.455	0.061	4.01639e-08	0.417405	0.650271	0.195818	3.20802	0.311718
Bpgm	0.521	0.092	4.36131e-08	0.503137	0.84893	0.315569	2.63824	0.37904
Gcsh	0.694	0.194	4.40465e-08	0.550741	1.51988	0.630394	2.38896	0.418592
Trappc2l	0.736	0.286	4.47021e-08	0.690775	2.76753	1.17619	2.34156	0.427066
Ankrd46	0.537	0.102	4.47649e-08	0.522044	0.834066	0.282081	2.88983	0.346041
Fkbp4	0.983	0.908	4.5687e-08	0.629579	12.1791	7.83253	1.55424	0.643403
Gnai2	0.603	0.143	4.65822e-08	0.496259	1.05927	0.442507	2.363	0.423191
Psmg4	0.545	0.112	4.70788e-08	0.593061	0.905811	0.284061	3.11436	0.321093
Snrnp25	0.537	0.102	4.94837e-08	0.529824	0.744618	0.272101	2.67499	0.373833
Nim1k	0.331	0.01	4.94837e-08	0.535646	0.440699	0.0245173	13.0572	0.076586
Ywhah	0.777	0.286	5.04261e-08	0.675527	2.33596	1.05706	2.19853	0.45485
Ndfip1	0.967	0.796	5.11286e-08	0.7234	12.9145	7.78064	1.65898	0.602778
Chrac1	0.496	0.092	5.29243e-08	0.525107	0.82493	0.256681	3.13082	0.319405
Rab11a	0.678	0.204	5.32688e-08	0.566308	1.52853	0.660282	2.29535	0.435663
Sra1	0.719	0.245	5.42297e-08	0.660513	2.01802	0.845573	2.37037	0.421875
Sf3b5	0.628	0.173	5.53396e-08	0.602948	1.50162	0.533261	2.7825	0.35939
Ccdc58	0.463	0.071	5.53576e-08	0.635557	0.658704	0.140507	4.44299	0.225073
Itgb1bp1	0.529	0.102	5.63269e-08	0.506316	0.857503	0.30725	2.73444	0.365705
Med21	0.479	0.082	5.65695e-08	0.601897	0.81064	0.195311	3.99707	0.250183
Pnkd	0.702	0.245	5.76633e-08	0.695846	1.74664	0.682967	2.53496	0.394484
Mrps14	0.752	0.296	5.80978e-08	0.713946	2.64191	1.07104	2.45311	0.407646
Tmem160	0.76	0.265	5.89622e-08	0.674372	2.04119	0.87923	2.3067	0.433519
Lnx1	0.281	0.561	5.89622e-08	1.01121	0.424885	3.35303	0.129314	7.73314
Higd2a	0.851	0.449	5.89622e-08	0.823747	4.07732	1.84336	2.20536	0.453441
Rom1	1	0.969	5.9158e-08	0.622502	24.4043	16.9379	1.44055	0.694179
Ifi27	0.86	0.52	5.93899e-08	0.806276	5.72486	2.58107	2.21332	0.451811
Zfp143	0.38	0.031	5.9571e-08	0.542629	0.515119	0.107049	4.48633	0.222899
Vamp8	0.397	0.041	6.04178e-08	0.56964	0.562793	0.101551	5.1348	0.194749
Pnrc2	0.669	0.194	6.21188e-08	0.591787	1.47746	0.587001	2.49155	0.401356
Pak2	0.521	0.102	6.26139e-08	0.652127	0.814207	0.236399	3.34501	0.298953
Ptpmt1	0.653	0.173	6.39643e-08	0.580016	1.35628	0.543417	2.46881	0.405053
Scand1	0.818	0.429	6.51199e-08	0.779926	3.765	1.71746	2.18529	0.457605
Ubc	0.975	0.959	6.64678e-08	0.695028	10.1452	18.3233	0.553917	1.80532
Dusp1	0.471	0.673	6.8944e-08	0.965172	1.15752	5.09819	0.228559	4.37524
Cript	0.636	0.173	6.8944e-08	0.589744	1.39439	0.526575	2.61732	0.382071
Dctn6	0.769	0.255	6.97958e-08	0.477711	2.04947	0.998833	2.04144	0.489851
Bag1	0.893	0.571	6.97958e-08	0.760682	6.64557	3.33069	1.99227	0.50194
Rdh11	0.628	0.163	6.97987e-08	0.511679	1.35872	0.513422	2.61494	0.382418
Dbi	0.603	0.153	7.15358e-08	0.595959	1.59851	0.520633	3.0313	0.329892
Lsm12	0.653	0.184	7.26489e-08	0.530714	1.45007	0.570543	2.51502	0.397612
Stx18	0.438	0.061	7.26489e-08	0.613134	0.638916	0.129435	4.65388	0.214874
Sep15	0.826	0.48	7.36291e-08	0.678701	5.32573	2.76167	1.92509	0.519455
Mapre2	0.438	0.061	7.36291e-08	0.52021	0.656707	0.159353	3.9368	0.254014
Pla2g5	0.744	0.245	7.38035e-08	0.600363	2.08583	0.895289	2.31509	0.431948
Cib2	0.504	0.092	7.39885e-08	0.557655	0.78999	0.240219	3.19716	0.312778
LOC100911664	0.554	0.112	7.39885e-08	0.473869	0.828904	0.346632	2.35229	0.425117
Ssna1	0.702	0.214	7.48056e-08	0.653957	1.58863	0.65299	2.41125	0.414723
Mrpl37	0.702	0.245	7.48056e-08	0.595183	1.93057	0.794789	2.41128	0.414717
Ppil3	0.421	0.051	7.48056e-08	0.470106	0.615582	0.123842	4.67405	0.213947
Mrpl17	0.81	0.337	7.5001e-08	0.70486	2.7094	1.24893	2.16009	0.462945
Glrx	0.62	0.153	7.53278e-08	0.566743	1.20845	0.46604	2.55956	0.390692
Mrpl21	0.479	0.082	7.5677e-08	0.50273	0.857245	0.222544	3.72938	0.268141
Hdac2	0.736	0.245	7.6737e-08	0.598115	1.64204	0.725285	2.24681	0.445075
Ppdpf	0.793	0.408	7.6737e-08	0.727841	3.60431	1.54145	2.32963	0.429252
Otub1	0.628	0.153	7.6737e-08	0.476601	1.16338	0.521167	2.20906	0.452681
Mrpl27	0.736	0.255	7.8092e-08	0.589917	1.96898	0.93093	2.10322	0.475462
LOC687679	0.372	0.031	7.8092e-08	0.535691	0.514623	0.0932584	5.08068	0.196824
Grpel1	0.777	0.265	7.85763e-08	0.675436	2.37418	0.993476	2.37592	0.42089
Rpl34-ps1	0.512	0.102	7.89923e-08	0.566395	0.96582	0.271577	3.46555	0.288554
Tmem134	0.438	0.061	7.91871e-08	0.521605	0.5695	0.150348	3.61403	0.2767
Mpdu1	0.727	0.224	7.96761e-08	0.22522	1.73257	1.1488	1.50377	0.664994
Cfdp1	0.62	0.163	7.98453e-08	0.432562	1.56766	0.683255	2.27574	0.439418
Aktip	0.612	0.163	8.06523e-08	0.581527	1.23949	0.478034	2.56026	0.390585
Kcne2	0.76	0.276	8.15814e-08	0.633037	2.43268	1.03327	2.34138	0.427099
Glod4	0.612	0.143	8.18249e-08	0.302665	1.05999	0.57044	1.84341	0.542472
LOC499331	0.421	0.051	8.19829e-08	0.515618	0.5068	0.122782	3.89211	0.25693
Rmdn1	0.438	0.061	8.23213e-08	0.384026	0.714531	0.246534	2.8243	0.35407
Tceal8	0.711	0.235	8.27372e-08	0.533843	1.90724	0.896805	2.11428	0.472975
Ino80c	0.438	0.061	8.34364e-08	0.489222	0.577322	0.167319	3.31223	0.301911
Supt4h1	0.587	0.133	8.70709e-08	0.438692	1.06358	0.469153	2.24058	0.446314
Gnas	0.678	0.235	9.20661e-08	0.681539	2.32161	0.802984	2.86797	0.348678
Mlf2	0.835	0.48	9.2623e-08	0.737116	3.75652	1.87261	2.00069	0.499827
Fbl	0.421	0.051	9.43328e-08	0.359558	0.54485	0.211019	2.51042	0.39834
Syf2	0.653	0.184	9.47915e-08	0.62302	1.46942	0.545502	2.66322	0.375486
Phpt1	0.81	0.48	9.47915e-08	0.76153	4.97633	2.28995	2.16801	0.461252
Stard7	0.488	0.082	9.47915e-08	0.474558	0.786798	0.252786	3.03211	0.329803
Apoo	0.496	0.092	9.47915e-08	0.44625	0.763727	0.301785	2.48161	0.402964
Cisd1	0.843	0.429	1.00044e-07	0.653273	3.77955	1.91163	1.97205	0.507086
Rab1a	0.752	0.286	1.02381e-07	0.678888	2.00678	0.859628	2.31913	0.431196
Ubqln4	0.562	0.143	1.04722e-07	0.644937	1.26917	0.394926	3.15903	0.316553
Nicn1	0.678	0.184	1.05697e-07	0.524202	1.33946	0.601867	2.20548	0.453416
Urod	0.686	0.194	1.05837e-07	0.541842	1.39751	0.597303	2.31763	0.431475
Msrb1	0.504	0.092	1.07947e-07	0.434152	0.917049	0.343776	2.62044	0.381616
Mxra7	0.537	0.112	1.09151e-07	0.517462	0.937152	0.344528	2.67158	0.37431
Fkbp1a	0.744	0.255	1.12362e-07	0.530325	2.51413	1.24762	2.00707	0.498239
Med31	0.587	0.153	1.1351e-07	0.646256	1.19463	0.403102	2.91607	0.342927
Snf8	0.545	0.112	1.18336e-07	0.451544	0.873349	0.326075	2.62843	0.380456
Ptms	0.777	0.388	1.19645e-07	0.656876	3.58122	1.65014	2.1632	0.462278
Pdrg1	0.81	0.418	1.20757e-07	0.745103	3.64608	1.68258	2.16006	0.462949
Rabep1	0.479	0.082	1.21304e-07	0.453916	0.68632	0.223859	2.97752	0.33585
Rad21	0.413	0.051	1.22051e-07	0.488812	0.49305	0.145249	3.24028	0.308615
RGD1563941	0.388	0.041	1.24233e-07	0.534738	0.495011	0.097069	4.71669	0.212013
Sh3bgrl3	0.471	0.082	1.24281e-07	0.517569	0.864965	0.258292	3.26124	0.306632
Ndufb8	0.851	0.51	1.25943e-07	0.761521	6.02622	3.02886	1.98634	0.503438
Commd7	0.413	0.051	1.27572e-07	0.486415	0.59546	0.166419	3.43194	0.291381
Ndufv3	0.934	0.735	1.28815e-07	0.8096	6.82298	3.81802	1.78499	0.560227
Nop16	0.521	0.102	1.29254e-07	0.488463	0.860152	0.305374	2.75911	0.362436
Pgrmc2	0.471	0.082	1.29346e-07	0.526611	0.761301	0.217937	3.38384	0.295523
Eif3m	0.785	0.306	1.36424e-07	0.525886	2.32858	1.12027	2.06905	0.483315
Cnot7	0.521	0.102	1.36723e-07	0.454712	0.866531	0.353983	2.40817	0.415253
Mettl10	0.339	0.02	1.42582e-07	0.622141	0.426231	0.0471153	7.63774	0.130929
Ube2a	0.504	0.092	1.47209e-07	0.441515	0.666533	0.271505	2.40327	0.4161
Esd	0.81	0.357	1.53037e-07	0.62885	2.94908	1.41097	2.08244	0.480207
Commd1	0.851	0.449	1.54299e-07	0.600691	6.08022	2.46136	2.46431	0.405792
Rab7a	0.769	0.296	1.56592e-07	0.641767	2.40745	1.01107	2.36757	0.422374
Bccip	0.388	0.041	1.62828e-07	0.389767	0.452108	0.1522	2.849	0.351001
Fbxw2	0.545	0.122	1.65029e-07	0.538047	0.971673	0.362843	2.63294	0.379804
Mrps23	0.512	0.102	1.65029e-07	0.530606	0.841656	0.292722	2.81333	0.355451
Sdhd	0.744	0.245	1.7148e-07	0.547655	1.82006	0.883485	2.04823	0.488226
Polr2d	0.512	0.102	1.7745e-07	0.529134	0.909865	0.315945	2.82215	0.35434
RGD1562987	0.86	0.52	1.77703e-07	0.689309	4.39073	2.26524	1.93419	0.517013
Fbxo8	0.43	0.061	1.81132e-07	0.432595	0.622038	0.201264	2.9917	0.334258
LOC361985	0.843	0.347	1.83057e-07	0.664105	2.87376	1.23206	2.32175	0.430709
Tarbp2	0.488	0.092	1.83864e-07	0.557749	0.704561	0.2204	3.10139	0.322436
Urm1	0.479	0.082	1.83864e-07	0.348129	0.65589	0.293949	2.19079	0.456456
Mcam	0.281	0.551	1.84875e-07	1.01226	0.461027	2.91427	0.161075	6.20829
Idh1	0.355	0.031	1.87306e-07	0.536881	0.509054	0.0600562	7.40911	0.134969
Slc17a7	0.917	0.724	1.87306e-07	0.698256	7.55301	4.3876	1.71981	0.581461
Vac14	0.471	0.082	1.88507e-07	0.44113	0.752959	0.276934	2.65901	0.37608
Cnih1	0.653	0.173	2.01312e-07	0.364522	1.36653	0.724717	1.87355	0.533746
Med30	0.455	0.071	2.05665e-07	0.399505	0.744056	0.23927	3.02506	0.330572
Atp6v0c	1	0.867	2.13991e-07	0.538414	22.5837	15.9621	1.41457	0.706927
Eif3k	0.769	0.306	2.13991e-07	0.660392	2.20937	0.96897	2.26704	0.441103
Ube2l3	0.686	0.214	2.22418e-07	0.607482	1.59659	0.65086	2.43107	0.411342
Mrps24	0.57	0.133	2.26498e-07	0.436343	1.15378	0.510723	2.23494	0.447439
Pdcl2	0.331	0.02	2.32889e-07	0.48776	0.450872	0.0760984	5.35284	0.186817
Pcnp	0.306	0.01	2.38721e-07	0.548664	0.486707	0.0216831	15.6773	0.0637863
Asl	0.62	0.714	2.48394e-07	0.90206	1.48366	4.88493	0.305144	3.27714
Lyrm2	0.446	0.071	2.54431e-07	0.407034	0.637578	0.232909	2.66593	0.375103
Cisd3	0.587	0.143	2.60167e-07	0.464775	1.00635	0.454171	2.18959	0.456706
Fam96a	0.38	0.041	2.63647e-07	0.349861	0.420071	0.151242	2.66724	0.37492
Hscb	0.355	0.031	2.65183e-07	0.437859	0.416503	0.105086	3.70596	0.269836
Vopp1	0.38	0.041	2.67403e-07	0.236279	0.448358	0.215731	2.03055	0.492478
Tmed2	0.653	0.184	2.67915e-07	0.494103	1.55647	0.688846	2.24152	0.446126
Clns1a	0.562	0.133	2.68517e-07	0.396662	0.915792	0.44038	2.05558	0.486481
Cct5	0.802	0.347	2.77539e-07	0.743575	2.31554	1.01613	2.26632	0.441244
Cdkn2aipnl	0.397	0.051	2.88481e-07	0.481483	0.596789	0.150652	3.77705	0.264757
Arl8b	0.512	0.102	2.92328e-07	0.427622	0.632738	0.275016	2.2551	0.44344
Acyp1	0.421	0.061	2.93775e-07	0.382814	0.517934	0.193754	2.59103	0.385946
Churc1	0.628	0.194	3.00633e-07	0.619161	1.71476	0.632736	2.68347	0.372652
Mkrn2	0.372	0.041	3.04578e-07	0.616049	0.413152	0.0673304	5.472	0.182749
Ndufaf2	0.397	0.051	3.06045e-07	0.502392	0.514665	0.105046	4.56047	0.219276
Zfp330	0.421	0.061	3.11542e-07	0.446311	0.565652	0.183979	2.9676	0.336973
Hccs	0.372	0.041	3.13553e-07	0.475014	0.580907	0.122665	4.45411	0.224512
Psmb5	0.752	0.367	3.13553e-07	0.757836	2.98719	1.27825	2.32655	0.429821
Nol7	0.752	0.265	3.14212e-07	0.689253	2.00737	0.875839	2.27735	0.439106
Trappc13	0.603	0.153	3.19636e-07	0.319078	1.18851	0.635673	1.85621	0.538732
Ift20	0.595	0.153	3.29288e-07	0.538034	1.0548	0.428375	2.42896	0.411698
Mkks	0.628	0.173	3.31818e-07	0.447831	1.29959	0.61104	2.10871	0.474224
Dpy30	0.678	0.265	3.43008e-07	0.642617	2.14293	0.768844	2.76426	0.36176
Pigx	0.397	0.051	3.44827e-07	0.380072	0.582961	0.184179	3.05368	0.327474
Nphs1	0.826	0.357	3.54434e-07	0.504028	3.35882	1.81241	1.84855	0.540965
Rpp25l	0.372	0.041	3.54924e-07	0.50028	0.463174	0.102599	4.2023	0.237965
Smim8	0.347	0.031	3.56468e-07	0.500383	0.550326	0.0794221	6.26608	0.159589
Sub1	0.678	0.265	3.56842e-07	0.707431	2.07716	0.820114	2.5143	0.397725
Nipsnap3b	0.273	0	3.57353e-07	0.591218	0.337185	0	34.7185	0.0288031
Arl3	0.595	0.163	3.5743e-07	0.574397	1.31329	0.498477	2.60246	0.384251
Gins4	0.388	0.051	3.69449e-07	0.535641	0.568003	0.135269	3.97885	0.251329
Ebag9	0.479	0.092	3.72714e-07	0.509436	0.656228	0.216366	2.94314	0.339773
Wasl	0.603	0.153	3.92284e-07	0.387144	1.09562	0.550422	1.97283	0.506886
Dynlt1	0.711	0.245	3.93742e-07	0.474804	1.72554	0.871391	1.96909	0.507848
Swi5	0.769	0.306	3.97857e-07	0.610285	2.39058	1.17684	2.02268	0.494394
Psmb4	0.719	0.245	3.98627e-07	0.551716	1.79347	0.862504	2.067	0.483792
Acp1	0.504	0.102	4.04385e-07	0.324699	0.753137	0.386397	1.92518	0.519431
Ap3s1	0.463	0.082	4.25288e-07	0.442746	0.655066	0.250958	2.54856	0.392379
Krcc1	0.537	0.122	4.35423e-07	0.444351	0.922255	0.360894	2.51353	0.397847
Ercc1	0.455	0.082	4.43233e-07	0.411997	0.694905	0.264761	2.56552	0.389785
RGD1304624	0.413	0.061	4.58595e-07	0.453972	0.635484	0.200029	3.07331	0.325382
Mrps30	0.413	0.061	4.65262e-07	0.451067	0.551419	0.175987	3.01859	0.33128
Camk2b	0.917	0.714	4.65262e-07	0.690786	7.34775	4.33464	1.69352	0.590485
Mrpl48	0.595	0.163	4.8216e-07	0.520802	1.40073	0.540633	2.56202	0.390317
Mrpl12	0.628	0.184	5.14219e-07	0.533209	1.55282	0.598656	2.56766	0.38946
Ahcyl1	0.488	0.102	5.2327e-07	0.544555	0.80695	0.267569	2.94323	0.339763
Nptn	0.595	0.153	5.24014e-07	0.469532	1.11691	0.47025	2.3465	0.426166
Btg1	0.529	0.122	5.50839e-07	0.506805	0.749027	0.291049	2.52127	0.396625
Fn3krp	0.719	0.245	5.60386e-07	0.475316	1.90038	0.963731	1.96191	0.509707
Gtf2e2	0.702	0.224	5.63868e-07	0.372451	1.51667	0.831122	1.81504	0.550953
Desi1	0.851	0.418	5.68736e-07	0.733556	3.59319	1.72496	2.07682	0.481506
Raly	0.86	0.418	5.82709e-07	0.626229	3.9619	1.98848	1.98746	0.503154
Arcn1	0.471	0.092	6.03615e-07	0.404266	0.680647	0.272475	2.44499	0.409
Mrpl22	0.545	0.133	6.09249e-07	0.479622	0.880758	0.357572	2.42336	0.412651
Vdac1	0.934	0.592	6.2275e-07	0.55746	4.8461	2.97537	1.62663	0.614768
Hs2st1	0.413	0.061	6.2736e-07	0.4688	0.515647	0.171657	2.89363	0.345587
Etfa	0.752	0.306	6.29102e-07	0.663743	2.34489	1.00192	2.32716	0.429709
Slc25a4	0.975	0.806	6.29102e-07	0.719893	9.45182	6.03105	1.56625	0.638466
Kif1b	0.76	0.837	6.37655e-07	0.790083	2.56441	5.13876	0.500005	1.99998
Ccdc90b	0.364	0.041	6.67522e-07	0.441413	0.394936	0.110213	3.36849	0.296868
Nxnl2	0.537	0.133	6.72311e-07	0.525745	0.968312	0.315497	3.00559	0.332713
Map7d2	0.38	0.051	6.79429e-07	0.511147	0.550949	0.124862	4.15943	0.240417
Gnb1	0.289	0.01	6.84128e-07	0.665865	0.270848	0.0164874	10.6031	0.0943125
Nsmce1	0.397	0.061	6.97594e-07	0.539952	0.75632	0.161063	4.47975	0.223227
Tprg1l	0.521	0.122	6.98251e-07	0.522358	0.855073	0.31409	2.66924	0.374639
Cyb5a	0.364	0.041	7.08047e-07	0.443515	0.446874	0.124778	3.38983	0.295
Cenpv	0.289	0.01	7.19844e-07	0.515497	0.280799	0.0393524	5.89229	0.169713
Oxr1	0.537	0.122	7.51229e-07	0.317656	0.890671	0.477989	1.84568	0.541806
Litaf	0.669	0.204	7.7083e-07	0.452422	1.40714	0.652184	2.1401	0.467269
Kxd1	0.43	0.071	7.80238e-07	0.419462	0.732091	0.241889	2.9461	0.339432
Krtcap2	0.661	0.235	8.02017e-07	0.488993	1.64822	0.757743	2.15987	0.462991
Aldoa	1	0.969	8.47832e-07	0.7625	24.1726	16.4838	1.46616	0.682054
Agtpbp1	0.645	0.194	8.49209e-07	0.440896	1.28452	0.649425	1.9631	0.509399
Pfdn4	0.479	0.102	8.94535e-07	0.477246	0.806202	0.267992	2.93606	0.340592
Eed	0.405	0.061	8.9813e-07	0.434798	0.634861	0.212532	2.89783	0.345086
Hpcal1	0.388	0.061	8.98899e-07	0.621199	0.581443	0.112674	4.82126	0.207415
Myl12a	0.529	0.133	9.10531e-07	0.494835	0.977944	0.337013	2.84699	0.351248
Mphosph6	0.38	0.051	9.35504e-07	0.432551	0.511815	0.149367	3.27431	0.305408
Ubl4a	0.471	0.092	9.58726e-07	0.264299	0.652647	0.343095	1.87668	0.532856
Armc1	0.331	0.031	9.74928e-07	0.463307	0.447034	0.0564598	6.87686	0.145415
Psma4	0.777	0.306	9.83532e-07	0.573895	2.24625	1.14969	1.94556	0.51399
Icmt	0.562	0.143	9.83532e-07	0.387545	0.91201	0.440071	2.04859	0.488142
Lsm4	0.81	0.367	9.83532e-07	0.577828	2.8949	1.50839	1.91314	0.522701
Iscu	0.76	0.398	1.00269e-06	0.609377	3.34132	1.71877	1.93856	0.515846
Ankrd24	0.57	0.143	1.00269e-06	0.322248	0.917313	0.513079	1.7728	0.56408
Gaa	0.57	0.704	1.01213e-06	0.847912	1.45304	4.18341	0.34889	2.86623
Syt1	0.81	0.378	1.0295e-06	0.624932	2.82996	1.39253	2.02489	0.493855
Slc25a11	0.661	0.204	1.03561e-06	0.438541	1.28508	0.657233	1.94097	0.515206
Grb2.1	0.669	0.224	1.0357e-06	0.538547	1.52603	0.710995	2.13043	0.469388
Psmb10	0.331	0.031	1.04784e-06	0.567894	0.390602	0.0627958	5.50309	0.181716
Mthfs	0.331	0.031	1.04784e-06	0.543371	0.364535	0.0699956	4.68194	0.213586
Ube2d3	0.744	0.245	1.06488e-06	0.397962	1.71072	0.98599	1.72765	0.578822
Fam174a	0.479	0.102	1.07067e-06	0.311234	0.639787	0.315561	1.9959	0.501028
Rinl	0.331	0.031	1.08035e-06	0.533139	0.366894	0.061687	5.25749	0.190205
Ppa2	0.529	0.122	1.08239e-06	0.34183	0.756993	0.395786	1.89014	0.529061
Psmf1	0.537	0.133	1.09423e-06	0.509665	0.789805	0.299028	2.58813	0.386379
Ptch1	0.306	0.541	1.12683e-06	0.907768	0.405828	3.0532	0.13575	7.3665
Mrpl50	0.488	0.102	1.15742e-06	0.393425	0.704756	0.285091	2.42216	0.412855
Ift46	0.579	0.153	1.15745e-06	0.433791	1.1609	0.551478	2.08539	0.479527
Polr3k	0.463	0.092	1.15745e-06	0.408785	0.665467	0.267499	2.43412	0.410825
Mrps18b	0.669	0.204	1.16682e-06	0.454038	1.46942	0.656504	2.21967	0.450516
Synj1	0.694	0.224	1.17584e-06	0.358071	1.44886	0.826248	1.74453	0.573219
Commd9	0.554	0.143	1.18072e-06	0.398869	0.912802	0.437517	2.06205	0.484955
Myl12b	0.653	0.235	1.1828e-06	0.602962	1.65162	0.708792	2.31168	0.432586
Ddrgk1	0.926	0.714	1.18399e-06	0.652834	6.86866	4.30553	1.59393	0.627379
Ngrn	0.545	0.133	1.18566e-06	0.385715	0.911902	0.442788	2.03606	0.491145
B3gnt8	0.05	0.306	1.19273e-06	0.826252	0.0440148	1.03279	0.0517985	19.3056
Usp46	0.413	0.071	1.19929e-06	0.516269	0.662776	0.173508	3.66619	0.272763
RGD1309540	0.438	0.082	1.19978e-06	0.519931	0.543707	0.160471	3.24811	0.307871
Sap30bp	0.512	0.112	1.22432e-06	0.346304	0.715686	0.356362	1.98079	0.504849
Sptssa	0.38	0.051	1.2378e-06	0.291881	0.472486	0.182109	2.51153	0.398164
Ola1	0.669	0.235	1.33729e-06	0.553251	1.48441	0.675778	2.17915	0.458895
Dhrs3	0.455	0.092	1.33841e-06	0.384197	0.725067	0.297311	2.39193	0.418072
Med7	0.372	0.051	1.35452e-06	0.45235	0.566168	0.149381	3.61504	0.276622
Eif3i	0.645	0.214	1.36475e-06	0.346867	1.38175	0.797055	1.72448	0.579885
Vps29	0.744	0.296	1.36475e-06	0.571748	2.10783	1.01037	2.07555	0.4818
Sugt1	0.826	0.357	1.379e-06	0.518297	2.83178	1.61138	1.75269	0.570553
Mrpl19	0.504	0.122	1.38585e-06	0.486052	0.843529	0.333752	2.48297	0.402743
Irak2	0.116	0.388	1.41098e-06	0.861347	0.127676	1.54628	0.0884648	11.3039
Pigy	0.372	0.051	1.43373e-06	0.481623	0.516506	0.132651	3.69086	0.270939
Tmem50a	0.62	0.184	1.44926e-06	0.518713	1.08624	0.474716	2.26161	0.442163
Fkbp11	0.529	0.122	1.4828e-06	0.427058	0.896157	0.387609	2.27902	0.438786
Pea15	0.612	0.173	1.50014e-06	0.435488	1.18118	0.573406	2.04177	0.48977
Tomm22	0.793	0.347	1.52279e-06	0.590835	2.38961	1.24318	1.91481	0.522245
Mrpl18	0.587	0.163	1.53032e-06	0.420582	1.05522	0.511449	2.04281	0.489523
Stx12	0.636	0.194	1.53032e-06	0.371318	1.18704	0.631318	1.86653	0.535753
Fam103a1	0.612	0.173	1.53272e-06	0.328292	1.14755	0.626708	1.81802	0.55005
RGD1311899	0.793	0.357	1.54069e-06	0.573318	2.33889	1.19399	1.95093	0.512577
Txndc17	0.463	0.092	1.54086e-06	0.302616	0.679687	0.337034	1.98738	0.503176
AABR07040855.1	0.545	0.153	1.54187e-06	0.475244	1.12351	0.429481	2.5792	0.387717
Acsl1	0.843	0.388	1.57744e-06	0.598108	3.16078	1.5605	2.01897	0.495303
Mrpl46	0.438	0.082	1.59579e-06	0.393239	0.560373	0.215311	2.53149	0.395024
Cited1	0.504	0.122	1.61027e-06	0.38537	0.916007	0.398722	2.26561	0.441382
Htatsf1	0.438	0.082	1.63992e-06	0.340924	0.685648	0.293656	2.29091	0.436508
Tmem14a	0.413	0.071	1.67412e-06	0.395656	0.646599	0.229493	2.74162	0.364747
Etfb	0.661	0.214	1.70697e-06	0.530055	1.30703	0.5832	2.22021	0.450408
Ttc1	0.636	0.194	1.70697e-06	0.291016	1.38019	0.792215	1.73294	0.577055
Crls1	0.537	0.133	1.70697e-06	0.454588	0.825881	0.345303	2.35259	0.425064
Zdhhc6	0.545	0.143	1.72805e-06	0.396107	1.11539	0.510323	2.16286	0.46235
Tspan17	0.397	0.061	1.76109e-06	0.319071	0.540464	0.242706	2.17828	0.459077
Ino80e	0.388	0.061	1.82223e-06	0.453112	0.528683	0.16355	3.10391	0.322174
Polr2g	0.702	0.245	1.82436e-06	0.521668	1.45372	0.713027	2.02444	0.493964
Coa5	0.388	0.061	1.84641e-06	0.395752	0.478133	0.154627	2.96508	0.337259
Ghitm	0.934	0.673	1.86256e-06	0.576108	6.73297	4.20583	1.59944	0.625218
Mrps27	0.322	0.031	1.86274e-06	0.510123	0.365372	0.0704536	4.66569	0.214331
Usf2	0.347	0.041	1.86681e-06	0.485369	0.377854	0.100265	3.51749	0.284294
Atg3	0.579	0.163	1.86894e-06	0.340339	1.09714	0.588805	1.84892	0.540858
Commd6	0.438	0.082	1.87011e-06	0.239596	0.497505	0.285699	1.71629	0.582651
Coa3	0.653	0.245	1.91857e-06	0.643462	1.75383	0.710448	2.44825	0.408455
Mrpl42	0.347	0.041	1.91994e-06	0.44076	0.449098	0.116623	3.62572	0.275808
Cox14	0.372	0.051	1.93067e-06	0.238817	0.43739	0.22296	1.92046	0.52071
Tsen15	0.488	0.112	1.93138e-06	0.365205	0.783754	0.337099	2.28682	0.437288
Tmem135	0.322	0.031	1.97492e-06	0.424086	0.428329	0.112339	3.58291	0.279103
Zc3h15	0.669	0.224	1.98103e-06	0.377808	1.45074	0.780964	1.84679	0.54148
Trnau1ap	0.612	0.184	1.99792e-06	0.506572	1.20078	0.536452	2.21572	0.451321
Erlec1	0.645	0.204	2.00976e-06	0.34203	1.36414	0.792144	1.71309	0.583742
Fdx1l	0.595	0.163	2.01915e-06	0.374349	1.02498	0.547025	1.85804	0.538201
RGD1564804	0.298	0.02	2.01915e-06	0.368143	0.354634	0.0838084	3.88701	0.257267
Cmpk1	0.719	0.306	2.01915e-06	0.333095	2.13488	1.30747	1.62803	0.614239
Ergic3	0.802	0.347	2.01915e-06	0.604519	2.26144	1.14102	1.97341	0.506737
Mrps34	0.653	0.204	2.03784e-06	0.437865	1.23976	0.614428	2.00144	0.499639
Rpl32.1	0.298	0.02	2.04775e-06	0.43454	0.271835	0.04871	4.80047	0.208313
Cd99	0.554	0.143	2.05028e-06	0.474994	0.972426	0.416505	2.30343	0.434134
Ptp4a2	0.587	0.163	2.06186e-06	0.470161	1.03184	0.477896	2.13537	0.468303
LOC100362432	0.835	0.337	2.10782e-06	0.527908	2.24609	1.2748	1.75599	0.569479
Rpl35a	0.322	0.031	2.11729e-06	0.189297	0.362869	0.182724	1.93473	0.516868
Rpp21	0.413	0.071	2.18135e-06	0.364847	0.567224	0.222176	2.48615	0.402228
Mrps11	0.562	0.143	2.22575e-06	0.24486	0.782535	0.503599	1.5431	0.648046
Rwdd1	0.579	0.163	2.27973e-06	0.372407	1.05532	0.546734	1.91351	0.5226
Lcmt1	0.496	0.112	2.29276e-06	0.395495	0.72858	0.330864	2.16679	0.461513
Morn4	0.388	0.061	2.43432e-06	0.450325	0.477895	0.154656	2.96311	0.337483
Atp6v0e1	0.893	0.51	2.44262e-06	0.499535	4.16178	2.54864	1.63047	0.613319
Tmem248	0.496	0.112	2.4492e-06	0.33507	0.748665	0.385203	1.91969	0.520918
Arpc2	0.851	0.48	2.45555e-06	0.648442	3.58712	1.91906	1.8647	0.536279
Sharpin	0.388	0.061	2.46092e-06	0.321802	0.421782	0.184277	2.22251	0.449942
Tmem150c	0.537	0.143	2.58751e-06	0.42234	1.0865	0.449722	2.38513	0.419264
Ube2m	0.471	0.102	2.60616e-06	0.331195	0.651875	0.274349	2.32769	0.429611
Prelid1	0.57	0.153	2.70705e-06	0.315	0.964664	0.537115	1.78146	0.561337
Ptpn21	0.24	0	2.71265e-06	0.413013	0.38786	0	39.786	0.0251344
St13	0.793	0.347	2.71543e-06	0.639021	2.43158	1.20134	2.01561	0.496128
LOC100359687	0.446	0.092	2.74722e-06	0.443101	0.614719	0.230272	2.60006	0.384607
Kdm4c	0.314	0.031	2.74956e-06	0.450715	0.412867	0.0719541	5.15981	0.193806
Ppp1cb	0.562	0.153	2.81006e-06	0.321608	0.918687	0.492073	1.84971	0.540626
Med29	0.496	0.122	2.83518e-06	0.48748	0.821685	0.319893	2.52108	0.396656
Blcap	0.537	0.143	2.88888e-06	0.411896	1.07642	0.4483	2.37055	0.421844
Pstk	0.314	0.031	2.97785e-06	0.442485	0.392008	0.0767968	4.6316	0.215908
Plekha1	0.339	0.041	3.01485e-06	0.403704	0.36098	0.115174	2.96372	0.337414
Txnl1	0.686	0.224	3.01963e-06	0.481102	1.38798	0.701436	1.96501	0.508903
Siva1	0.289	0.02	3.06236e-06	0.558037	0.307767	0.0430233	5.99297	0.166862
Fam32a	0.521	0.133	3.10847e-06	0.33087	0.843999	0.427704	1.95109	0.512535
Stx8	0.529	0.133	3.13315e-06	0.139575	0.900408	0.673406	1.33216	0.750658
Cnp	0.289	0.02	3.161e-06	0.366444	0.433985	0.0622107	6.14846	0.162642
Grk1	0.669	0.235	3.18033e-06	0.502836	1.5641	0.692626	2.24031	0.446367
Ppib	0.793	0.306	3.1839e-06	0.536202	2.22795	1.1477	1.9331	0.517303
Nfyb	0.38	0.061	3.18402e-06	0.374515	0.522559	0.180855	2.79039	0.358373
Hmbs	0.554	0.143	3.18836e-06	0.34069	0.834647	0.450419	1.83452	0.545103
Eef1a2	0.488	0.112	3.20401e-06	0.351897	0.857981	0.389107	2.17481	0.45981
Cops2	0.455	0.102	3.2454e-06	0.461535	0.725768	0.270209	2.62578	0.380839
Tmem141	0.314	0.031	3.30158e-06	0.373107	0.311223	0.0997249	2.92753	0.341585
Mycbp	0.289	0.02	3.36026e-06	0.366766	0.325978	0.0823802	3.6369	0.274959
Cab39	0.752	0.306	3.38236e-06	0.62927	1.89701	0.863048	2.18431	0.45781
Zfp444	0.62	0.194	3.41989e-06	0.503715	1.14483	0.508769	2.2261	0.449217
Ggcx	0.331	0.561	3.4314e-06	0.789709	0.69439	3.3422	0.210128	4.759
Tmem147	0.719	0.286	3.45324e-06	0.560943	1.71976	0.840485	2.03385	0.491679
Cep19	0.405	0.071	3.45716e-06	0.385274	0.505052	0.20548	2.39026	0.418365
Arl2	0.628	0.194	3.50736e-06	0.493344	1.23065	0.590966	2.06443	0.484394
Vdac2	0.884	0.541	3.60477e-06	0.536032	3.85631	2.34804	1.63963	0.609896
Nt5c3a	0.752	0.316	3.75311e-06	0.574831	2.11263	0.936774	2.24196	0.446038
Pole4	0.446	0.092	3.75311e-06	0.326061	0.661212	0.295688	2.19574	0.455427
Zmynd11	0.38	0.061	3.76159e-06	0.2954	0.473144	0.208519	2.211	0.452285
Pgam1	0.983	0.806	3.90221e-06	0.492488	8.65748	6.20756	1.39403	0.717344
Pitpna	0.711	0.296	3.93064e-06	0.527521	1.99193	0.98261	2.01683	0.495827
Lrit1	0.702	0.755	4.05231e-06	0.808146	1.7398	3.95515	0.441295	2.26606
Cops6	0.777	0.337	4.11377e-06	0.549382	2.33518	1.20784	1.92569	0.519295
Dynll2	0.694	0.245	4.12546e-06	0.455748	1.58741	0.845507	1.86721	0.535559
Pqlc1	0.612	0.663	4.20497e-06	0.924455	1.1817	4.6624	0.255051	3.92078
Bloc1s5	0.355	0.051	4.37609e-06	0.35376	0.448528	0.170612	2.53875	0.393895
RGD1310769	0.421	0.082	4.39026e-06	0.262084	0.627361	0.332642	1.86014	0.537595
Rnaset2	0.769	0.347	4.39026e-06	0.589479	2.5564	1.28558	1.98089	0.504824
Diablo	0.496	0.122	4.39032e-06	0.352589	0.906614	0.431275	2.07719	0.481419
Pebp1	0.95	0.837	4.4137e-06	0.724962	9.90669	6.21689	1.59256	0.627921
Gtf2f2	0.537	0.153	4.44435e-06	0.478965	0.908616	0.379625	2.3577	0.424143
Sept1	0.231	0	4.44435e-06	0.664227	0.200304	0	21.0304	0.0475501
Bax	0.479	0.112	4.46598e-06	0.346438	0.600147	0.301293	1.96004	0.510193
Timm17a	0.727	0.296	4.50093e-06	0.525885	1.87238	0.952109	1.95652	0.511113
Bscl2	0.438	0.092	4.50093e-06	0.380421	0.557145	0.249195	2.1881	0.457018
Bnip3	0.521	0.133	4.51834e-06	0.309732	0.843413	0.441222	1.89134	0.528727
Ss18l2	0.76	0.367	4.52694e-06	0.580025	3.01781	1.52186	1.97656	0.505928
Snap25	1	0.99	4.53411e-06	0.714401	26.3723	19.7586	1.33456	0.749312
Dclk3	0.132	0.388	4.53411e-06	0.837139	0.143646	1.31429	0.116022	8.61909
Fxn	0.372	0.061	4.5661e-06	0.461507	0.504798	0.138733	3.46121	0.288916
Cops5	0.595	0.173	4.58386e-06	0.35725	0.992508	0.537942	1.82959	0.546571
Acbd6	0.256	0.01	4.62622e-06	0.617531	0.248928	0.0151329	10.3024	0.0970652
LOC294154	0.306	0.031	4.63561e-06	0.440985	0.419129	0.0786161	4.84256	0.206502
Snrpc	0.628	0.184	4.69005e-06	0.387311	1.14103	0.621036	1.82403	0.548237
Imp3	0.636	0.214	4.71234e-06	0.512153	1.32728	0.596772	2.20392	0.453736
Rcan2	0.256	0.01	4.95647e-06	0.484454	0.345248	0.0266078	9.70418	0.103048
Sap18	0.281	0.02	5.12949e-06	0.436826	0.383375	0.0615664	5.49665	0.181929
Dnaja2	0.711	0.265	5.18352e-06	0.490377	1.9223	0.934764	2.04527	0.488932
Rnf19b	0.281	0.02	5.29955e-06	0.422873	0.354829	0.0653026	4.84484	0.206405
Ppp1ca	0.868	0.49	5.34236e-06	0.425731	3.33097	2.14873	1.54765	0.64614
Hdac5	0.579	0.163	5.40373e-06	0.222043	0.910763	0.600256	1.50881	0.662773
Thap3	0.306	0.031	5.41894e-06	0.371037	0.323209	0.0914882	3.28323	0.304578
Hsdl2	0.628	0.204	5.41894e-06	0.451226	1.23825	0.606449	2.02491	0.493849
Rps19	0.446	0.092	5.51324e-06	0.256325	0.510985	0.297209	1.69586	0.58967
Sgk1	0.43	0.092	5.52674e-06	0.45528	0.736284	0.263127	2.73237	0.365983
Ykt6	0.372	0.061	5.55058e-06	0.459999	0.476309	0.153192	2.97998	0.335573
Nfu1	0.438	0.092	5.58531e-06	0.388287	0.50658	0.222987	2.2172	0.451019
Otud5	0.438	0.092	5.58531e-06	0.209236	0.52791	0.308324	1.68982	0.591779
Cdipt	0.628	0.204	5.72145e-06	0.357407	1.17668	0.657151	1.77873	0.562198
Slc25a20	0.628	0.204	5.72145e-06	0.264822	1.32077	0.81529	1.61249	0.62016
Psmb1	0.868	0.49	5.8484e-06	0.400153	3.57659	2.26448	1.57689	0.634161
Lamtor3	0.388	0.071	5.95214e-06	0.420375	0.535733	0.189627	2.73376	0.365797
Dtymk	0.628	0.214	5.95512e-06	0.480195	1.32033	0.6437	2.03508	0.491382
Eif3g	0.686	0.255	6.02692e-06	0.380183	1.7311	0.963373	1.78872	0.559058
Tmem35	0.603	0.184	6.08043e-06	0.26115	1.23443	0.732684	1.67558	0.596808
Aup1	0.388	0.071	6.19527e-06	0.32799	0.574227	0.235851	2.37634	0.420815
LOC288913	0.653	0.245	6.21894e-06	0.443165	1.63434	0.86148	1.88684	0.529988
Mtch1	0.868	0.541	6.34036e-06	0.544249	4.32991	2.65559	1.62812	0.614204
Smim12	0.512	0.133	6.34792e-06	0.399641	0.726027	0.343894	2.07979	0.480817
Chchd3	0.595	0.184	6.38592e-06	0.266077	1.05546	0.662266	1.58487	0.630967
Mrps9	0.488	0.122	6.43654e-06	0.393334	0.775895	0.356517	2.14422	0.466369
Ywhag	0.678	0.265	6.45943e-06	0.510628	1.78893	0.887139	2.00519	0.498707
Anxa7	0.719	0.265	6.48148e-06	0.363576	1.66504	0.97188	1.70595	0.586182
Nudt14	0.397	0.071	6.54916e-06	0.237445	0.45109	0.249907	1.77406	0.563679
Rnf187	0.76	0.306	6.58159e-06	0.436007	1.894	1.1029	1.71085	0.584504
Mrpl33	0.347	0.051	6.59972e-06	0.386182	0.388508	0.129684	2.85293	0.350516
Pdcd4	0.694	0.245	6.94311e-06	0.467967	1.50505	0.808577	1.85083	0.540298
Adra1b	0.835	0.806	7.47319e-06	0.810612	2.97559	6.85518	0.434888	2.29944
Mob4	0.529	0.143	7.75348e-06	0.349403	0.70073	0.367307	1.88369	0.530873
Pop4	0.579	0.163	7.75348e-06	0.31092	0.7981	0.475601	1.66412	0.600917
Ccdc124	0.826	0.378	7.84184e-06	0.55064	2.81303	1.4912	1.88052	0.531769
Vti1b	0.248	0.01	7.85914e-06	0.488227	0.355209	0.02091	11.8152	0.0846365
Ankrd27	0.273	0.02	7.96556e-06	0.444497	0.435484	0.0835125	4.7639	0.209912
Nudt3	0.405	0.082	8.09755e-06	0.375848	0.548299	0.222305	2.4033	0.416094
Ap2s1	0.826	0.469	8.14619e-06	0.328237	3.6268	2.4289	1.49116	0.670617
Vkorc1	0.843	0.469	8.1815e-06	0.536642	3.28828	1.83675	1.78599	0.559913
Cdk4	0.364	0.061	8.21131e-06	0.389949	0.564191	0.196751	2.77721	0.360073
Znrd1	0.364	0.061	8.21131e-06	0.340604	0.477008	0.164596	2.78934	0.358508
Lama2	0.421	0.092	8.36472e-06	0.449836	0.551874	0.181836	2.92893	0.341421
LOC100151767	0.298	0.031	8.3673e-06	0.420453	0.308913	0.0614899	4.46096	0.224167
Igsf11	0.38	0.071	8.39979e-06	0.430474	0.49242	0.153719	3.0688	0.325861
Nptx1	0.62	0.673	8.40661e-06	0.906409	1.24685	4.07626	0.30758	3.25119
Frmd4b	0.355	0.061	8.6876e-06	0.410554	0.61317	0.135142	4.29351	0.232909
Pde6g	0.744	0.337	8.6876e-06	0.628454	2.41239	1.17141	2.05042	0.487705
Yif1a	0.645	0.214	8.72068e-06	0.324778	1.23886	0.738033	1.66953	0.598971
Prune	0.273	0.02	8.87043e-06	0.436064	0.335901	0.0676931	4.45214	0.224611
Eif1a	0.521	0.143	9.15773e-06	0.35647	0.812547	0.419091	1.91695	0.521662
Bola1	0.405	0.082	9.20621e-06	0.326294	0.535248	0.248107	2.11249	0.473375
Chmp2a	0.752	0.337	9.21916e-06	0.480083	2.52376	1.42391	1.76703	0.565922
Sept4	0.405	0.082	9.31928e-06	0.372272	0.669145	0.271706	2.41083	0.414795
Mrps5	0.405	0.082	9.44304e-06	0.399223	0.620375	0.239066	2.53096	0.395108
Ptprn2	0.463	0.112	9.76589e-06	0.244999	0.82425	0.459317	1.77758	0.562561
Lmod1	0.702	0.265	1.00453e-05	0.467457	1.73986	0.906876	1.9085	0.523971
Dcps	0.339	0.051	1.01516e-05	0.369082	0.418344	0.144659	2.76959	0.361064
Cplx3	0.926	0.816	1.03794e-05	0.558719	8.81618	5.68139	1.5508	0.64483
Hnrnpab	0.653	0.224	1.03921e-05	0.40442	1.47786	0.795947	1.8461	0.541683
Emc2	0.339	0.051	1.05912e-05	0.405012	0.369539	0.121925	2.87692	0.347594
Itpa	0.636	0.214	1.05912e-05	0.368356	1.35536	0.771395	1.74734	0.572299
Taf13	0.339	0.051	1.07392e-05	0.305334	0.544397	0.194764	2.70749	0.369345
Rbp4	0.496	0.143	1.08522e-05	0.383932	1.03941	0.437205	2.3466	0.426149
Cstb	0.81	0.439	1.08522e-05	0.647059	3.16986	1.66037	1.90369	0.525296
Magoh	0.339	0.051	1.104e-05	0.308674	0.422015	0.172033	2.37328	0.421359
Eef2	0.926	0.694	1.11387e-05	0.630427	6.69748	4.2309	1.58162	0.632264
Apool	0.339	0.051	1.11878e-05	0.332857	0.415034	0.155322	2.57094	0.388962
Strbp	0.421	0.092	1.12258e-05	0.316881	0.625794	0.277374	2.21242	0.451993
Wrb	0.512	0.133	1.12969e-05	0.186397	0.764626	0.530543	1.43305	0.697812
Parm1	0.488	0.133	1.14315e-05	0.426801	0.939346	0.398607	2.32337	0.430409
Gid8	0.405	0.082	1.14668e-05	0.336697	0.530563	0.245297	2.11738	0.472281
Smc6	0.405	0.082	1.14668e-05	0.240395	0.465249	0.261649	1.7495	0.571593
mrpl24	0.504	0.133	1.1469e-05	0.35137	0.754974	0.366685	2.0308	0.492416
Max	0.479	0.122	1.16764e-05	0.304442	0.736256	0.390832	1.86177	0.537124
Cmas	0.521	0.143	1.16862e-05	0.311315	0.80608	0.450537	1.77202	0.564328
Fry	0.248	0.48	1.17493e-05	0.850501	0.365002	1.93256	0.193046	5.18012
Acbd7	0.215	0	1.17878e-05	0.594436	0.304346	0	31.4346	0.0318121
RGD1560017	0.215	0	1.17878e-05	0.458766	0.282724	0	29.2724	0.0341619
Med11	0.215	0	1.17878e-05	0.502926	0.247146	0	25.7146	0.0388884
Ube2d1	0.314	0.041	1.17973e-05	0.190327	0.334567	0.174196	1.87066	0.534571
LOC306766	0.264	0.02	1.18182e-05	0.454202	0.294632	0.0575441	4.51013	0.221723
Mrps6	0.355	0.061	1.18309e-05	0.430081	0.457671	0.14258	3.06509	0.326255
Uimc1	0.603	0.204	1.19253e-05	0.509664	1.17941	0.525879	2.21955	0.450542
Hras	0.314	0.041	1.19388e-05	0.287481	0.360577	0.146017	2.37524	0.42101
Pabpc1	0.314	0.041	1.20215e-05	0.404872	0.40293	0.122838	3.10853	0.321696
Pdcl	0.471	0.122	1.20433e-05	0.317916	0.789602	0.380137	2.04954	0.487914
RGD1560065	0.314	0.041	1.20936e-05	0.314093	0.42383	0.155765	2.61714	0.382097
Arpc4	0.587	0.173	1.21747e-05	0.285156	1.08367	0.663046	1.62495	0.615403
Mgmt	0.289	0.031	1.25689e-05	0.411342	0.358774	0.0797603	4.10844	0.243402
Vcp	0.835	0.827	1.25941e-05	0.661107	3.18095	5.51302	0.577754	1.73084
Sirpa	0.397	0.082	1.27611e-05	0.332822	0.662778	0.266995	2.42884	0.411719
Slx1b	0.355	0.061	1.28084e-05	0.422725	0.43455	0.142708	2.91111	0.343511
Gstm6	0.446	0.112	1.29392e-05	0.331565	0.802547	0.324874	2.42643	0.412129
Ubl3	0.446	0.102	1.30925e-05	0.200416	0.518932	0.329034	1.56012	0.640978
Tmem106c	0.264	0.02	1.31464e-05	0.523176	0.291523	0.0361625	6.53178	0.153098
Polr2f	0.669	0.276	1.31464e-05	0.58001	1.98512	0.903612	2.18378	0.457923
Hint3	0.264	0.02	1.33502e-05	0.310632	0.340598	0.0996581	3.1972	0.312774
C8g	0.24	0.01	1.3498e-05	0.473949	0.277609	0.0283604	7.49755	0.133377
Fra10ac1	0.289	0.031	1.35106e-05	0.306852	0.387895	0.130289	2.83626	0.352577
Samd4a	0.264	0.02	1.35419e-05	0.437621	0.374793	0.0694839	4.84114	0.206563
Mrpl55	0.463	0.122	1.35594e-05	0.350861	0.875921	0.407864	2.12012	0.471672
Ssbp1	0.43	0.102	1.36023e-05	0.393069	0.713055	0.284973	2.45126	0.407954
Serpina1	0.264	0.02	1.37234e-05	0.375626	0.375295	0.078547	4.35131	0.229816
Rnls	0.264	0.02	1.37234e-05	0.452769	0.270051	0.0496839	4.69224	0.213118
Fgf1	0.645	0.214	1.37608e-05	0.444755	1.34182	0.713543	1.86833	0.535237
Tmub1	0.289	0.031	1.38669e-05	0.40653	0.308228	0.0605622	4.50989	0.221735
Extl2	0.331	0.051	1.3909e-05	0.441193	0.438261	0.115757	3.5645	0.280545
Snx4	0.331	0.051	1.41093e-05	0.38444	0.542825	0.168422	3.09842	0.322745
RGD1563570	0.264	0.02	1.41334e-05	0.457525	0.293182	0.0590751	4.38916	0.227834
Gdi2	0.678	0.255	1.42653e-05	0.339877	1.4356	0.856742	1.66785	0.599574
Auh	0.678	0.224	1.46097e-05	0.280403	1.21501	0.774195	1.56212	0.640155
Polr3h	0.355	0.061	1.47838e-05	0.304697	0.433206	0.183845	2.28639	0.43737
Cdip1	0.446	0.112	1.48001e-05	0.355759	0.719126	0.318553	2.2192	0.450612
Cops8	0.521	0.143	1.48728e-05	0.287916	0.775377	0.454652	1.69025	0.591629
Ndufb9	0.86	0.561	1.48964e-05	0.664424	5.19456	3.01549	1.72024	0.581316
Ikbip	0.388	0.082	1.49172e-05	0.374909	0.655596	0.212908	2.98597	0.3349
Acot9	0.413	0.092	1.53203e-05	0.393515	0.696077	0.282945	2.41027	0.414891
RGD1559786	0.413	0.092	1.53203e-05	0.362934	0.650477	0.25894	2.45585	0.407191
Cabp4	0.711	0.286	1.54454e-05	0.469463	1.67029	0.860227	1.93086	0.517904
Cdh2	0.678	0.255	1.54981e-05	0.468088	1.66064	0.804913	2.05008	0.487785
Tsg101	0.669	0.235	1.55168e-05	0.342526	1.362	0.819856	1.6533	0.604853
Zfp36l1	0.545	0.173	1.58043e-05	0.449454	1.25876	0.5518	2.25838	0.442795
Mospd3	0.521	0.143	1.59032e-05	0.292279	0.882419	0.50603	1.72939	0.578238
Ptn	0.777	0.347	1.59233e-05	0.556801	2.4125	1.25225	1.9192	0.52105
Tipinl1	0.372	0.071	1.61466e-05	0.312336	0.446412	0.201935	2.15354	0.464351
Olfm1	0.86	0.531	1.64901e-05	0.625815	3.71074	2.15141	1.72144	0.58091
Ube2k	0.661	0.245	1.67319e-05	0.463778	1.56955	0.822311	1.89779	0.526929
Tbata	0.388	0.082	1.67409e-05	0.391058	0.538662	0.200828	2.60242	0.384258
RGD1309730	0.355	0.061	1.70997e-05	0.221716	0.363522	0.199508	1.78286	0.560897
Spink4	0.669	0.276	1.7173e-05	0.476209	2.3469	1.09735	2.12841	0.469833
Stmn3	0.934	0.714	1.76444e-05	0.534498	7.97773	5.13908	1.55129	0.644623
Eif2b2	0.438	0.102	1.79736e-05	0.291646	0.644729	0.334215	1.90209	0.525736
Smad2	0.372	0.071	1.82282e-05	0.32893	0.608837	0.219049	2.70176	0.370129
Phb	0.752	0.286	1.83786e-05	0.354716	2.00205	1.26157	1.58234	0.631976
Ndufs4	0.793	0.398	1.84206e-05	0.518147	2.76133	1.47348	1.86812	0.535296
Dpm2	0.562	0.173	1.84494e-05	0.239448	1.00529	0.644073	1.55226	0.644221
Papd5	0.347	0.061	1.86147e-05	0.436075	0.431658	0.137543	2.99342	0.334066
Anp32a	0.802	0.429	1.86249e-05	0.508454	2.78885	1.62085	1.71619	0.582687
Ankrd40	0.207	0	1.88975e-05	0.522108	0.285015	0	29.5015	0.0338966
Oscp1	0.207	0	1.88975e-05	0.578645	0.25048	0	26.048	0.0383907
Dpcd	0.678	0.255	1.88989e-05	0.411437	1.70932	0.911522	1.86574	0.535981
Adcy2	0.504	0.153	1.89555e-05	0.396202	0.94838	0.449679	2.08489	0.479642
Rbfa	0.306	0.041	1.90321e-05	0.317051	0.36827	0.139298	2.53365	0.394687
Impdh1	0.545	0.633	1.90775e-05	0.917191	1.16082	3.51002	0.332618	3.00645
Manf	0.636	0.224	1.91667e-05	0.346047	1.33893	0.78063	1.70615	0.586116
Rac1	0.281	0.031	1.92751e-05	0.471854	0.334787	0.0557103	5.24708	0.190582
Timm21	0.372	0.071	1.93252e-05	0.301424	0.49625	0.232105	2.09103	0.478232
Zfp414	0.455	0.112	1.94705e-05	0.290227	0.629378	0.310622	1.99418	0.501459
Tomm34	0.322	0.051	1.94734e-05	0.430981	0.452716	0.12111	3.52923	0.283348
Prc1	0.306	0.041	1.94931e-05	0.347977	0.429718	0.142717	2.8793	0.347307
Endog	0.306	0.041	1.94931e-05	0.254024	0.284658	0.130416	2.09846	0.476539
Lyrm1	0.331	0.051	1.97608e-05	0.247486	0.35629	0.170917	2.02463	0.493917
Psma5	0.702	0.265	1.97608e-05	0.3701	1.45758	0.871237	1.66536	0.600471
Ddx25	0.537	0.153	1.97967e-05	0.228967	0.772193	0.509767	1.50489	0.6645
Nfyc	0.256	0.02	1.98813e-05	0.484758	0.308084	0.0388914	6.50594	0.153706
Ispd	0.281	0.031	2.03833e-05	0.384289	0.384006	0.0885541	3.99786	0.250134
Enoph1	0.231	0.01	2.04896e-05	0.429482	0.238827	0.0156624	9.69616	0.103134
Dlst	0.521	0.143	2.05222e-05	0.267735	0.789117	0.471314	1.66028	0.602308
Snx5	0.702	0.306	2.08061e-05	0.543931	1.82871	0.895412	2.0308	0.492416
RGD1561252	0.388	0.082	2.09015e-05	0.343095	0.458315	0.203629	2.19219	0.456166
Cuta	0.785	0.378	2.0933e-05	0.550002	2.41348	1.28575	1.87033	0.534665
Dnajc21	0.281	0.031	2.09417e-05	0.325447	0.304486	0.103059	2.78162	0.359503
Szrd1	0.504	0.133	2.09537e-05	0.15044	0.66404	0.488135	1.35313	0.739029
Rnf208	0.496	0.133	2.10849e-05	0.315583	0.695305	0.376268	1.82595	0.547662
Smim19	0.306	0.041	2.11325e-05	0.345356	0.373622	0.135004	2.64559	0.377987
Fkbp8	0.769	0.337	2.14345e-05	0.480691	2.57583	1.43788	1.78594	0.559929
Mlx	0.595	0.184	2.14345e-05	0.231841	0.894254	0.591126	1.50427	0.664776
Ccdc43	0.256	0.02	2.17597e-05	0.318319	0.3341	0.0936583	3.31956	0.301245
Tmem65	0.231	0.01	2.17788e-05	0.484675	0.198403	0.0288986	5.35761	0.18665
Timm10b	0.405	0.092	2.20123e-05	0.358343	0.588675	0.255101	2.25829	0.442813
Tram1	0.455	0.112	2.22993e-05	0.126882	0.574713	0.420206	1.35915	0.735756
Lsm8	0.364	0.071	2.26071e-05	0.349168	0.510651	0.19525	2.53666	0.394219
RGD1304567	0.554	0.173	2.34083e-05	0.298612	0.984283	0.575419	1.69841	0.588785
Abhd17b	0.322	0.051	2.35217e-05	0.327672	0.381848	0.143668	2.54996	0.392162
Bcat1	0.983	0.857	2.35475e-05	0.64729	14.0626	9.32847	1.50695	0.663591
Gosr2	0.322	0.051	2.38355e-05	0.302232	0.369877	0.153092	2.32922	0.429328
Stx4	0.43	0.102	2.41486e-05	0.326929	0.618076	0.306989	1.98138	0.504698
Thyn1	0.322	0.051	2.41533e-05	0.433818	0.441994	0.131318	3.19843	0.312654
Scoc	0.628	0.214	2.45171e-05	0.29873	1.40265	0.820159	1.70166	0.587661
Dyrk1b	0.347	0.061	2.50485e-05	0.269313	0.453994	0.210937	2.10012	0.476164
Tmem9b	0.736	0.306	2.55522e-05	0.433558	2.01039	1.16779	1.7154	0.582953
Dbp	0.702	0.286	2.56601e-05	0.447106	2.06603	1.06223	1.93618	0.516482
Rchy1	0.43	0.102	2.56601e-05	0.170979	0.586754	0.388354	1.49805	0.667535
Rnf181	0.587	0.194	2.57998e-05	0.226158	1.12879	0.765098	1.46922	0.680632
Pofut2	0.372	0.071	2.5854e-05	0.163198	0.386104	0.258546	1.47499	0.677969
Cul1	0.545	0.163	2.60188e-05	0.331893	0.945408	0.51426	1.82239	0.548729
Ube2d2	0.339	0.061	2.60987e-05	0.453989	0.434161	0.121246	3.38419	0.295491
Fam58b	0.793	0.367	2.60987e-05	0.438378	2.81038	1.56099	1.79528	0.557016
Sftpa1	0.273	0.031	2.6251e-05	0.483805	0.444718	0.0692281	5.73935	0.174236
Tf	0.298	0.041	2.70233e-05	0.326235	0.423224	0.127158	3.15857	0.316599
Snx12	0.612	0.184	2.73171e-05	0.188835	0.891104	0.641821	1.38244	0.723358
Slc25a3	0.934	0.663	2.75118e-05	0.488216	5.99711	4.08435	1.46717	0.681583
Cd2bp2	0.405	0.092	2.75136e-05	0.354388	0.575064	0.228188	2.45631	0.407115
Mapk3	0.504	0.143	2.80812e-05	0.272659	0.722442	0.412306	1.73439	0.576573
Ddx5	0.967	0.898	2.82745e-05	0.66809	5.37983	8.69037	0.619494	1.61422
Runx1t1	0.322	0.051	2.84489e-05	0.315074	0.348152	0.145944	2.29668	0.435412
Alkbh7	0.38	0.082	2.87242e-05	0.340753	0.489642	0.195758	2.4283	0.41181
Srrm4	0.331	0.52	2.87332e-05	0.858116	0.538113	2.82571	0.193289	5.17359
Nudt7	0.322	0.051	2.88008e-05	0.185212	0.363335	0.213274	1.6721	0.598052
Hipk1	0.388	0.082	2.88718e-05	0.287081	0.52225	0.266449	1.92531	0.519397
Tsr2	0.298	0.041	2.89214e-05	0.395035	0.361179	0.093458	3.58772	0.278728
Rfng	0.322	0.051	2.91571e-05	0.302223	0.335595	0.14285	2.26101	0.44228
Mettl9	0.612	0.214	2.94128e-05	0.368857	1.17405	0.676555	1.72463	0.579835
Stmn1	0.339	0.061	2.9747e-05	0.334259	0.504246	0.192068	2.54491	0.392941
Tspo	0.917	0.663	2.98584e-05	0.559522	5.27948	3.29963	1.59821	0.6257
Tmem263	0.38	0.082	2.99087e-05	0.449328	0.501275	0.169487	2.84854	0.351057
Brk1	0.545	0.173	2.99111e-05	0.363405	1.0217	0.550878	1.83944	0.543645
Ascc1	0.339	0.061	3.00621e-05	0.303985	0.477321	0.203538	2.28213	0.438188
Ube2e2	0.198	0	3.00621e-05	0.510244	0.207072	0	21.7072	0.0460676
Gemin8	0.248	0.02	3.01652e-05	0.567455	0.26778	0.0289406	7.13345	0.140185
Tmem219	0.421	0.102	3.02226e-05	0.25951	0.647331	0.355908	1.79644	0.556657
Smarce1	0.736	0.286	3.02561e-05	0.416673	1.7693	1.00643	1.75054	0.571253
Eif2s1	0.537	0.163	3.05258e-05	0.348793	0.954552	0.474958	1.98894	0.502781
Asnsd1	0.322	0.051	3.06258e-05	0.230703	0.308553	0.163438	1.8367	0.544455
Ubac1	0.504	0.143	3.07924e-05	0.260487	0.824208	0.47437	1.72225	0.580634
Por	0.521	0.633	3.07924e-05	0.836176	1.02933	2.70871	0.382289	2.61582
Dgcr6	0.471	0.122	3.1138e-05	0.227503	0.704227	0.439552	1.58875	0.629424
Arfgef1	0.496	0.143	3.12455e-05	0.365363	0.886154	0.421871	2.07505	0.481916
Bet1	0.364	0.071	3.13262e-05	0.318629	0.479826	0.200202	2.33026	0.429136
Nr1d2	0.248	0.02	3.14648e-05	0.43555	0.319649	0.0417636	6.36835	0.157027
Nsmce2	0.273	0.031	3.15006e-05	0.403761	0.388675	0.0798102	4.43908	0.225272
Gstm1	0.645	0.245	3.15054e-05	0.421991	1.55631	0.809375	1.91159	0.523125
Idh2	0.38	0.082	3.15724e-05	0.333579	0.49043	0.213511	2.23895	0.446639
Rpa3	0.339	0.061	3.18944e-05	0.346441	0.395656	0.163787	2.33422	0.428409
Arfrp1	0.446	0.112	3.19327e-05	0.260407	0.66383	0.367093	1.78691	0.559626
Dnal4	0.314	0.051	3.21015e-05	0.388988	0.438684	0.122691	3.38142	0.295734
Rangrf	0.248	0.02	3.23524e-05	0.424985	0.330098	0.0569722	5.07819	0.19692
Ush2a	0.314	0.051	3.25297e-05	0.412994	0.538937	0.138931	3.68585	0.271308
Smim7	0.645	0.224	3.26348e-05	0.359631	1.3432	0.783221	1.70595	0.586183
Smn1	0.273	0.031	3.28045e-05	0.333498	0.309232	0.0971316	2.97981	0.335592
Eif4g2	0.76	0.357	3.28085e-05	0.54237	2.41184	1.31473	1.82818	0.546993
Rad23a	0.223	0.01	3.2931e-05	0.499362	0.231834	0.0163213	9.18777	0.10884
Sgta	0.595	0.204	3.30338e-05	0.394026	1.18673	0.635275	1.85461	0.539196
Utp23	0.248	0.02	3.32646e-05	0.439941	0.264292	0.0456677	4.92732	0.20295
Tango2	0.446	0.112	3.33311e-05	0.304402	0.681161	0.339694	1.97647	0.505952
Cnbp	0.86	0.5	3.36383e-05	0.521511	3.62149	2.20402	1.64023	0.609671
Zfp717	0.339	0.061	3.38767e-05	0.330352	0.446188	0.177345	2.43501	0.410675
Zfp385a	0.339	0.061	3.38767e-05	0.338171	0.398606	0.158408	2.42629	0.412153
Ddx54	0.364	0.071	3.44466e-05	0.197805	0.436661	0.259804	1.6555	0.604046
Hibch	0.223	0.01	3.44784e-05	0.459333	0.24085	0.0333358	5.78853	0.172755
AABR07060778.1	0.223	0.01	3.44784e-05	0.427618	0.22293	0.0335771	5.34525	0.187082
Ppp2r5e	0.612	0.204	3.48661e-05	0.301058	1.08498	0.666768	1.61796	0.618064
C1qbp	0.636	0.224	3.49868e-05	0.343102	1.27184	0.764135	1.65583	0.603926
Sorbs3	0.339	0.061	3.5447e-05	0.274606	0.41587	0.198929	2.03834	0.490594
RGD1312005	0.636	0.255	3.57611e-05	0.353034	1.65813	0.970637	1.70106	0.587867
Bckdhb	0.405	0.092	3.62445e-05	0.202847	0.534841	0.328965	1.60737	0.622135
Cntrob	0.636	0.235	3.6802e-05	0.414569	1.19003	0.648101	1.82347	0.548404
Fez2	0.339	0.061	3.71495e-05	0.346186	0.462434	0.189731	2.36535	0.42277
Arpc5	0.554	0.173	3.74479e-05	0.288021	0.940097	0.57262	1.63073	0.613221
Slc39a3	0.455	0.122	3.74743e-05	0.353665	0.689341	0.334522	2.02989	0.492639
Twf1	0.455	0.122	3.79183e-05	0.298764	0.742706	0.364531	2.00973	0.497579
Hspbp1	0.62	0.204	3.88649e-05	0.252916	1.16262	0.750337	1.54223	0.648412
RGD735065	0.355	0.071	3.89899e-05	0.344292	0.523822	0.2072	2.45775	0.406877
Timm50	0.421	0.102	3.93735e-05	0.203934	0.567571	0.35681	1.57458	0.63509
Mcts1	0.653	0.245	3.98776e-05	0.367738	1.33761	0.765996	1.73662	0.575831
Hmgcl	0.488	0.143	4.07316e-05	0.376405	0.969519	0.420501	2.2753	0.439502
Serping1	0.612	0.214	4.07316e-05	0.345318	1.27463	0.733298	1.72828	0.578609
Dpm3	0.355	0.071	4.10583e-05	0.372137	0.462467	0.169167	2.63702	0.379216
Ssx2ip	0.645	0.224	4.12204e-05	0.346052	1.16295	0.686595	1.68383	0.593885
Mrpl44	0.314	0.051	4.13812e-05	0.453158	0.299122	0.0911083	3.05734	0.327082
Rapgef5	0.455	0.122	4.26442e-05	0.261284	0.680513	0.382295	1.76019	0.568121
Dusp28	0.355	0.071	4.26693e-05	0.194986	0.454345	0.260714	1.71526	0.583002
Htra4	0.289	0.041	4.30243e-05	0.361969	0.369848	0.11698	2.99141	0.33429
Lrrc57	0.289	0.041	4.30243e-05	0.310274	0.356151	0.111266	3.01941	0.331191
Rhox12	0.331	0.061	4.30817e-05	0.145193	0.395623	0.236099	1.64821	0.606717
Timm22	0.471	0.133	4.36119e-05	0.321677	0.729358	0.393341	1.83308	0.545529
Stx7	0.314	0.051	4.36451e-05	0.241097	0.469496	0.196678	2.32001	0.431032
Nudt21	0.446	0.122	4.36515e-05	0.330754	0.634894	0.321337	1.94634	0.513785
Dcun1d5	0.612	0.214	4.41517e-05	0.38479	1.11194	0.6137	1.79884	0.555915
Ypel5	0.421	0.102	4.481e-05	0.31516	0.504562	0.257617	1.92275	0.520088
Tmem192	0.512	0.163	4.48546e-05	0.354428	0.945122	0.443154	2.10772	0.474446
Dpp7	0.678	0.745	4.49067e-05	0.624623	1.80563	3.84117	0.471448	2.12113
Comtd1	0.471	0.133	4.55563e-05	0.226397	0.724887	0.439234	1.63587	0.611296
Tmem230	0.702	0.255	4.57947e-05	0.295482	1.40542	0.939583	1.49057	0.670886
Ppp1cc	0.975	0.816	4.62797e-05	0.590301	8.44357	5.88344	1.4344	0.697153
Fcer1a	0.273	0.469	4.62797e-05	0.838273	0.373009	2.37559	0.160551	6.22854
Vps36	0.421	0.102	4.69149e-05	0.191887	0.584445	0.383148	1.51201	0.661369
Kdsr	0.446	0.561	4.69282e-05	0.878257	0.640194	3.08727	0.209925	4.76361
Eif2b3	0.645	0.235	4.69282e-05	0.221501	1.16582	0.791862	1.46636	0.681963
Rhpn1	0.372	0.551	4.69282e-05	0.769216	0.684291	2.44519	0.282785	3.53626
Cdc123	0.471	0.133	4.69282e-05	0.253951	0.704788	0.415505	1.67986	0.595288
Tagln2	0.826	0.531	4.69282e-05	0.580674	4.48711	2.46806	1.81477	0.551033
Copz1	0.669	0.245	4.71299e-05	0.269624	1.31177	0.87591	1.492	0.670243
Sms	0.19	0	4.75367e-05	0.396499	0.252064	0	26.2064	0.0381586
Ctdnep1	0.19	0	4.75367e-05	0.568956	0.195698	0	20.5698	0.0486149
Riok1	0.289	0.041	4.77236e-05	0.40463	0.396962	0.1128	3.31403	0.301748
Zfp512	0.289	0.041	4.77236e-05	0.296892	0.417075	0.162347	2.478	0.403552
RT1-T24-4	0.347	0.071	4.84287e-05	0.3533	0.575141	0.185655	2.99067	0.334373
Vamp4	0.264	0.031	4.84985e-05	0.344974	0.300014	0.0832474	3.32464	0.300784
Emc6	0.636	0.235	4.90917e-05	0.423846	1.38178	0.718079	1.91157	0.523129
Arpc5l	0.719	0.347	4.90917e-05	0.436408	2.31898	1.36983	1.68788	0.592461
Slc38a3	0.702	0.724	4.9864e-05	0.712117	1.90163	4.35427	0.438017	2.28301
Arfip2	0.653	0.245	4.9864e-05	0.334339	1.57187	0.929795	1.68321	0.594104
Map1lc3b	0.694	0.265	4.99603e-05	0.358048	1.64088	0.86982	1.87639	0.532938
Fam3c	0.306	0.051	5.00692e-05	0.337695	0.419717	0.146318	2.749	0.363769
Bnip1	0.331	0.061	5.06001e-05	0.297324	0.527284	0.206926	2.47681	0.403744
Gnat2	0.992	1	5.08304e-05	0.482022	26.979	37.6499	0.716651	1.39538
Nbl1	0.529	0.163	5.10582e-05	0.235948	1.02601	0.64866	1.57291	0.635764
Cmc1	0.463	0.133	5.12864e-05	0.357526	0.735596	0.358666	2.02241	0.494459
Slc5a8	0.215	0.01	5.13526e-05	0.258621	0.554067	0.046883	9.91627	0.100844
Snx15	0.545	0.173	5.16212e-05	0.300778	1.03176	0.603294	1.69863	0.58871
Coq5	0.372	0.082	5.16212e-05	0.302775	0.455519	0.217249	2.04849	0.488164
Kat7	0.306	0.051	5.20029e-05	0.418515	0.324542	0.0918966	3.28315	0.304585
U2af1	0.62	0.224	5.22762e-05	0.294377	1.30193	0.807524	1.60477	0.623144
Cyb5b	0.331	0.061	5.23977e-05	0.33611	0.504007	0.1991	2.45818	0.406804
Hibadh	0.636	0.235	5.23977e-05	0.374679	1.38506	0.7825	1.76033	0.568076
Prdx6	0.438	0.112	5.25681e-05	0.212769	0.622498	0.375135	1.64228	0.608911
Pddc1	0.264	0.031	5.3391e-05	0.241319	0.359948	0.150845	2.30003	0.434777
Pdss2	0.479	0.143	5.37436e-05	0.36726	0.793808	0.391975	1.99965	0.500088
Rgs9bp	0.24	0.02	5.38932e-05	0.371294	0.268162	0.0610193	3.91671	0.255316
Rragd	0.355	0.071	5.40919e-05	0.226711	0.432447	0.236179	1.79726	0.556403
Vps28	0.901	0.633	5.44175e-05	0.410927	4.96053	3.52703	1.40528	0.7116
Zc2hc1a	0.215	0.01	5.45599e-05	0.343	0.272663	0.0600593	4.03462	0.247855
Pomc	0.24	0.02	5.46268e-05	0.51419	0.232416	0.0377995	5.07151	0.19718
Smim14	0.694	0.276	5.57991e-05	0.465535	1.90739	1.05182	1.80577	0.553781
Bmyc	0.331	0.061	5.58004e-05	0.126414	0.430411	0.29153	1.46059	0.684656
Lsm7	0.471	0.133	5.61977e-05	0.22035	0.827881	0.515927	1.59315	0.627687
Chac2	0.24	0.02	5.62999e-05	0.278745	0.20106	0.0696891	2.64854	0.377567
Pex2	0.331	0.061	5.64636e-05	0.225121	0.355139	0.188931	1.83551	0.544808
Znrd1as1	0.281	0.041	5.7766e-05	0.361646	0.418069	0.106346	3.67926	0.271793
Ssr1	0.446	0.122	5.79053e-05	0.341745	0.811014	0.369046	2.166	0.46168
Ncoa4	0.554	0.173	5.81969e-05	0.296355	0.8601	0.515704	1.65511	0.604188
Pfdn2	0.678	0.265	5.81969e-05	0.290864	1.45451	0.949464	1.52638	0.655143
Eif6	0.595	0.194	5.90771e-05	0.23894	1.03367	0.702545	1.4647	0.682732
Spa17	0.388	0.092	6.03132e-05	0.288781	0.532625	0.268676	1.94715	0.513571
Cep57	0.331	0.061	6.19955e-05	0.25184	0.374495	0.190795	1.91486	0.522231
Eif2a	0.446	0.122	6.20824e-05	0.303102	0.656175	0.34244	1.89018	0.52905
Thoc7	0.669	0.286	6.27825e-05	0.556967	1.64312	0.801647	2.03675	0.490978
Prtfdc1	0.281	0.041	6.28536e-05	0.381007	0.408024	0.106172	3.59832	0.277908
Scnm1	0.397	0.092	6.39106e-05	0.159325	0.516843	0.35489	1.44384	0.692597
Mrpl47	0.281	0.041	6.46928e-05	0.347077	0.354995	0.114956	2.92098	0.342351
Eif4a2	0.769	0.378	6.48558e-05	0.490333	2.57573	1.47605	1.74001	0.574711
Spast	0.612	0.214	6.4897e-05	0.159168	1.13385	0.856922	1.31943	0.7579
Taf10	0.719	0.337	6.51511e-05	0.481726	2.54304	1.41606	1.79028	0.558572
RGD1306954	0.463	0.133	6.52512e-05	0.318447	0.733228	0.365914	1.97712	0.505786
Mpi	0.372	0.082	6.572e-05	0.248338	0.40599	0.222336	1.79047	0.558512
Tcn2	0.777	0.755	6.65266e-05	0.62572	3.10173	5.93764	0.523188	1.91136
Gyg1	0.744	0.327	6.73649e-05	0.368583	1.9922	1.16841	1.69907	0.588557
Ssbp4	0.347	0.071	6.75636e-05	0.298325	0.418799	0.190331	2.14045	0.467191
Gpn3	0.372	0.082	6.81876e-05	0.226748	0.484615	0.272646	1.74994	0.571447
Znhit6	0.446	0.122	6.8495e-05	0.291188	0.640327	0.344386	1.83508	0.544935
Aasdhppt	0.446	0.122	6.8495e-05	0.19357	0.782261	0.504529	1.53978	0.649443
LOC100363452	0.256	0.031	6.8495e-05	0.431441	0.317806	0.0453557	5.9218	0.168868
Bloc1s3	0.306	0.051	6.8495e-05	0.281408	0.35656	0.158201	2.1793	0.458863
Ythdf2	0.256	0.031	7.06408e-05	0.368788	0.342202	0.0848347	3.71385	0.269262
Psmg3	0.347	0.071	7.09833e-05	0.221981	0.463891	0.261925	1.74273	0.573813
Mrpl41	0.669	0.286	7.18702e-05	0.421254	1.58535	0.880977	1.79056	0.558484
Sf3b4	0.405	0.102	7.19843e-05	0.287147	0.565944	0.283285	1.96377	0.509225
Dnajc9	0.322	0.061	7.25439e-05	0.289689	0.42536	0.173875	2.36769	0.422352
Fam219b	0.281	0.041	7.30602e-05	0.302851	0.297558	0.113651	2.4873	0.402042
Slc39a8	0.38	0.092	7.39615e-05	0.307154	0.548539	0.254097	2.1149	0.472836
Mtfr1l	0.554	0.173	7.40266e-05	0.234905	0.75571	0.497727	1.50811	0.66308
Mgarp	0.934	0.735	7.46688e-05	0.518873	8.22434	5.3563	1.53445	0.651698
Ppp2r3c	0.256	0.031	7.4736e-05	0.315803	0.272328	0.0868796	2.91421	0.343146
Gng3	0.182	0	7.54557e-05	0.505827	0.207234	0	21.7234	0.0460333
Chfr	0.182	0	7.54557e-05	0.565429	0.15527	0	16.527	0.0605071
Kdelr1	0.636	0.235	7.63414e-05	0.316432	1.22522	0.746206	1.63344	0.612203
Actr3	0.612	0.224	7.63414e-05	0.423126	1.2493	0.586912	2.10969	0.474004
Atp1b2	0.868	0.551	7.66111e-05	0.502799	4.6986	2.90493	1.61534	0.619065
Ccdc126	0.471	0.133	7.72042e-05	0.178085	0.6755	0.472193	1.42163	0.703418
Rexo4	0.636	0.235	7.7364e-05	0.376621	1.18219	0.663738	1.76952	0.565126
Elavl1	0.496	0.163	7.79385e-05	0.427056	0.913603	0.405209	2.22443	0.449554
Pole3	0.364	0.082	7.86589e-05	0.258031	0.532025	0.280962	1.86288	0.536804
Oxld1	0.231	0.02	7.89482e-05	0.465141	0.244909	0.0372313	5.39704	0.185287
Cox16	0.587	0.204	7.9584e-05	0.218705	1.08777	0.754968	1.43505	0.696841
Pgam2	0.347	0.082	8.0158e-05	0.446716	0.936578	0.235791	3.85116	0.259662
Gabarapl1	0.636	0.255	8.07824e-05	0.299178	1.62654	1.0507	1.54289	0.648136
Lypla1	0.388	0.092	8.08114e-05	0.225984	0.577586	0.323344	1.7627	0.56731
MGC95210	0.322	0.061	8.10989e-05	0.269414	0.383573	0.176115	2.11468	0.472886
Hrasls	0.207	0.01	8.13143e-05	0.517509	0.224094	0.0160391	8.99009	0.111234
Psmd9	0.256	0.031	8.23787e-05	0.308556	0.363557	0.121351	2.84397	0.351621
Mapre1	0.488	0.143	8.31824e-05	0.243413	0.730084	0.456435	1.58668	0.630246
Wdr26	0.298	0.051	8.32251e-05	0.37521	0.382943	0.124674	2.91773	0.342732
Cdc34	0.281	0.041	8.33913e-05	0.251086	0.295495	0.137978	2.06447	0.484386
Pacsin1	0.256	0.031	8.34314e-05	0.30034	0.288889	0.100233	2.71142	0.36881
Chmp3	0.231	0.02	8.36012e-05	0.374041	0.262001	0.0533989	4.29031	0.233083
Gramd3	0.207	0.01	8.52773e-05	0.326856	0.247783	0.0478167	4.45862	0.224285
Tmem127	0.298	0.051	8.53588e-05	0.294085	0.473276	0.182811	2.50648	0.398966
Abhd17a	0.207	0.01	8.66605e-05	0.445533	0.193992	0.0270522	5.50553	0.181636
Apex1	0.438	0.122	8.7722e-05	0.319262	0.677706	0.337251	1.98043	0.50494
Ech1	0.81	0.388	8.81194e-05	0.522844	2.48717	1.42869	1.73572	0.576129
Ube2e3	0.471	0.143	8.84693e-05	0.350338	0.771211	0.395169	1.92811	0.518642
RGD1563835	0.231	0.02	9.03261e-05	0.400373	0.210585	0.0517951	3.56963	0.280141
Crmp1	0.702	0.276	9.15396e-05	0.360568	1.49706	0.908222	1.64128	0.609279
Bcap29	0.512	0.163	9.15396e-05	0.315497	0.849485	0.45979	1.82951	0.546595
Pls1	0.355	0.082	9.18287e-05	0.359085	0.489295	0.199581	2.38235	0.419753
Fam49b	0.322	0.061	9.20283e-05	0.27882	0.389688	0.181398	2.08826	0.478867
Tex2	0.339	0.071	9.37712e-05	0.270484	0.420558	0.194488	2.10554	0.474938
Eif4h	0.603	0.224	9.38638e-05	0.430236	1.26464	0.629591	1.9929	0.501781
Plekhj1	0.636	0.245	9.38888e-05	0.393198	1.55174	0.864687	1.78548	0.560072
Zfp637	0.339	0.071	9.47103e-05	0.329302	0.417384	0.179064	2.26052	0.442375
Shisa5	0.339	0.071	9.47103e-05	0.330511	0.460377	0.196054	2.28279	0.438061
Ndufs3	0.76	0.316	9.47103e-05	0.412996	1.82392	1.12866	1.6106	0.620887
Svop	0.562	0.184	9.50565e-05	0.16455	0.993707	0.73548	1.34639	0.742727
Psmc1	0.826	0.388	9.65189e-05	0.569193	2.68093	1.43064	1.86788	0.535367
Phkg2	0.405	0.102	9.65189e-05	0.250277	0.553041	0.321121	1.70041	0.588094
Larp1b	0.661	0.255	9.74544e-05	0.290385	1.41112	0.901151	1.55969	0.641151
Dpm1	0.62	0.235	9.94102e-05	0.306344	1.26017	0.759608	1.65041	0.605909
Btrc	0.496	0.153	9.95431e-05	0.211664	0.822473	0.543655	1.5036	0.665073
Prkacb	0.521	0.173	0.000100657	0.388414	0.83292	0.404424	2.03396	0.491652
Idh3B	0.421	0.112	0.000100828	0.154438	0.5275	0.371749	1.40799	0.710231
Prkar2a	0.364	0.082	0.000102182	0.189746	0.454139	0.285375	1.57136	0.636392
Lhpp	0.488	0.153	0.000103151	0.300534	0.86038	0.490262	1.73985	0.574763
Hspb11	0.372	0.092	0.000103709	0.324698	0.597926	0.268398	2.18366	0.457947
St6galnac6	0.545	0.173	0.000103709	0.254137	0.911921	0.573906	1.57889	0.633358
Ccnh	0.339	0.071	0.0001074	0.23874	0.444216	0.230566	1.88811	0.52963
Abca1	0.091	0.296	0.000108168	0.775328	0.0814574	0.854824	0.105753	9.45603
Mapk8ip1	0.537	0.173	0.000108605	0.209567	0.780519	0.541478	1.43345	0.697616
Oser1	0.273	0.041	0.000108622	0.353198	0.275345	0.0940021	2.74365	0.364479
Ube2r2	0.273	0.041	0.000110178	0.342644	0.334552	0.111988	2.82447	0.354049
Arpc1a	0.86	0.49	0.000111632	0.533406	3.28519	2.0294	1.61577	0.618902
Slc25a5	0.959	0.816	0.000112073	0.582028	7.96457	5.49806	1.4478	0.690702
Malsu1	0.504	0.163	0.000112395	0.259757	0.929716	0.527164	1.7494	0.571624
RGD1562114	0.455	0.133	0.000112753	0.238993	0.616095	0.37054	1.64528	0.607798
Atg101	0.43	0.122	0.000112959	0.367154	0.635262	0.290178	2.1496	0.465204
Jam2	0.628	0.224	0.000113348	0.180974	1.18398	0.86461	1.36515	0.732518
Zc3h14	0.413	0.112	0.000113348	0.311067	0.649402	0.317172	2.01546	0.496165
Snupn	0.223	0.02	0.000113582	0.440407	0.422427	0.0377327	9.05935	0.110383
Gadd45a	0.372	0.092	0.000113767	0.320772	0.715536	0.294691	2.38122	0.419953
Rilpl2	0.38	0.092	0.000114823	0.177612	0.480433	0.303003	1.56687	0.638217
Fbxo7	0.579	0.204	0.000115481	0.339956	1.03393	0.592318	1.73319	0.576972
Cmbl	0.339	0.082	0.000115903	0.406874	0.650554	0.205302	3.06804	0.325941
Cxxc4	0.248	0.031	0.000116425	0.358147	0.350958	0.0820648	3.9207	0.255057
Tusc3	0.645	0.224	0.000118961	0.162885	1.18073	0.911291	1.29246	0.773718
Snrnp35	0.512	0.163	0.000118961	0.242094	0.85062	0.51442	1.64109	0.609351
Atg10	0.339	0.071	0.000119478	0.194196	0.400465	0.237183	1.66057	0.602203
Myl6b	0.174	0	0.000119687	0.470198	0.190259	0	20.0259	0.0499354
Tmem254	0.314	0.061	0.000122023	0.320825	0.389062	0.150886	2.4804	0.403161
Rer1	0.777	0.367	0.000122023	0.334169	2.27255	1.51224	1.49946	0.666906
Ublcp1	0.62	0.224	0.000122689	0.273256	0.996382	0.652592	1.51886	0.65839
Paip1	0.488	0.153	0.000123035	0.252588	0.736991	0.439101	1.6633	0.601213
Sdhb	0.901	0.602	0.000124065	0.497333	4.53324	2.94894	1.53543	0.651285
Gfra2	0.248	0.031	0.000124877	0.367616	0.302481	0.0835331	3.34086	0.299324
Tspan33	0.248	0.031	0.000124877	0.344179	0.255882	0.0757262	3.10152	0.322423
Wdr70	0.455	0.143	0.000126366	0.377909	0.836682	0.385421	2.14121	0.467025
Cops7a	0.521	0.173	0.000126428	0.293349	0.914738	0.519284	1.74715	0.572361
Flot1	0.628	0.235	0.000126974	0.236533	1.14939	0.788192	1.45252	0.688456
Golph3	0.421	0.112	0.000126974	0.173956	0.594142	0.401338	1.46872	0.680864
Pcbp4	0.959	0.796	0.000128611	0.570792	9.04286	6.1003	1.48157	0.674958
Paf1	0.388	0.102	0.000129127	0.356683	0.541457	0.228166	2.31543	0.431885
Gemin7	0.355	0.082	0.000129282	0.272103	0.469884	0.238318	1.93254	0.517455
Trmt10b	0.223	0.02	0.000129483	0.353437	0.249857	0.0504485	4.29882	0.232622
Timp2	0.471	0.143	0.000130607	0.201593	0.790613	0.506291	1.5507	0.64487
Tmem218	0.347	0.082	0.000130607	0.356718	0.535804	0.215907	2.41605	0.413898
Memo1	0.355	0.082	0.000130607	0.261261	0.438251	0.226853	1.89253	0.528394
Prdx1	0.86	0.52	0.000130907	0.430264	4.38405	2.83927	1.54217	0.648439
Olfm2	0.826	0.398	0.000131112	0.356672	2.66185	1.69136	1.57042	0.636771
Il3ra	0.496	0.163	0.000131752	0.322224	0.89608	0.466872	1.90005	0.526302
Adrb1	0.868	0.51	0.000131913	0.345552	3.77875	2.67643	1.41033	0.709056
Cbr4	0.198	0.01	0.000132254	0.399554	0.210116	0.0283447	5.74046	0.174202
Cdc26	0.223	0.02	0.000132948	0.28387	0.304011	0.0823829	3.39902	0.294203
Neurod1	0.926	0.622	0.000133286	0.443202	6.36971	4.20086	1.51506	0.66004
Tmem80	0.438	0.122	0.000133286	0.235315	0.574989	0.329508	1.72305	0.580366
Camk1	0.529	0.173	0.000134659	0.24653	0.872207	0.564696	1.53509	0.65143
Pqbp1	0.529	0.173	0.000134659	0.157034	0.781482	0.577878	1.34634	0.742755
Crx	0.81	0.439	0.000135071	0.493561	3.55837	2.16074	1.64385	0.608328
Ssu72	0.86	0.531	0.00013529	0.544179	3.65128	2.22079	1.64125	0.609292
RT1-M3-1	0.198	0.01	0.000136091	0.321103	0.24769	0.053819	4.03783	0.247658
Wdr48	0.198	0.01	0.000136091	0.403055	0.22225	0.0351986	5.13842	0.194612
Rundc3a	0.314	0.061	0.000136974	0.228364	0.380513	0.200318	1.85677	0.538569
Kcnq4	0	0.143	0.000137549	0.54308	0	0.544471	0.0180352	55.4471
Ak1	0.355	0.082	0.000137733	0.243426	0.426007	0.237659	1.76051	0.568016
Serpinb6	0.314	0.061	0.00013858	0.100643	0.35019	0.252529	1.372	0.728864
Elmod3	0.264	0.041	0.000139266	0.343467	0.3124	0.0964565	3.02847	0.3302
Pno1	0.446	0.133	0.000140167	0.317408	0.629257	0.316577	1.95745	0.510869
Rbm8a	0.744	0.316	0.000141105	0.367485	1.92711	1.24686	1.54123	0.648831
Zmynd10	0.314	0.061	0.000142047	0.0696022	0.307996	0.245682	1.24372	0.804041
Serp1	0.545	0.184	0.000142283	0.254635	0.88206	0.563481	1.55552	0.642872
Snapc3	0.355	0.082	0.000142509	0.115386	0.421777	0.302723	1.3807	0.724269
Tgds	0.264	0.041	0.00014288	0.405959	0.311289	0.0730303	3.86954	0.258429
Spop	0.438	0.122	0.000143072	0.163325	0.679475	0.480672	1.40516	0.71166
Dtd1	0.421	0.112	0.000143399	0.142185	0.493657	0.363678	1.34783	0.741931
Ube2s	0.661	0.245	0.000144781	0.127719	1.34251	1.10472	1.21332	0.824183
Yipf4	0.694	0.276	0.000144781	0.328047	1.41731	0.861918	1.63698	0.610881
Nme3	0.802	0.378	0.000144814	0.481424	2.44797	1.40204	1.74072	0.574474
Dtd2	0.264	0.041	0.00014649	0.372351	0.319012	0.0710452	4.0596	0.246329
Cmya5	0.372	0.092	0.00014649	0.277815	0.487582	0.247988	1.9287	0.518483
Rtn3	0.967	0.755	0.000146566	0.289524	6.69344	5.32298	1.25698	0.79556
Rnf13	0.512	0.173	0.000148451	0.343496	1.02761	0.500078	2.03422	0.491589
Rnps1	0.455	0.133	0.000149674	0.16633	0.705331	0.486282	1.44138	0.693779
Rbm27	0.331	0.071	0.000149899	0.30215	0.39506	0.174911	2.19057	0.456503
Rsbn1l	0.554	0.184	0.000150249	0.256977	0.888023	0.561365	1.57172	0.636247
Timm8a1.1	0.306	0.061	0.000153526	0.284028	0.462817	0.200412	2.2471	0.445018
Papola	0.636	0.245	0.000153688	0.29754	1.37955	0.858929	1.59915	0.625331
Dctn5	0.289	0.051	0.00015515	0.0580877	0.371276	0.300646	1.22736	0.814755
Smim15	0.364	0.092	0.000155532	0.255823	0.469576	0.24491	1.88135	0.531532
Psmc5	0.727	0.327	0.000162705	0.2446	1.73084	1.23334	1.40013	0.714218
Cgrrf1	0.413	0.112	0.000163234	0.250186	0.608538	0.339605	1.76925	0.565212
Tp53	0.529	0.173	0.000165958	0.161014	0.785074	0.578257	1.35158	0.739877
Qdpr	0.636	0.255	0.000166749	0.319267	1.38114	0.867824	1.58476	0.631011
Myadml2	0.24	0.031	0.000167607	0.37506	0.335657	0.0850906	3.63502	0.275101
Dalrd3	0.405	0.112	0.000169853	0.310126	0.561495	0.281035	1.96367	0.509251
Cds1	0.264	0.041	0.000170528	0.38476	0.255626	0.0810309	2.91798	0.342703
Becn1	0.694	0.286	0.000170636	0.311681	1.58859	1.04468	1.51571	0.659758
Ube2g2	0.306	0.061	0.000172356	0.320121	0.335494	0.14086	2.29016	0.436652
Ubxn6	0.529	0.173	0.000172596	0.236677	0.866625	0.548196	1.57046	0.636756
Ei24	0.463	0.143	0.000172874	0.283864	0.734107	0.411559	1.76513	0.56653
RGD1311745	0.331	0.071	0.000173807	0.188205	0.460938	0.276084	1.64615	0.607477
Sdf4	0.909	0.571	0.000176718	0.541402	4.91957	3.00361	1.63577	0.611334
Tmem70	0.463	0.143	0.000180635	0.24876	0.744295	0.452592	1.63058	0.613277
Dhrs7	0.653	0.245	0.000181881	0.170026	1.13044	0.856459	1.3162	0.759762
Rtcb	0.579	0.224	0.000183507	0.371617	1.14364	0.623805	1.82018	0.549397
Ezr	0.264	0.041	0.000184966	0.191779	0.324152	0.173917	1.81686	0.550399
Acbd3	0.727	0.327	0.000184966	0.396466	1.80985	1.04464	1.72557	0.579518
Pias2	0.24	0.031	0.000185011	0.28422	0.353335	0.114156	2.92643	0.341713
Ypel3	0.678	0.265	0.000185894	0.317625	1.42638	0.893095	1.59051	0.628729
Eif4b	0.636	0.265	0.000186811	0.394625	1.35948	0.781412	1.73042	0.577893
Efcab2	0.24	0.031	0.000187505	0.282327	0.29406	0.09535	2.88619	0.346477
Uckl1	0.504	0.173	0.000187769	0.273144	0.954297	0.553949	1.7099	0.58483
Rpp14	0.306	0.061	0.000187769	0.194967	0.37001	0.208203	1.74154	0.574204
P2ry4	0.165	0	0.00018787	0.398322	0.235409	0	24.5409	0.0407483
Lipt2	0.165	0	0.00018787	0.540886	0.140494	0	15.0494	0.0664479
Cryz	0.24	0.031	0.000189773	0.396823	0.25627	0.060334	3.78579	0.264146
Lyrm9	0.215	0.02	0.00018986	0.440862	0.229618	0.0316203	5.75725	0.173694
Sirt2	0.661	0.265	0.00019125	0.295691	1.49427	0.985302	1.51137	0.66165
Hsd17b8	0.636	0.255	0.00019125	0.352055	1.31826	0.776082	1.68972	0.591814
Eif4e	0.62	0.224	0.000191476	0.222118	1.15116	0.80637	1.42234	0.703067
Wdr18	0.579	0.204	0.000192913	0.154177	0.965613	0.735137	1.30931	0.763764
Alkbh2	0.364	0.092	0.000193445	0.284495	0.478427	0.240301	1.95136	0.512464
Maf1	0.636	0.245	0.000194306	0.285487	1.25465	0.81619	1.5307	0.653296
Pex12	0.24	0.031	0.000194654	0.340124	0.298944	0.0908699	3.0628	0.326499
Ccpg1os	0.215	0.02	0.000195097	0.390456	0.260931	0.0313607	6.55045	0.152661
Suco	0.24	0.031	0.000197273	0.32556	0.283094	0.0804371	3.24086	0.30856
Gtf3a	0.24	0.031	0.000197273	0.200356	0.279217	0.123161	2.17193	0.460419
Mgst3	0.975	0.776	0.000197398	0.468164	7.94898	5.68306	1.39802	0.7153
Tiprl	0.306	0.061	0.00019886	0.217642	0.395187	0.204243	1.89125	0.528752
Dusp3	0.463	0.143	0.00019886	0.21859	0.707798	0.454138	1.54652	0.646614
Polr3gl	0.347	0.082	0.000199471	0.0811724	0.404062	0.323119	1.24298	0.804515
Rsrc2	0.711	0.316	0.000199955	0.423469	2.00683	1.11092	1.79926	0.555783
Leprotl1	0.537	0.184	0.000199955	0.196325	1.09669	0.770928	1.41714	0.705646
Mapkap1	0.364	0.092	0.000201789	0.227687	0.468206	0.258479	1.78116	0.56143
Etnk1	0.777	0.755	0.000202305	0.708035	2.5181	5.29047	0.476957	2.09663
Asb8	0.603	0.235	0.000202446	0.323594	1.15372	0.70488	1.62785	0.614308
LOC102557117	0.215	0.02	0.000203217	0.358028	0.204568	0.0517403	3.47533	0.287742
Trappc2	0.413	0.122	0.000203989	0.313175	0.611569	0.324459	1.85843	0.538089
Nol12	0.256	0.041	0.000204454	0.402997	0.35023	0.0841866	3.82464	0.261463
Scaf1	0.281	0.051	0.000204454	0.364217	0.376331	0.112594	3.15132	0.317328
Med10	0.281	0.051	0.000204454	0.299716	0.387187	0.141594	2.62007	0.38167
Tmem179b	0.322	0.071	0.00020572	0.316207	0.428842	0.184508	2.25616	0.443231
Tle1	0.215	0.02	0.00020572	0.325084	0.354281	0.0828381	3.92383	0.254853
Syn1	0.19	0.01	0.000206018	0.40347	0.24261	0.0256191	7.09198	0.141004
LOC100362980	0.405	0.112	0.000206493	0.195949	0.520289	0.335874	1.53319	0.652236
Tgfb1i1	0.24	0.031	0.000206983	0.313184	0.204782	0.0742311	2.54992	0.39217
Cacul1	0.24	0.031	0.000206983	0.229615	0.22364	0.100209	2.11997	0.471706
Gpatch11	0.215	0.02	0.000208393	0.149368	0.249145	0.123528	1.94076	0.515263
Lysmd4	0.19	0.01	0.000208932	0.311635	0.262909	0.0539328	4.26869	0.234264
Tex30	0.24	0.031	0.000209763	0.190782	0.194565	0.101504	1.8346	0.545079
Rbm17	0.347	0.082	0.00020986	0.167625	0.410563	0.269919	1.50245	0.665581
Psmb3	0.81	0.408	0.000210681	0.294589	2.78347	1.98356	1.40125	0.71365
Tgm3	0.19	0.01	0.000212028	0.382447	0.162515	0.0311575	4.19159	0.238573
Kcnab2	0.645	0.694	0.00021445	0.746104	1.62745	3.9838	0.409998	2.43904
Dctn3	0.81	0.418	0.000214998	0.491359	2.74019	1.67137	1.63568	0.611366
Chtf18	0.322	0.071	0.000214998	0.227586	0.43551	0.233929	1.82639	0.547527
Srsf12	0.215	0.02	0.000217338	0.367011	0.235483	0.0615925	3.4289	0.291639
Anapc15	0.215	0.02	0.000217338	0.234141	0.22649	0.0934771	2.28544	0.437553
Zbtb22	0.512	0.173	0.000219206	0.336313	0.825168	0.435878	1.87309	0.533878
Srsf6	0.488	0.163	0.000219756	0.297976	0.822741	0.437381	1.86137	0.537239
Rab10	0.636	0.235	0.000220418	0.325666	1.1818	0.735553	1.59855	0.625568
Chn1	0.38	0.102	0.00022204	0.267724	0.55316	0.297752	1.82992	0.546473
Mmd2	0.711	0.704	0.000223402	0.739472	1.65061	4.22607	0.392017	2.55091
Zwint	0.851	0.52	0.000223964	0.325224	4.11188	2.8393	1.44663	0.691264
RGD1305178	0.421	0.122	0.000224229	0.344996	0.50235	0.254443	1.93747	0.516138
Rpf1	0.339	0.082	0.000224684	0.328095	0.425486	0.175667	2.34552	0.426345
Rrp1b	0.273	0.051	0.000224684	0.411103	0.507258	0.116437	4.09103	0.244437
Cdk2ap1	0.322	0.071	0.000224859	0.312251	0.375342	0.17086	2.13061	0.469349
Tacc2	0.347	0.082	0.00022679	0.243175	0.424005	0.238582	1.74593	0.572761
Vapa	0.826	0.449	0.000227798	0.402511	3.09052	1.85863	1.65925	0.602682
Gpank1	0.339	0.082	0.000229839	0.2607	0.519229	0.251422	2.02442	0.493968
Ip6k2	0.62	0.224	0.000229839	0.254451	1.12799	0.758419	1.48095	0.675242
Eny2	0.603	0.214	0.000229839	0.210338	1.13834	0.823406	1.37788	0.725751
Mrpl4	0.471	0.143	0.000229936	0.0929662	0.628555	0.516628	1.21254	0.824717
Chp1	0.364	0.092	0.000231075	0.276777	0.467339	0.241704	1.89643	0.527306
RT1-CE5	0.884	0.51	0.000233856	0.497549	3.33786	2.00163	1.66425	0.600872
Ppp6r2	0.512	0.184	0.000235696	0.347584	0.99733	0.537792	1.83889	0.543806
Elmsan1	0.347	0.092	0.000237572	0.359015	0.734698	0.283929	2.5336	0.394696
Prkaca	0.645	0.235	0.000238148	0.115136	1.15404	0.962844	1.19653	0.83575
Atg12	0.281	0.051	0.000242656	0.180664	0.304746	0.177085	1.68237	0.5944
Prps1	0.322	0.071	0.000244439	0.234428	0.379862	0.204416	1.81826	0.549978
Psmg1	0.364	0.092	0.00024479	0.155219	0.505532	0.34076	1.46976	0.680385
Arhgap5	0.298	0.061	0.00024678	0.326957	0.358636	0.147812	2.33592	0.428096
Ssr3	0.38	0.102	0.000247167	0.304083	0.60958	0.294968	2.03162	0.492218
Rtn4rl1	0.256	0.041	0.000247167	0.349214	0.296046	0.0946096	2.9256	0.34181
Clint1	0.256	0.041	0.000247167	0.328443	0.296566	0.0961729	2.88742	0.34633
Snap47	0.256	0.041	0.000247167	0.302127	0.269272	0.104709	2.43461	0.410744
RGD1307752	0.719	0.286	0.000247785	0.235766	1.54975	1.10209	1.40254	0.712994
Cops4	0.785	0.357	0.000250714	0.36862	2.09054	1.37015	1.52196	0.657047
Ergic2	0.769	0.388	0.000253368	0.390469	2.43339	1.55184	1.56443	0.639211
Commd3	0.785	0.367	0.000253368	0.392842	2.10727	1.34139	1.56674	0.638267
Tspan6	0.347	0.082	0.000253703	0.114262	0.430725	0.323765	1.32047	0.757308
Tspan31	0.628	0.245	0.000256753	0.212886	1.3151	0.926476	1.41498	0.706722
Vhl	0.256	0.041	0.000257073	0.256401	0.360447	0.152168	2.28434	0.437764
Naa50	0.231	0.031	0.000262721	0.363185	0.346849	0.0708904	4.41151	0.22668
Smap1	0.719	0.327	0.000264177	0.39554	1.82985	1.10322	1.65273	0.605059
Cryzl1	0.256	0.041	0.000271975	0.234623	0.269703	0.121283	2.13053	0.469367
LOC100365839	0.231	0.031	0.000274371	0.317126	0.308209	0.0739478	3.79056	0.263813
Lhx4	0.231	0.031	0.000274371	0.267581	0.285084	0.101967	2.63545	0.379442
Me1	0.298	0.061	0.000275712	0.345941	0.355175	0.126246	2.68026	0.373098
AABR07002683.1	0.231	0.031	0.000278243	0.313096	0.318344	0.0980567	3.03863	0.329095
Map4	0.777	0.378	0.000278287	0.367994	2.27932	1.49102	1.52518	0.65566
Hmox2	0.273	0.051	0.000283029	0.312624	0.399047	0.134047	2.83967	0.352154
Zfp655	0.182	0.01	0.000284921	0.523128	0.225205	0.0134654	10.0235	0.0997658
Atp5c1	0.909	0.663	0.000285067	0.389309	5.21067	3.69981	1.40726	0.710601
Tbl1xr1	0.298	0.061	0.00028599	0.314659	0.351871	0.147359	2.29965	0.434848
Tmem69	0.273	0.051	0.000286292	0.364325	0.359889	0.119422	2.85801	0.349894
Ccs	0.545	0.184	0.000288301	0.156749	0.805715	0.609881	1.31592	0.759923
Aip	0.612	0.224	0.000288414	0.191095	0.969533	0.713003	1.35481	0.73811
Tmem184c	0.231	0.031	0.000289592	0.340562	0.279426	0.0656694	3.82488	0.261446
Eif2b1	0.273	0.051	0.000289592	0.310686	0.403539	0.135621	2.83983	0.352133
Anapc5	0.694	0.276	0.000289776	0.280545	1.47602	1.0016	1.46898	0.680744
Cerkl	0.157	0	0.000292253	0.448131	0.245354	0	25.5354	0.0391613
Mettl15	0.157	0	0.000292253	0.415999	0.169354	0	17.9354	0.0557557
Ptrh2	0.231	0.031	0.000293128	0.29031	0.284917	0.095474	2.79611	0.357639
Bphl	0.314	0.071	0.000294257	0.292983	0.463755	0.18756	2.39803	0.417009
Syngr1	0.207	0.02	0.000296261	0.435771	0.240535	0.0388061	5.13328	0.194807
Trex1	0.231	0.031	0.000297061	0.362609	0.223464	0.0583576	3.41534	0.292797
Ubl7	0.529	0.173	0.000298784	0.132393	0.715763	0.563866	1.26469	0.790707
Stmn2	0.231	0.031	0.000301236	0.318496	0.273964	0.0880483	2.89616	0.345285
Elovl2	0.231	0.031	0.000305466	0.383204	0.254457	0.068121	3.38522	0.295401
Smap2	0.231	0.031	0.000305466	0.326347	0.23861	0.0796931	2.77178	0.360779
Ddx47	0.397	0.112	0.00030695	0.189352	0.546831	0.314292	1.71707	0.582388
Nadk	0.38	0.102	0.000310696	0.262335	0.475509	0.264581	1.76818	0.565552
Tpd52l2	0.182	0.01	0.000311977	0.296478	0.276947	0.0164874	10.8333	0.0923077
Ptcd2	0.207	0.02	0.000314208	0.398958	0.218701	0.0452659	4.13819	0.241651
Wscd1	0.785	0.765	0.000314208	0.635803	2.49318	4.71408	0.529878	1.88723
Chmp1a	0.645	0.255	0.000314208	0.238986	1.20618	0.852501	1.41007	0.709187
Amz2	0.339	0.082	0.000316245	0.236541	0.37356	0.210599	1.73872	0.575136
Haus7	0.207	0.02	0.00031852	0.394561	0.198953	0.0436342	3.89589	0.256681
Kcnj14	0.554	0.194	0.000319278	0.226425	0.959457	0.65797	1.45135	0.689015
Ptpn1	0.289	0.061	0.000319499	0.342715	0.432227	0.138533	2.97729	0.335876
Arpin	0.289	0.061	0.000319499	0.337988	0.424272	0.155845	2.61854	0.381892
Map2k4	0.231	0.031	0.000322143	0.267565	0.213504	0.0884367	2.27053	0.440425
Mrpl49	0.207	0.02	0.00032267	0.364599	0.213075	0.0515069	3.62683	0.275723
Timm9	0.273	0.051	0.000323222	0.303796	0.347718	0.138774	2.40445	0.415896
Poll	0.38	0.102	0.000323309	0.0736088	0.459562	0.38124	1.20019	0.833202
Cir1	0.57	0.204	0.000324058	0.161429	0.985264	0.745794	1.31685	0.75939
Pop5	0.736	0.296	0.000328093	0.227688	1.65633	1.22774	1.34627	0.742792
Sac3d1	0.182	0.01	0.000330321	0.265907	0.226453	0.0614889	3.30755	0.302339
Fam136a	0.182	0.01	0.000330321	0.41464	0.178284	0.0266078	5.14329	0.194428
Ttc32	0.182	0.01	0.000330321	0.316294	0.176643	0.04148	3.62553	0.275821
Hdac11	0.182	0.01	0.000330321	0.372881	0.159799	0.0288986	4.36517	0.229086
Prmt2	0.182	0.01	0.000330321	0.320531	0.166183	0.0382749	3.64958	0.274004
Atp1b3	0.661	0.255	0.000330741	0.248319	1.27243	0.898933	1.41092	0.708759
Sirt5	0.446	0.143	0.00033201	0.229694	0.787286	0.481516	1.6221	0.616486
Krit1	0.397	0.112	0.000332204	0.181186	0.49869	0.329256	1.49943	0.666922
Uchl5	0.314	0.071	0.000332847	0.261155	0.360925	0.184567	1.90641	0.524546
Galm	0.355	0.092	0.000333218	0.14218	0.46812	0.31807	1.45738	0.686165
RGD1559955	0.207	0.02	0.000335231	0.202054	0.266058	0.11304	2.24365	0.445702
Foxj3	0.207	0.02	0.000335231	0.289743	0.189429	0.0648272	2.66519	0.375208
Nmnat2	0.355	0.092	0.000336497	0.192729	0.526082	0.328235	1.58494	0.630938
Sf3a3	0.355	0.092	0.000336497	0.22862	0.434685	0.24952	1.71349	0.583604
Tlk2	0.273	0.051	0.000337881	0.280003	0.308422	0.132816	2.2296	0.448511
Cptp	0.314	0.071	0.000344553	0.136659	0.461357	0.312493	1.4616	0.68418
Rab40b	0.488	0.163	0.000353444	0.225288	0.733705	0.475744	1.53107	0.65314
Rab11b	0.645	0.265	0.00035417	0.268997	1.38542	0.908147	1.51982	0.657973
Mtfp1	0.43	0.133	0.00035417	0.234632	0.655884	0.410601	1.58317	0.631643
Dguok	0.355	0.092	0.000360834	0.133702	0.438888	0.317777	1.36949	0.730198
Bbs9	0.413	0.122	0.000362636	0.251156	0.522723	0.297996	1.72964	0.578154
Psma3	0.727	0.357	0.000363845	0.400071	2.31327	1.40745	1.63904	0.610113
Mef2a	0.331	0.082	0.000365954	0.267006	0.553122	0.249918	2.16654	0.461566
Lrrc45	0.289	0.061	0.000368514	0.301091	0.440585	0.170416	2.49748	0.400404
C1qtnf4	0.339	0.082	0.00036885	0.122586	0.389825	0.287773	1.34272	0.744757
Hsd17b10	0.488	0.163	0.000370955	0.1399	0.750493	0.573382	1.30359	0.767111
Tmem55a	0.785	0.735	0.000371866	0.626458	2.30073	4.45557	0.517455	1.93254
Hspa1b	0.686	0.684	0.000371866	0.729243	2.5261	6.76395	0.37439	2.67101
RGD1305587	0.355	0.092	0.000372234	0.189339	0.382758	0.2447	1.54204	0.648491
Prmt1	0.826	0.52	0.000374084	0.496126	3.54755	2.18813	1.61844	0.617878
Vps37a	0.579	0.214	0.000376377	0.189106	0.990089	0.727087	1.35681	0.737021
Med19	0.388	0.112	0.000379485	0.235473	0.511371	0.302489	1.66844	0.599361
Cbx5	0.248	0.041	0.000380795	0.275281	0.348525	0.128093	2.59627	0.385168
Dbndd2	0.455	0.153	0.000384178	0.327884	0.793371	0.429452	1.82812	0.547011
Ifi35	0.248	0.041	0.000385856	0.301381	0.333562	0.120038	2.64201	0.3785
Cyb5r3	0.554	0.194	0.000386309	0.137832	0.904319	0.709109	1.27146	0.786497
Cul3	0.463	0.143	0.000387706	0.129357	0.520086	0.405229	1.27661	0.783325
Brd4	0.562	0.204	0.000387971	0.217099	0.902455	0.629657	1.42647	0.701029
Txndc9	0.62	0.255	0.000389784	0.36106	1.28603	0.750096	1.70509	0.586478
Bri3	0.802	0.469	0.000389784	0.451649	3.08484	1.96396	1.56783	0.637825
Pla2g12a	0.289	0.061	0.000389784	0.346073	0.332249	0.110196	2.84743	0.351193
Clock	0.248	0.041	0.000389784	0.270049	0.289887	0.117408	2.35375	0.424854
Commd10	0.306	0.071	0.000390252	0.226667	0.405514	0.203306	1.94797	0.513355
Fars2	0.562	0.204	0.000390531	0.189259	0.882949	0.64497	1.36334	0.733491
Dapk3	0.595	0.235	0.000391988	0.314829	0.964424	0.59396	1.61339	0.619812
Ift43	0.372	0.102	0.000391988	0.177953	0.446536	0.291367	1.51488	0.660117
Rpap1	0.405	0.531	0.000392395	0.771036	0.68723	2.20516	0.314754	3.17709
Ppm1b	0.471	0.153	0.000398213	0.185714	0.765769	0.540912	1.40815	0.710149
Gnpat	0.306	0.071	0.000399044	0.351078	0.412099	0.151563	2.61261	0.38276
Slc44a1	0.496	0.163	0.000400314	0.189755	0.688136	0.480353	1.42374	0.702374
Yaf2	0.603	0.224	0.000400314	0.207636	1.05527	0.758148	1.3868	0.721084
Chchd7	0.223	0.031	0.000400314	0.333935	0.283787	0.0776401	3.3522	0.298311
Pef1	0.471	0.153	0.000401338	0.202252	0.649197	0.443266	1.45433	0.687603
Tdrkh	0.488	0.163	0.000401673	0.22088	0.750461	0.454364	1.63764	0.610635
Nudcd2	0.289	0.061	0.000402367	0.201895	0.364238	0.197069	1.80731	0.553308
Lypd6	0.248	0.041	0.000409377	0.270981	0.327757	0.135884	2.31525	0.431919
Snw1	0.521	0.184	0.00041002	0.232997	0.902981	0.578942	1.55021	0.645076
Tspan13	0.38	0.112	0.000412704	0.32307	0.597439	0.282657	2.0756	0.481788
Kras	0.521	0.184	0.000422565	0.264905	0.847626	0.512341	1.64189	0.609054
Elovl4	0.504	0.184	0.000422765	0.252887	1.08498	0.644852	1.67211	0.598047
Pnkp	0.355	0.092	0.00042755	0.182124	0.388503	0.255154	1.50291	0.665375
Ddah1	0.306	0.071	0.00042786	0.289926	0.324738	0.152767	2.05655	0.486252
Cryab	0.372	0.112	0.000428127	0.184424	0.958348	0.535666	1.77462	0.563501
Mplkip	0.223	0.031	0.000428672	0.317471	0.238486	0.0750396	2.922	0.342231
Rhot1	0.562	0.214	0.000429628	0.255099	1.09799	0.702284	1.55555	0.642861
Alkbh3	0.62	0.245	0.000431485	0.305396	1.20731	0.754523	1.59225	0.628043
Dgke	0.306	0.071	0.000432111	0.209094	0.478112	0.255415	1.83905	0.543759
Nup37	0.223	0.031	0.000434148	0.267973	0.278427	0.088573	2.92602	0.341761
Phb2	0.694	0.276	0.000435719	0.11729	1.38647	1.14897	1.20492	0.829928
Dgkd	0.289	0.061	0.000437345	0.272955	0.342739	0.155634	2.12962	0.469567
Ethe1	0.289	0.061	0.000437345	0.130292	0.342647	0.231466	1.46044	0.684725
Sat1	0.455	0.153	0.00043756	0.0882911	0.759552	0.62136	1.21888	0.820426
Nelfe	0.405	0.122	0.00043995	0.282677	0.569549	0.286821	1.95252	0.512158
Mdk	0.372	0.102	0.000444442	0.173638	0.46503	0.311338	1.47829	0.676459
Asna1	0.612	0.224	0.000444761	0.189884	1.22443	0.905111	1.34894	0.741325
Zcrb1	0.628	0.255	0.000444761	0.300915	1.30032	0.825644	1.56804	0.637739
Med9	0.223	0.031	0.000445036	0.314509	0.253047	0.0742264	3.12309	0.320196
Igbp1	0.289	0.061	0.000447205	0.185676	0.36135	0.190176	1.85511	0.539051
Slc35a1	0.264	0.051	0.000447351	0.359411	0.347839	0.11835	2.788	0.35868
Bod1	0.529	0.184	0.000447735	0.175437	0.846106	0.606182	1.38937	0.719749
Tmem208	0.744	0.327	0.000448719	0.226205	1.74224	1.27939	1.35897	0.735852
Uck1	0.306	0.071	0.000450885	0.233206	0.339616	0.180132	1.83881	0.543831
Meaf6	0.43	0.133	0.000451051	0.118596	0.647014	0.497495	1.29462	0.772426
Gulp1	0.149	0	0.000451557	0.34748	0.176217	0	18.6217	0.0537009
Fgf9	0.149	0	0.000451557	0.46194	0.167002	0	17.7002	0.0564965
LOC100363469	0.149	0	0.000451557	0.482848	0.146113	0	15.6113	0.0640561
Ddx19a	0.372	0.102	0.000451557	0.116107	0.487394	0.367595	1.31727	0.759147
Psmd14	0.711	0.306	0.00045246	0.328822	1.50455	0.981882	1.52694	0.654903
Gar1	0.306	0.071	0.000454819	0.244449	0.382447	0.189986	1.96237	0.509588
Naa30	0.223	0.031	0.000455103	0.224892	0.239843	0.0973713	2.3269	0.429756
Ift57	0.397	0.112	0.000458186	0.0889346	0.424493	0.343467	1.22923	0.813514
Fgf13	0.289	0.061	0.000461434	0.192696	0.369664	0.208688	1.7361	0.576003
Rbmx2	0.223	0.031	0.000467969	0.207156	0.278171	0.126164	2.11635	0.472512
Lrrc42	0.702	0.327	0.000467969	0.457292	1.708	0.984662	1.72722	0.578964
Gtf2h1	0.306	0.071	0.000471002	0.2851	0.374073	0.175478	2.07072	0.482924
Erich1	0.413	0.122	0.000471288	0.182365	0.496754	0.340336	1.44648	0.691333
Epb41l3	0.198	0.02	0.000471558	0.338651	0.206659	0.0504233	3.58568	0.278887
Otud7b	0.174	0.01	0.000471558	0.413576	0.25808	0.0242377	7.82995	0.127715
Strap	0.686	0.286	0.000473004	0.1511	1.45664	1.17396	1.23876	0.807261
Abt1	0.223	0.031	0.000473004	0.202	0.243563	0.113072	2.06027	0.485372
Wdr83	0.223	0.031	0.000473004	0.194663	0.255084	0.124755	1.96715	0.50835
Gnpnat1	0.347	0.092	0.000473905	0.161458	0.513405	0.32936	1.54233	0.648369
Tomm20	0.901	0.704	0.000474705	0.323669	5.53515	4.27459	1.29421	0.772673
Rtn1	0.471	0.173	0.000474756	0.321121	0.87199	0.4669	1.84942	0.540709
Nampt	0.174	0.01	0.00047776	0.414855	0.236402	0.0174042	8.99141	0.111217
Klhl13	0.198	0.02	0.000484195	0.306233	0.216834	0.0443008	4.17736	0.239386
Il10rb	0.198	0.02	0.000484195	0.364432	0.221741	0.049805	3.87494	0.258069
Ap4s1	0.264	0.051	0.000484195	0.268702	0.263623	0.118302	2.13265	0.4689
Clpp	0.521	0.184	0.000484356	0.198747	0.845702	0.599104	1.40485	0.711818
Fbxo22	0.463	0.153	0.000484654	0.175215	0.66459	0.468309	1.41036	0.709037
Hdgf	0.397	0.112	0.000485128	0.0494267	0.509928	0.45589	1.11599	0.896066
Ninj1	0.529	0.184	0.000492208	0.0710007	0.770853	0.677379	1.13599	0.880291
Mnat1	0.322	0.082	0.000493414	0.15691	0.416041	0.273559	1.50248	0.665568
Dennd6a	0.347	0.092	0.000493904	0.173265	0.454568	0.296791	1.51428	0.660378
Rbm7	0.264	0.051	0.000495622	0.258406	0.325698	0.138258	2.26428	0.441642
Clcn4	0.554	0.204	0.00049634	0.235043	0.920248	0.629236	1.45525	0.687167
Tp53inp2	0.554	0.204	0.00049634	0.197679	0.922745	0.660659	1.39079	0.719016
Prkcdbp	0.198	0.02	0.000496389	0.274198	0.218474	0.0705719	2.83565	0.352653
Heatr4	0.198	0.02	0.000496389	0.290013	0.167883	0.0528656	2.82957	0.35341
Nudt10	0.174	0.01	0.000498604	0.39318	0.224708	0.0284474	6.10466	0.163809
Slc48a1	0.264	0.051	0.000500701	0.259213	0.3382	0.15397	2.12356	0.470906
Itm2b	0.992	0.939	0.000502178	0.37776	17.3736	13.8744	1.25203	0.798706
Pa2g4	0.603	0.235	0.000504001	0.196119	1.10257	0.802211	1.3698	0.730032
Vps72	0.645	0.245	0.00050761	0.108562	1.17297	0.986078	1.18763	0.842011
Nt5c	0.198	0.02	0.000510648	0.181337	0.181502	0.0876226	1.96166	0.509772
Ccni	0.264	0.051	0.000513098	0.237033	0.297265	0.147931	1.94556	0.513991
Mdp1	0.306	0.071	0.000518618	0.196539	0.423421	0.2241	1.85143	0.540123
Rasip1	0.264	0.051	0.000519325	0.207698	0.286473	0.148294	1.87292	0.533924
Manbal	0.496	0.163	0.000519325	0.0864714	0.64611	0.550203	1.1712	0.853825
Hdac3	0.702	0.306	0.000523587	0.314772	1.78246	1.08104	1.64289	0.608682
Rsrp1	0.95	0.898	0.000530213	0.401972	8.43715	12.3378	0.684104	1.46177
LOC684270	0.446	0.143	0.000540223	0.20184	0.581647	0.392676	1.46929	0.680602
St3gal5	0.471	0.163	0.000543953	0.277762	0.784944	0.472727	1.64678	0.607247
Ythdf1	0.264	0.051	0.000546794	0.192099	0.344994	0.183845	1.83133	0.546052
Aatf	0.24	0.041	0.00054726	0.243099	0.414695	0.164962	2.42736	0.411971
Eif2s3	0.603	0.255	0.000549333	0.245057	1.27675	0.866169	1.46861	0.680915
Isoc2b	0.355	0.102	0.000549649	0.314225	0.536617	0.253232	2.07656	0.481566
Ormdl2	0.446	0.143	0.000553143	0.207072	0.668522	0.450256	1.47423	0.678322
Apip	0.264	0.051	0.000560264	0.296038	0.263292	0.114821	2.18948	0.456729
Chchd6	0.579	0.214	0.000571088	0.193709	1.02292	0.748565	1.36168	0.734387
Tmem41b	0.612	0.235	0.000571088	0.176349	0.979148	0.741009	1.31709	0.759249
Nucks1	0.455	0.153	0.000574422	0.137938	0.720295	0.547471	1.31001	0.76335
Bles03	0.24	0.041	0.000576723	0.349553	0.276388	0.0850725	3.01231	0.331971
Fam213a	0.215	0.031	0.000583767	0.396069	0.298911	0.066883	4.01794	0.248884
Rab5c	0.793	0.398	0.000583983	0.284598	2.27555	1.63705	1.38767	0.720635
Rpe	0.24	0.041	0.000583983	0.284875	0.343052	0.122045	2.67372	0.374011
Ccdc92	0.397	0.122	0.000586192	0.194117	0.572316	0.372853	1.52099	0.657467
Trappc6b	0.645	0.265	0.000587505	0.234538	1.32682	0.932571	1.41827	0.705084
Zfand6	0.81	0.449	0.000591285	0.483406	2.69756	1.66404	1.61738	0.618283
Frg1	0.455	0.153	0.000596787	0.205865	0.823158	0.535014	1.52869	0.654154
Eps8	0.339	0.092	0.000603915	0.305826	0.470206	0.227829	2.01912	0.495264
Tmem261	0.256	0.051	0.000604981	0.340763	0.354229	0.117491	2.85691	0.350029
Tmed10	0.851	0.439	0.000605872	0.326013	2.57848	1.79673	1.43269	0.697988
Amn1	0.38	0.112	0.000605918	0.203997	0.472818	0.297234	1.5715	0.636335
Ttc7b	0.281	0.061	0.000607605	0.257515	0.317923	0.152894	2.01311	0.496744
Nelfa	0.298	0.071	0.00060956	0.319297	0.359343	0.147134	2.3505	0.425441
Casp7	0.215	0.031	0.000615289	0.299038	0.327343	0.0811798	3.69975	0.270288
Phax	0.554	0.204	0.000617001	0.204096	0.913111	0.645199	1.4089	0.709773
Ptpn2	0.281	0.061	0.000622314	0.218089	0.310314	0.159259	1.89245	0.528415
Hnrnpdl	0.347	0.092	0.000626165	0.0687553	0.331416	0.2796	1.17892	0.848232
Pink1	0.339	0.092	0.000630015	0.239769	0.51476	0.260629	1.93904	0.515718
Cadm3	0.653	0.265	0.000633052	0.0985807	1.35685	1.15041	1.1779	0.848967
Aplp1	0.851	0.827	0.000633506	0.579569	3.44096	5.49183	0.627238	1.59429
Kdm3b	0.322	0.082	0.000636706	0.233735	0.377126	0.199604	1.84694	0.541435
Dcxr	0.24	0.041	0.000637725	0.177385	0.228327	0.122325	1.80107	0.555226
Nrn1	0.298	0.071	0.000637725	0.19772	0.349063	0.201828	1.69507	0.589947
Nipsnap1	0.364	0.102	0.000639906	0.101683	0.389084	0.303619	1.27251	0.785846
Arhgap12	0.347	0.092	0.000645964	0.110883	0.394443	0.301182	1.2997	0.769408
Drg1	0.537	0.194	0.000646605	0.242614	0.847588	0.549037	1.53405	0.651871
Cbwd1	0.19	0.02	0.000647357	0.464874	0.221195	0.0316872	5.54596	0.180312
Fam216a	0.512	0.184	0.000647357	0.0842656	0.67114	0.570627	1.17311	0.852434
Parp1	0.76	0.337	0.000649363	0.272674	1.83762	1.25883	1.45616	0.686738
Lrrc59	0.413	0.133	0.000654881	0.265801	0.609886	0.351355	1.71545	0.582938
Snap91	0.405	0.122	0.000658331	0.120117	0.50996	0.389349	1.30202	0.768038
RGD1302996	0.298	0.071	0.000659092	0.25165	0.366444	0.183219	1.94828	0.513274
Ldha	1	0.969	0.000663953	0.518379	27.9732	18.3298	1.52581	0.655388
Tsta3	0.521	0.194	0.000663953	0.306927	0.81874	0.491757	1.65168	0.605445
Spr	0.256	0.051	0.000664888	0.333014	0.292768	0.104069	2.65426	0.376753
Ccdc34	0.281	0.061	0.00066546	0.0738881	0.26641	0.212364	1.24305	0.804473
Csnk1d	0.488	0.173	0.000668228	0.148448	0.806105	0.599571	1.33882	0.746928
Rbbp7	0.62	0.255	0.000669705	0.215844	1.14863	0.809382	1.41402	0.707201
Ndufv2	0.86	0.52	0.000669984	0.465593	3.42548	2.20293	1.55246	0.644141
Snx18	0.215	0.031	0.000673132	0.246512	0.274894	0.108565	2.40286	0.416171
Hyi	0.256	0.051	0.000680912	0.314487	0.350971	0.11394	2.91247	0.343351
Cdadc1	0.215	0.031	0.000692304	0.29104	0.212203	0.0774607	2.5406	0.393608
Mtif3	0.215	0.031	0.000692304	0.18901	0.270615	0.130257	2.00072	0.49982
Amd1	0.702	0.327	0.000694896	0.339089	1.70809	1.12185	1.51794	0.658787
Mrpl3	0.438	0.143	0.000698302	0.207762	0.610617	0.4051	1.4951	0.66885
Imp4	0.331	0.092	0.000698357	0.335452	0.461364	0.207289	2.16929	0.46098
RGD1304963	0.14	0	0.000701058	0.433573	0.177162	0	18.7162	0.0534296
Foxp1	0.14	0	0.000701058	0.470605	0.145626	0	15.5626	0.0642568
Pdlim2	0.14	0	0.000701058	0.495239	0.140298	0	15.0298	0.0665343
Orc4	0.19	0.02	0.000702956	0.38179	0.23189	0.0419404	4.65708	0.214727
Akirin2	0.595	0.224	0.000702992	0.241881	1.02768	0.712408	1.43642	0.696176
RGD1562747	0.537	0.194	0.00070441	0.0847344	0.845025	0.718288	1.17402	0.851773
Ubac2	0.339	0.092	0.000704431	0.221435	0.474931	0.26603	1.75681	0.569214
Aven	0.256	0.051	0.000713665	0.239254	0.308363	0.144493	2.06069	0.485273
Rpl31l4	0.215	0.031	0.000718601	0.338097	0.229122	0.0719716	2.91713	0.342802
Abracl	0.215	0.031	0.000718601	0.249794	0.223311	0.094466	2.23337	0.447753
Hddc2	0.19	0.02	0.00072234	0.309199	0.249927	0.0498299	4.34443	0.23018
Tp53bp2	0.19	0.02	0.00072234	0.316967	0.240126	0.0526061	3.99523	0.250299
Prickle2	0.587	0.235	0.000727513	0.195661	0.988676	0.728337	1.3526	0.739316
Lias	0.165	0.01	0.000728702	0.382702	0.224935	0.0174042	8.57295	0.116646
Trappc6a	0.711	0.337	0.000734128	0.32361	1.79527	1.19874	1.49351	0.669562
Yipf1	0.446	0.153	0.000735281	0.238872	0.692181	0.430535	1.59393	0.627381
Cwc27	0.215	0.031	0.000737343	0.128487	0.174871	0.108852	1.55546	0.642895
Lsm10	0.256	0.051	0.000739101	0.162667	0.325564	0.183608	1.73321	0.576964
Creg1	0.165	0.01	0.000739198	0.41211	0.172622	0.0196082	6.16795	0.162128
Add3	0.298	0.071	0.000742975	0.177081	0.374304	0.223043	1.64907	0.606403
Bcl2l1	0.405	0.133	0.000744996	0.226259	0.616043	0.37777	1.61447	0.619398
Eif4e2	0.256	0.051	0.000747079	0.238079	0.346708	0.151127	2.21384	0.451704
Pithd1	0.793	0.469	0.000747079	0.352738	2.87574	1.9766	1.4526	0.688418
Spcs3	0.298	0.071	0.000750658	0.151555	0.387695	0.240637	1.58674	0.630224
Tbce	0.397	0.122	0.000750658	0.160931	0.499862	0.352686	1.40579	0.711343
Prr3	0.752	0.367	0.000751069	0.328689	2.09844	1.3308	1.57252	0.635921
Glce	0.19	0.02	0.000751123	0.218433	0.229936	0.0800693	2.6639	0.375389
RT1-CE4	0.967	0.878	0.000757362	0.510677	11.1017	7.83041	1.41724	0.705597
Snx7	0.165	0.01	0.000760627	0.363736	0.232873	0.0307444	5.96089	0.16776
Lsm2	0.314	0.082	0.000763356	0.144022	0.382627	0.261093	1.44831	0.69046
Arl5a	0.256	0.051	0.000763502	0.188772	0.316373	0.157719	1.94595	0.513888
Nadk2	0.256	0.051	0.000763502	0.226604	0.301371	0.15238	1.91755	0.521499
Riok2	0.339	0.092	0.000763502	0.141262	0.452969	0.313155	1.43265	0.698005
Fibp	0.711	0.296	0.000766277	0.263429	1.53162	1.09249	1.39831	0.71515
Peli1	0.165	0.01	0.000771137	0.307772	0.165517	0.034196	3.97133	0.251805
Cab39l	0.19	0.02	0.000771344	0.252705	0.239651	0.0831721	2.67946	0.373209
Cs	0.19	0.02	0.000781789	0.317229	0.208652	0.0594955	3.14627	0.317837
Mtmr1	0.19	0.02	0.000781789	0.28017	0.163365	0.0553968	2.65097	0.377221
Cisd2	0.579	0.224	0.000781789	0.0723801	1.0951	0.960762	1.13839	0.878435
Prkra	0.165	0.01	0.000781789	0.327701	0.164994	0.0369579	3.72661	0.26834
Pdk3	0.165	0.01	0.000781789	0.355764	0.144869	0.0278344	4.09334	0.244299
Cap1	0.595	0.224	0.000788283	0.177007	1.08223	0.807874	1.33545	0.748808
Terf1	0.231	0.041	0.000788283	0.323849	0.319506	0.0918174	3.23625	0.309
Tspan12	0.256	0.051	0.000789961	0.214876	0.26276	0.139293	1.82701	0.547343
Babam1	0.595	0.224	0.000802481	0.207733	0.938486	0.682122	1.3704	0.729713
Rnf115	0.463	0.163	0.000809849	0.24488	0.670397	0.424856	1.56465	0.639122
Ppt1	0.355	0.102	0.000810478	0.191172	0.51556	0.324613	1.57065	0.636679
Utp3	0.413	0.133	0.000812487	0.177025	0.588337	0.399527	1.46105	0.684441
Kat8	0.421	0.133	0.000813344	0.109593	0.5049	0.396762	1.26585	0.789983
Sft2d1	0.355	0.102	0.000818537	0.222743	0.45771	0.261671	1.72161	0.580853
Surf6	0.256	0.051	0.000819322	0.217178	0.28159	0.139357	1.9523	0.512216
Mtx1	0.496	0.184	0.00082599	0.215825	0.913343	0.610641	1.48773	0.672167
Rtf1	0.488	0.173	0.00082599	0.213217	0.769977	0.513396	1.49022	0.671041
Pdcd6	0.38	0.112	0.000828647	0.151412	0.420058	0.302775	1.37498	0.727285
Farp2	0.165	0.337	0.000830542	0.776993	0.203982	1.36773	0.155314	6.43857
Gkap1	0.529	0.194	0.000833379	0.151081	0.857869	0.651729	1.31152	0.762476
Nit1	0.43	0.143	0.000835085	0.237873	0.585917	0.35006	1.65505	0.604212
Klhl4	0.298	0.071	0.000835093	0.178298	0.342065	0.210335	1.59786	0.625836
Cd59	0.86	0.449	0.000840313	0.23666	3.03073	2.32555	1.30193	0.768088
Rnf146	0.455	0.153	0.000843384	0.0502325	0.638102	0.571286	1.11495	0.896904
Luc7l	0.603	0.235	0.000843384	0.230454	0.963862	0.663481	1.44601	0.691557
Grn	0.405	0.52	0.000856819	0.720377	0.834691	2.51799	0.334135	2.9928
Lgals3	0.826	0.602	0.000865433	0.458382	4.24874	2.70184	1.57043	0.63677
Ddit3	0.595	0.265	0.000872633	0.384304	1.40462	0.788785	1.77097	0.564662
Lactb2	0.314	0.082	0.000877162	0.246288	0.358248	0.186391	1.87508	0.533311
Ttr	1	0.969	0.000877162	0.295693	29.8109	21.472	1.38818	0.720368
Rtbdn	0.752	0.408	0.000890507	0.311264	2.83033	1.84216	1.53352	0.652094
Rnf166	0.273	0.061	0.000890507	0.244495	0.338963	0.166	1.98274	0.504352
Pex19	0.314	0.082	0.00089676	0.163692	0.42427	0.266649	1.56975	0.637045
Gtf2a1	0.355	0.102	0.000897946	0.215834	0.422831	0.253479	1.64275	0.608734
RGD1311739	0.62	0.245	0.000911085	0.219934	1.16206	0.836526	1.38456	0.722252
Jagn1	0.504	0.184	0.000911085	0.156583	0.857495	0.63219	1.35084	0.740281
Gucy1b3	0.248	0.051	0.000917032	0.342985	0.320015	0.103917	2.89697	0.345188
LOC691141	0	0.112	0.000931301	0.484714	0	0.314261	0.0308394	32.4261
Csnk2a1	0.273	0.061	0.000934121	0.127766	0.390947	0.259789	1.48615	0.672879
Pigc	0.372	0.112	0.00093516	0.170008	0.459518	0.309009	1.4718	0.679439
Id1	0.281	0.459	0.000950435	0.631065	0.733362	3.1034	0.238762	4.18827
Asf1a	0.273	0.061	0.000956928	0.192777	0.306394	0.175554	1.70513	0.586467
Poldip2	0.331	0.092	0.000960114	0.27137	0.445031	0.215314	2.01954	0.495162
Capza1	0.331	0.092	0.000960114	0.247935	0.495137	0.267329	1.82144	0.549018
Sfxn1	0.339	0.092	0.000962688	0.118191	0.353434	0.265995	1.31681	0.759409
Tpst1	0.339	0.092	0.000962688	0.0995578	0.393362	0.309526	1.26238	0.792156
Trim17	0.207	0.031	0.000967577	0.332954	0.265564	0.0637509	3.73642	0.267636
Cdc23	0.289	0.071	0.000970189	0.167154	0.390523	0.233826	1.64266	0.60877
Tmem11	0.364	0.112	0.000970517	0.221789	0.515298	0.310663	1.63816	0.610441
Lyplal1	0.273	0.061	0.000977632	0.0581635	0.3318	0.272429	1.21021	0.8263
Gmps	0.331	0.092	0.000979248	0.186989	0.490595	0.296945	1.63089	0.613161
Zbtb8os	0.289	0.071	0.000980256	0.204453	0.408219	0.227018	1.76451	0.56673
Frmpd1	0.19	0.357	0.000982103	0.777301	0.206186	1.30068	0.164942	6.06273
Golt1b	0.405	0.133	0.000983414	0.250864	0.69873	0.382896	1.80386	0.554366
Spg21	0.554	0.204	0.00100026	0.125735	0.871422	0.701729	1.23842	0.807479
Clk2	0.43	0.143	0.00100219	0.136759	0.55907	0.415509	1.33739	0.747727
Lurap1l	0.496	0.184	0.00100797	0.197335	0.825823	0.564258	1.45548	0.687057
Rras2	0.421	0.143	0.00100897	0.209717	0.60853	0.398813	1.51299	0.660943
Nfkbia	0.314	0.082	0.00100944	0.110919	0.375028	0.27732	1.34007	0.746231
Mapk6	0.331	0.092	0.00100944	0.220842	0.453732	0.260776	1.71261	0.583905
Il18	0.314	0.082	0.00102072	0.130346	0.352239	0.237872	1.4614	0.684277
Sh3bgr	0.364	0.112	0.00103095	0.160795	0.563521	0.380166	1.46994	0.6803
Parp6	0.207	0.031	0.00103215	0.311653	0.243297	0.0713447	3.11387	0.321144
Mylk	0.207	0.031	0.00103215	0.255175	0.2412	0.0917154	2.46964	0.404917
Alg5	0.364	0.112	0.00103508	0.126686	0.573458	0.420001	1.35687	0.736988
Evi5	0.314	0.082	0.0010427	0.13294	0.330387	0.233779	1.39629	0.716182
Vta1	0.678	0.296	0.00104493	0.297809	1.42963	0.94838	1.50215	0.665715
Zcchc9	0.488	0.173	0.00104533	0.114514	0.726224	0.581234	1.24523	0.803063
Flot2	0.264	0.061	0.00105567	0.30644	0.368976	0.137404	2.571	0.388953
Gorasp2	0.455	0.153	0.00105567	0.0840493	0.59536	0.502227	1.18182	0.846153
St8sia3	0.182	0.02	0.00105947	0.366982	0.267685	0.0493072	4.68215	0.213577
Agap1	0.273	0.061	0.00107044	0.172584	0.284444	0.177323	1.57185	0.636193
Wdsub1	0.248	0.051	0.00107089	0.254276	0.32479	0.133416	2.3344	0.428376
Dek	0.364	0.112	0.0010713	0.258528	0.564451	0.319064	1.74571	0.572832
Dnaja3	0.182	0.02	0.00107396	0.388931	0.213088	0.0360928	4.83997	0.206613
Dnajc24	0.289	0.071	0.00108227	0.258825	0.380889	0.19101	1.94462	0.51424
Usf1	0.388	0.122	0.00108305	0.171466	0.4976	0.332271	1.48304	0.674292
Ccdc28a	0.132	0	0.00108305	0.419846	0.145313	0	15.5313	0.0643859
Slc25a38	0.132	0	0.00108305	0.379764	0.134891	0	14.4891	0.0690173
Gltp	0.132	0	0.00108305	0.434611	0.129213	0	13.9213	0.0718322
Tpgs2	0.132	0	0.00108305	0.39201	0.124429	0	13.4429	0.0743887
Hcfc1r1	0.207	0.031	0.00108305	0.3185	0.187424	0.0633376	2.692	0.371472
Jsrp1	0.207	0.031	0.00108305	0.235618	0.212647	0.0896809	2.2336	0.447708
Eif1ax	0.207	0.031	0.00108305	0.287103	0.181056	0.0677715	2.45663	0.407061
Mapk1ip1	0.182	0.02	0.00108463	0.322991	0.234224	0.0445186	4.47965	0.223232
Irak1bp1	0.182	0.02	0.00108463	0.382018	0.180408	0.028681	4.92252	0.203148
Sec24c	0.289	0.071	0.00108942	0.18194	0.338035	0.200371	1.65439	0.604453
Rfc5	0.248	0.051	0.00109117	0.257848	0.322063	0.141291	2.19487	0.455609
Smarcd1	0.223	0.041	0.00109612	0.348764	0.309273	0.0830455	3.43137	0.291429
Podxl	0.331	0.092	0.00110363	0.180475	0.430139	0.276763	1.53485	0.651528
Txndc12	0.463	0.173	0.00110917	0.251565	0.765864	0.472493	1.60803	0.621879
Ift27	0.372	0.112	0.00111159	0.161129	0.439735	0.308797	1.41073	0.708855
Ciao1	0.281	0.071	0.00111454	0.373816	0.370758	0.123918	2.84321	0.351715
Zfp259	0.405	0.133	0.00111876	0.16178	0.576442	0.405539	1.41128	0.708575
Mink1	0.248	0.051	0.00113144	0.263511	0.351983	0.139529	2.42082	0.413083
Cmc2	0.157	0.01	0.00113762	0.411608	0.170365	0.01573	7.0099	0.142655
Polr3e	0.182	0.02	0.00114744	0.254398	0.269792	0.0916686	2.752	0.363372
Aamdc	0.182	0.02	0.00114744	0.244565	0.176195	0.0608994	2.62619	0.38078
Mfng	0.331	0.092	0.00115011	0.105047	0.356968	0.272813	1.29756	0.770675
Impa1	0.331	0.092	0.00115011	0.0810811	0.470693	0.380359	1.23141	0.812075
Ncor2	0.281	0.071	0.00115214	0.342956	0.432694	0.158364	2.62939	0.380316
Rpl36al	0.157	0.01	0.00115344	0.320014	0.250294	0.0200434	8.66394	0.115421
Cnrip1	0.182	0.02	0.00116245	0.240489	0.172246	0.0616927	2.54204	0.393384
RGD1359158	0.157	0.01	0.00117191	0.368306	0.191818	0.0256577	5.65987	0.176682
Tmem106b	0.306	0.082	0.00117218	0.244045	0.423465	0.210888	1.96238	0.509587
Bcap31	0.62	0.265	0.0011734	0.165774	1.31733	1.00649	1.3058	0.765816
Sod2	0.81	0.429	0.00117501	0.367658	2.15159	1.48898	1.44204	0.69346
Sdcbp	0.579	0.235	0.00118002	0.139308	1.09898	0.854527	1.28276	0.779567
Pold2	0.157	0.01	0.00118757	0.289574	0.217928	0.0450313	4.1418	0.241441
AABR07054370.1	0.157	0.01	0.00118757	0.332367	0.157391	0.0263944	4.59937	0.217421
Vma21	0.157	0.01	0.00118757	0.280226	0.159814	0.0350535	3.76916	0.265311
Ahsa2	0.157	0.01	0.00120718	0.302174	0.13285	0.0320782	3.39487	0.294562
Actr1a	0.397	0.133	0.00122964	0.256074	0.598939	0.339402	1.7428	0.573789
Dscr3	0.264	0.061	0.00123383	0.23785	0.357229	0.179006	1.94295	0.514681
Oasl2	0.421	0.143	0.00123383	0.17236	0.563024	0.392694	1.42298	0.702753
Cdc37	0.702	0.306	0.0012447	0.289753	1.54807	1.08056	1.42869	0.69994
Nudc	0.669	0.286	0.00124472	0.172293	1.36515	1.06744	1.27632	0.783503
Rfwd2	0.306	0.082	0.00125084	0.227752	0.412533	0.22712	1.78194	0.561187
Adss	0.397	0.133	0.00125224	0.260354	0.606927	0.349879	1.71426	0.583342
Nt5e	0.355	0.112	0.00125993	0.269091	0.704807	0.331122	2.09546	0.477223
Hagh	0.678	0.316	0.00126086	0.324339	1.72984	1.11657	1.54437	0.647513
Tctex1d2	0.264	0.061	0.00126086	0.0604286	0.287072	0.228062	1.24788	0.801362
Rpp30	0.364	0.112	0.00127531	0.142992	0.487355	0.342447	1.41115	0.708643
Psmd6	0.661	0.296	0.00127993	0.245016	1.46301	1.00781	1.44722	0.690978
Cacybp	0.744	0.337	0.00128499	0.213607	1.87166	1.43157	1.30529	0.766115
Ube2j2	0.702	0.306	0.00130611	0.220664	1.50772	1.10792	1.35763	0.736578
Orai3	0.223	0.041	0.00130611	0.310863	0.234266	0.0866834	2.52646	0.395811
Srsf3	0.628	0.286	0.00131058	0.276858	1.48759	1.00032	1.48229	0.674632
Cib1	0.223	0.041	0.00132294	0.136235	0.258317	0.158795	1.5896	0.629088
Psmd4	0.719	0.327	0.00133529	0.27606	1.59179	1.06219	1.49394	0.66937
Rnaseh2a	0.43	0.143	0.00134516	0.0257716	0.575775	0.544912	1.05562	0.947313
Fbxo10	0.264	0.061	0.00135317	0.216136	0.33513	0.177083	1.8448	0.542066
Thoc3	0.264	0.061	0.00135317	0.193246	0.342654	0.19115	1.75319	0.57039
RGD1566099	0.223	0.041	0.00135655	0.212428	0.241158	0.115886	1.99512	0.501223
Ahcyl2	0.24	0.051	0.00135845	0.318951	0.360493	0.126832	2.70766	0.369323
Thra	0.388	0.122	0.00136322	0.100584	0.486395	0.391721	1.23567	0.809277
Mt-nd4l	0.57	0.622	0.00136424	0.663196	1.31915	2.79212	0.474337	2.10821
Sec31a	0.347	0.102	0.00136424	0.105089	0.410849	0.314239	1.29796	0.770441
As3mt	0.364	0.112	0.00136424	0.138107	0.425417	0.307931	1.36953	0.730176
Gpr137	0.264	0.061	0.00136424	0.25465	0.298518	0.142512	2.02292	0.494336
Msl3	0.264	0.061	0.00136424	0.194303	0.275503	0.15507	1.72958	0.578174
Ywhaz	0.421	0.143	0.00136424	0.163363	0.582355	0.416638	1.38843	0.72024
Ppp1r7	0.57	0.204	0.00136685	0.0375125	0.789256	0.841031	0.939162	1.06478
Arhgef3	0.289	0.071	0.00136866	0.18393	0.274343	0.171256	1.56874	0.637456
Canx	0.851	0.449	0.00137975	0.25452	2.90587	2.21724	1.30919	0.763833
Ssrp1	0.76	0.337	0.00138253	0.106666	1.62684	1.41384	1.14959	0.869873
Gpcpd1	0.364	0.112	0.00139087	0.117347	0.402389	0.306329	1.30367	0.767065
Tmod4	0.223	0.041	0.00140379	0.218619	0.230165	0.111344	1.97922	0.505251
Defb24	0.388	0.143	0.00142292	0.289884	1.95888	0.69522	2.79187	0.358183
Tmem53	0.322	0.092	0.00142415	0.188753	0.409532	0.238389	1.68901	0.592063
Pabpc4	0.264	0.061	0.00142844	0.0845572	0.352972	0.269309	1.29954	0.769504
Ugdh	0.802	0.48	0.00145284	0.393881	2.52885	1.69409	1.48985	0.671207
Ppie	0.281	0.071	0.00145357	0.172238	0.371621	0.21949	1.66291	0.601356
Eif2s3y	0.256	0.061	0.00145974	0.350283	0.464283	0.158612	2.81286	0.355509
Dera	0.529	0.204	0.00146295	0.113359	0.770142	0.624468	1.2296	0.813273
Eif1ad	0.281	0.071	0.00146923	0.217654	0.340781	0.178309	1.8628	0.536827
Ndufs7	0.86	0.5	0.00148691	0.251019	2.92797	2.26887	1.28922	0.77566
Srp54a	0.62	0.265	0.00149558	0.236296	1.22865	0.875888	1.3982	0.715205
Bub3	0.479	0.184	0.00149707	0.207846	0.736232	0.503283	1.45384	0.687833
Nit2	0.306	0.082	0.00149736	0.195094	0.401418	0.243283	1.62434	0.615635
Pgam5	0.198	0.031	0.00149736	0.21584	0.25222	0.10531	2.27404	0.439745
Ebp	0.388	0.133	0.00152654	0.257064	0.656371	0.35935	1.80417	0.55427
R3hcc1	0.264	0.061	0.00153058	0.202621	0.282629	0.152618	1.79948	0.555715
Sin3a	0.264	0.061	0.00153058	0.0954244	0.284775	0.211161	1.33285	0.750272
Gapdh-ps2	0.917	0.653	0.00153707	0.474139	5.27507	3.58852	1.46868	0.680884
Leng1	0.215	0.041	0.00154746	0.362013	0.37615	0.0816289	4.21428	0.237288
Fundc1	0.339	0.102	0.00155469	0.262029	0.506559	0.266636	1.86729	0.535535
Dnajc2	0.38	0.122	0.00155701	0.0721459	0.487402	0.411884	1.179	0.848177
Arf2	0.198	0.031	0.00155701	0.204338	0.264575	0.109542	2.29688	0.435373
Txlng	0.198	0.031	0.00155701	0.241288	0.212843	0.0881545	2.27032	0.440466
Aimp1	0.587	0.235	0.00156346	0.166048	1.01754	0.787105	1.28909	0.775741
Tpi1	0.446	0.163	0.0015655	0.20679	0.686393	0.453063	1.50388	0.664945
Mark3	0.281	0.071	0.00156735	0.217862	0.317689	0.17768	1.746	0.572739
Mageh1	0.364	0.112	0.00158059	0.0559365	0.403906	0.475268	0.852944	1.17241
Dpf2	0.24	0.051	0.00158059	0.240269	0.294261	0.128282	2.20029	0.454485
Arhgdia	0.653	0.296	0.00158406	0.307602	1.62104	0.971141	1.6624	0.601542
Slc7a6os	0.38	0.122	0.00158406	0.0813013	0.529576	0.436512	1.20843	0.827522
Rcn2	0.702	0.316	0.00159614	0.209047	1.52596	1.13779	1.33819	0.747281
Arv1	0.281	0.071	0.00160032	0.132414	0.419283	0.2808	1.47622	0.677408
Ralgapb	0.281	0.071	0.00160032	0.143358	0.353675	0.231274	1.50731	0.663433
Myh11	0.174	0.02	0.001615	0.3458	0.228887	0.0368266	5.10151	0.19602
[truncated: 8,521 more rows]

## Sheet: β-Pinealocyte
Gene Symbol	Veh %	Iso %	p Value	Effect Size	Veh Avg	Iso Avg	Veh FC	Iso FC
Reep2	0.819	0.976	0	1.72112	2.53745	8.06477	0.315482	3.16975
Drd4	0.117	0.837	0	1.47072	0.13556	2.91409	0.0497797	20.0885
Fcer1a	0.396	0.944	0	1.65223	0.600581	5.52459	0.110321	9.06446
Slc15a1	0.052	0.819	0	0.997194	0.0813268	11.9455	0.00763888	130.909
Aanat	0.264	0.995	0	2.57785	0.400369	25.2057	0.0162743	61.4464
Eef1a1	0.981	0.898	1.36619e-299	1.74984	8.24826	3.02903	2.7174	0.367999
Cd63	0.997	0.999	1.7019e-289	1.49327	25.6467	50.1593	0.511402	1.95541
Mbnl2	0.895	0.984	1.89678e-289	1.40808	3.24514	10.0339	0.324091	3.08555
Galnt16	0.336	0.882	1.21632e-283	1.42796	0.462628	3.06609	0.153646	6.50848
Atp7b	0.086	0.744	1.22871e-279	1.27822	0.0921862	1.67817	0.0605308	16.5205
Tmem55a	0.788	0.969	5.46771e-268	1.44758	2.0921	6.12172	0.342824	2.91695
Ptch1	0.308	0.848	1.99258e-262	1.21625	0.408137	3.11085	0.133982	7.4637
Pmvk	0.863	0.983	9.6995e-256	1.43442	3.44809	8.99381	0.38407	2.60369
Eprs	0.72	0.95	9.67525e-250	1.26164	1.72123	6.57287	0.26299	3.80243
Lrrc73	0.085	0.703	4.11523e-249	1.22644	0.10087	1.53028	0.0719803	13.8927
LOC689574	0.986	0.941	8.91935e-248	1.43784	8.77364	4.16405	2.10434	0.475208
Qsox1	0.551	0.915	5.8232e-246	1.0678	1.01886	5.75255	0.178543	5.6009
H3f3b	0.995	0.999	9.82071e-245	1.29172	15.7235	27.6961	0.567872	1.76096
Mt-nd2	0.998	1	3.93642e-241	1.30258	173.897	109.347	1.59026	0.628828
Rpl12	0.986	0.977	1.84451e-227	1.39537	11.6671	6.50743	1.79167	0.558139
Rab3a	0.754	0.938	2.26298e-227	1.31099	1.75351	5.19866	0.338573	2.95357
Eif1b	0.767	0.939	4.29384e-224	1.26855	1.83038	5.42173	0.33882	2.95142
Mmd2	0.708	0.932	2.14277e-220	1.23931	1.51982	4.74992	0.321395	3.11143
Fdx1	0.865	0.969	4.56841e-220	1.21074	2.8648	8.11782	0.353699	2.82726
Pmm1	0.927	0.983	4.11476e-219	1.26293	4.24062	8.48554	0.500335	1.99866
Adra1b	0.825	0.972	6.42293e-214	1.21565	2.51667	5.92178	0.425955	2.34766
Mdh1	0.983	0.995	2.57772e-203	1.17827	10.8255	25.6203	0.42276	2.36541
Asmt	0.987	0.994	3.71259e-198	1.13575	9.07146	17.3906	0.521904	1.91606
Camk1g	0.174	0.707	3.44081e-196	1.0627	0.2139	1.51967	0.146372	6.83191
Rpl13a	0.994	0.997	6.84896e-193	1.18634	30.5235	21.4648	1.42183	0.703317
Tuba1b	0.98	0.997	1.47105e-190	1.09379	15.5837	30.9861	0.503085	1.98774
Prdx1	0.697	0.909	7.98231e-188	1.1267	1.84936	5.39312	0.344126	2.90591
Parvb	0.17	0.674	1.23902e-180	0.937803	0.206442	1.62208	0.132617	7.54049
Rps8	0.99	0.995	1.66123e-178	1.12218	21.1529	14.5813	1.45038	0.689476
Pqlc1	0.69	0.929	7.3862e-178	1.05432	1.46076	3.93933	0.372407	2.68523
Rpl27a	0.99	0.991	3.5098e-177	1.11183	15.3588	10.1737	1.50916	0.66262
Neurod4	0.949	0.705	1.16098e-176	1.05393	5.93857	2.29642	2.57913	0.387727
Eif1	0.998	0.999	3.18213e-176	1.13321	24.0411	34.1116	0.704863	1.41872
Ftl1	0.992	0.994	1.81858e-174	1.13886	25.1446	15.6277	1.60859	0.621662
Spink4	0.808	0.967	4.9111e-174	0.983564	2.83413	6.3318	0.448473	2.22979
Ribc2	0.478	0.84	3.69157e-172	0.919415	0.952577	5.65026	0.170059	5.88032
Rpl9	0.996	0.995	6.71544e-172	1.10724	22.9032	16.234	1.41056	0.708936
Atp6v0c	0.988	0.999	1.4757e-170	1.08356	11.7331	19.3383	0.606928	1.64764
Rpl29	0.99	0.991	2.07508e-170	1.08451	13.4747	8.98851	1.49855	0.66731
Mcam	0.327	0.785	5.00591e-170	1.01773	0.472742	1.94048	0.247499	4.04042
Eef2	0.992	0.977	6.91183e-169	1.12234	11.1378	6.66032	1.67126	0.598352
Hs3st2	0.424	0.021	8.06752e-169	0.867682	0.996857	0.0241341	29.4971	0.0339017
Crem	0.645	0.903	2.4796e-168	0.998677	1.32002	4.28505	0.309663	3.22932
Rpsa	0.989	0.978	2.48882e-166	1.09745	11.4928	6.92464	1.65874	0.602866
Cfl2	0.963	0.89	3.45014e-162	1.14524	6.72852	3.26708	2.05626	0.48632
Cope	0.919	0.959	9.54905e-162	1.07149	4.21858	8.42546	0.501287	1.99487
Nptx1	0.705	0.924	9.37038e-161	0.997113	1.69176	4.49668	0.377608	2.64825
B3galt2	0.73	0.326	1.04008e-160	1.05595	1.74334	0.425912	4.02224	0.248618
Tpt1	0.988	0.998	4.2874e-157	0.881144	19.5616	13.8621	1.41086	0.708788
Rps27a	0.995	0.994	7.51865e-156	1.0464	24.0604	17.1442	1.40317	0.712671
Pde4b	0.227	0.694	1.70788e-153	0.887013	0.318431	1.56922	0.207971	4.80836
Bud31	0.731	0.913	4.632e-153	1.01294	1.65546	4.03275	0.411964	2.4274
Tcta	0.873	0.626	1.19701e-151	1.07108	2.90772	1.1011	2.62597	0.380812
Rcan1	0.446	0.819	5.8457e-148	0.872124	0.71626	2.52128	0.286914	3.48537
Ptp4a3	0.653	0.908	1.80316e-146	0.938336	1.36629	3.47898	0.394467	2.53507
Taldo1	0.823	0.922	1.2811e-145	1.00622	2.51341	5.53321	0.455226	2.19671
Tomm20	0.977	0.989	4.05907e-144	0.961643	6.66825	10.3824	0.64261	1.55615
Kctd3	0.272	0.69	1.77181e-142	0.960195	0.334212	1.58886	0.215286	4.64498
Dnm2	0.389	0.775	3.55966e-142	0.963449	0.560427	1.92431	0.294899	3.39099
Hook1	0.808	0.497	4.50804e-141	0.985961	2.32944	0.80197	2.88119	0.347079
Irak2	0.118	0.558	5.47454e-140	0.890961	0.126659	0.941607	0.143608	6.96338
Rps2	0.996	0.998	8.84251e-140	0.966203	48.2761	36.8873	1.30866	0.76414
Rpl24	0.986	0.991	1.28876e-138	0.971579	15.1191	10.7294	1.40876	0.709846
Rps25	0.968	0.922	2.55408e-137	0.979576	5.99556	3.48019	1.7207	0.58116
Rplp0	0.992	0.998	5.94364e-137	0.978049	23.9361	17.2404	1.38815	0.720385
Kcnab2	0.83	0.959	6.73396e-137	0.945531	2.48539	4.82912	0.515669	1.93923
Pkig	0.956	0.889	1.09638e-136	0.957029	4.88442	2.61849	1.86207	0.537038
Eno1	0.987	0.995	2.16723e-135	0.944807	9.85588	16.4431	0.599637	1.66768
Rabepk	0.605	0.877	9.05263e-135	0.947331	1.08713	2.64863	0.412668	2.42326
Dynll1	0.97	0.992	1.45866e-134	0.965753	7.32292	11.6707	0.62778	1.59291
Gucy1a3	0.57	0.181	5.72104e-134	0.940113	1.04803	0.193332	5.20343	0.192181
Mt1	0.489	0.805	3.32779e-133	0.741743	1.17768	6.06395	0.195536	5.11414
Tuba1a	0.983	0.998	3.68126e-133	0.858542	14.8649	25.5375	0.582247	1.71749
Sqstm1	0.894	0.957	1.59445e-132	0.896373	3.27623	6.13861	0.534466	1.87102
Rps7	0.995	0.996	1.7043e-132	0.931652	14.6537	10.3415	1.41657	0.705929
Gdf15	0.206	0.63	1.38253e-131	0.868674	0.266891	1.34684	0.20407	4.90028
Asl	0.335	0.736	1.9553e-131	0.847639	0.530868	1.98652	0.270905	3.69133
Ddrgk1	0.917	0.968	2.98788e-131	0.923161	3.80796	6.49471	0.586953	1.70371
Bsg	0.992	0.998	4.77038e-129	0.904798	12.4787	18.0697	0.690759	1.44768
Rpl23a	0.989	0.998	1.04259e-128	0.907217	19.5378	14.6111	1.33695	0.747969
Pid1	0.83	0.57	1.07012e-128	0.927018	2.45975	0.933712	2.61706	0.382108
Mpv17l2	0.639	0.877	5.38749e-128	0.91103	1.25627	2.96804	0.425201	2.35183
Lmo1	0.035	0.422	2.33298e-127	0.757734	0.0409771	0.714957	0.0703174	14.2212
Mt-nd1	0.999	1	3.54432e-127	0.859465	208.93	155.615	1.34258	0.744833
Dclk3	0.156	0.574	4.51291e-127	0.84192	0.187857	1.09169	0.179594	5.56813
Stxbp1	0.97	0.939	1.5519e-126	0.973978	7.37117	4.21945	1.74519	0.573005
Tc2n	0.249	0.659	2.09704e-126	0.852024	0.339785	1.52374	0.22806	4.38482
Rpl6	0.987	0.977	9.19856e-126	0.931266	10.9087	7.422	1.46914	0.68067
Lnx1	0.141	0.553	3.02661e-125	0.807498	0.165506	1.14699	0.151692	6.59229
Cct6a	0.59	0.86	4.20299e-125	0.85857	1.06851	2.59695	0.413707	2.41717
Ncald	0.441	0.792	3.74962e-124	0.873134	0.650225	1.86872	0.351423	2.84557
LOC100360573	0.973	0.95	5.66753e-124	0.93837	7.05253	4.40867	1.59834	0.625649
Rpl13	0.992	0.988	3.22218e-122	0.89141	16.0986	11.5525	1.39317	0.717785
Gnb3	0.998	0.997	7.47033e-122	0.89649	22.2585	31.4134	0.70866	1.41111
Tmem59	0.904	0.955	1.13113e-121	0.877579	3.66392	6.77269	0.54166	1.84618
Mt-co1	1	0.999	1.91637e-120	0.898537	339.671	243.157	1.3969	0.715869
Mat2a	0.967	0.988	5.55121e-120	0.830822	7.65098	12.6804	0.603683	1.6565
Thap4	0.593	0.851	5.02197e-118	0.863152	1.12021	2.93302	0.384032	2.60395
Dnajc12	0.98	0.966	2.09549e-117	0.928346	9.89063	6.0078	1.64522	0.60782
Zbed5	0.978	0.963	2.1057e-117	0.911072	9.01807	5.61698	1.60443	0.623276
Tle6	0.752	0.914	5.62103e-117	0.880144	1.98256	4.22038	0.471011	2.12309
Cngb1	0.915	0.967	2.96907e-116	0.857948	3.83414	6.62668	0.579227	1.72644
Rpl19	0.997	0.999	3.62875e-116	0.83694	47.4929	38.7802	1.22461	0.816586
Tulp1	0.971	0.986	3.52587e-115	0.843045	6.78868	10.968	0.619301	1.61472
Hdac5	0.623	0.28	2.23714e-112	0.88181	1.13031	0.306712	3.60047	0.277741
B3gnt8	0.038	0.393	1.12716e-111	0.754348	0.042358	0.559829	0.0918838	10.8833
Clu	0.923	0.959	5.1027e-111	0.748369	4.29045	8.38241	0.512422	1.95152
Rpl17	0.989	0.994	1.41729e-110	0.852553	15.8712	11.4908	1.38087	0.724179
Lgmn	0.743	0.906	2.24858e-110	0.749642	1.86342	4.11031	0.45468	2.19935
Rps20	0.987	0.993	5.39694e-110	0.828902	15.7319	11.5245	1.36477	0.732725
Rps15	0.988	0.991	9.45863e-110	0.84374	14.0954	10.2688	1.37229	0.728711
Arhgap24	0.87	0.951	5.0385e-109	0.821685	3.06673	6.14157	0.500154	1.99939
Upf3b	0.602	0.852	8.73717e-109	0.839134	1.09546	2.58677	0.425706	2.34904
Atp6v1e1	0.93	0.969	9.14412e-109	0.844923	4.11959	6.9053	0.597168	1.67457
Abca1	0.181	0.569	1.97085e-108	0.762216	0.233435	1.11963	0.2155	4.64036
Frmpd1	0.202	0.594	3.26808e-108	0.777953	0.245471	1.05706	0.239415	4.17685
Rpl14	0.994	0.997	3.46058e-107	0.788735	17.4104	13.3614	1.30281	0.767569
Pfdn1	0.98	0.949	2.32866e-106	0.868799	7.58148	4.8907	1.54906	0.645553
Srrm4	0.284	0.663	6.58346e-106	0.763373	0.378388	1.29542	0.29752	3.36112
Mt-nd5	0.997	0.992	1.76028e-105	0.849216	17.5401	11.8855	1.47535	0.677806
Klhdc8b	0.708	0.41	4.55358e-104	0.841918	1.66715	0.55682	2.95887	0.337967
Atp6v0e1	0.908	0.962	1.73941e-103	0.805219	3.63597	5.91019	0.615854	1.62376
Prdx2	0.929	0.963	6.43006e-103	0.772623	5.01443	8.06103	0.622526	1.60636
Pdc	0.963	0.899	7.19865e-103	0.848612	7.19684	3.99848	1.7979	0.556205
Rpl4	0.983	0.979	1.86654e-102	0.809165	8.82994	6.15537	1.4338	0.697445
Mgst3	0.862	0.94	2.17645e-102	0.800679	3.28526	5.79777	0.567389	1.76246
Srsf3	0.638	0.856	2.20562e-102	0.827466	1.2994	2.86732	0.455077	2.19743
Rps3	0.992	0.994	7.52718e-102	0.815459	16.1928	11.9517	1.35456	0.738247
Ttc8	0.464	0.756	1.6149e-101	0.770399	0.666313	2.03299	0.331041	3.02077
Etnk1	0.871	0.948	2.37325e-101	0.839199	3.07141	6.19622	0.496503	2.01408
Rpl26	0.984	0.979	3.53433e-101	0.792758	8.53717	5.94245	1.43591	0.696424
Sys1	0.759	0.921	6.85471e-101	0.783767	1.81012	3.38407	0.536265	1.86475
Mettl8	0.186	0.553	3.13269e-100	0.710607	0.236499	1.26894	0.192737	5.18843
Vapa	0.828	0.936	1.32839e-99	0.784587	2.19777	3.81206	0.577639	1.73118
Fry	0.325	0.684	4.55231e-99	0.770915	0.46197	1.4319	0.327324	3.05508
Abcf1	0.68	0.868	7.72895e-98	0.808235	1.38465	2.98239	0.466065	2.14562
Eef1g	0.986	0.975	7.72895e-98	0.797227	8.59729	5.96536	1.44046	0.694221
Kdsr	0.281	0.649	7.20528e-96	0.725512	0.402817	1.26849	0.322894	3.09699
Mgarp	0.932	0.974	9.84471e-96	0.792282	5.54612	9.27868	0.59816	1.67179
Psmb3	0.68	0.851	1.05511e-94	0.790587	1.45901	2.98219	0.490948	2.03688
Osbp2	0.529	0.806	6.58955e-94	0.761639	0.858829	1.98012	0.436572	2.29057
Aldoa	0.996	0.995	1.74819e-93	0.774211	14.5544	20.3522	0.715266	1.39808
LOC684988	0.973	0.957	7.73679e-93	0.790423	7.2614	4.93627	1.47008	0.680235
Fbxo6	0.627	0.844	2.66074e-92	0.771543	1.13735	2.40058	0.475966	2.10099
Marcksl1	0.369	0.708	1.12347e-91	0.690717	0.569021	1.67356	0.343927	2.90759
Tecr	0.835	0.919	1.1974e-90	0.755602	2.45318	4.27661	0.574621	1.74028
Pde10a	0.055	0.368	1.02534e-89	0.660543	0.0553908	0.507086	0.12646	7.90762
Mt-nd3	0.996	0.99	1.43423e-88	0.73745	20.0646	14.1194	1.42077	0.703843
Tmsb4x	0.998	1	2.34623e-88	0.756835	55.5618	42.2498	1.315	0.760454
Mitf	0.95	0.858	7.37558e-88	0.763288	5.11501	2.95439	1.72886	0.578417
Slc3a2	0.417	0.721	1.32421e-87	0.717333	0.639827	1.67225	0.386285	2.58877
Kcnq4	0	0.259	1.75811e-86	0.611326	0	0.314449	0.0308215	32.4449
Polr2e	0.907	0.954	2.87911e-86	0.719848	3.70165	5.8733	0.63088	1.58509
Stard7	0.561	0.26	3.6894e-86	0.73614	0.941697	0.291901	3.15235	0.317223
Atp6v0b	0.926	0.967	3.92826e-86	0.728793	4.15177	6.37231	0.652079	1.53356
Slc17a7	0.987	0.98	4.16078e-86	0.782745	11.4419	7.6878	1.48768	0.672187
Rpl32	0.97	0.948	2.87245e-84	0.745872	6.18716	4.13401	1.49545	0.668695
Igfbp7	0.959	0.991	7.57521e-84	0.672744	9.24868	14.0426	0.658859	1.51778
Slc7a5	0.382	0.699	1.7927e-83	0.721356	0.545698	1.43963	0.383338	2.60866
Them6	0.118	0.448	2.25846e-83	0.671057	0.131345	0.613829	0.226577	4.41351
Cplx3	0.979	0.994	3.67211e-83	0.729808	9.37226	13.3531	0.702102	1.42429
Rps10	0.861	0.707	8.07001e-83	0.740586	2.52603	1.35641	1.85598	0.5388
Rpl10a	0.989	0.99	9.41212e-83	0.718511	12.2544	9.33498	1.3124	0.761962
Atp5d	0.985	0.994	1.3408e-82	0.735657	9.85514	13.7201	0.718505	1.39178
Cacna1g	0.243	0.583	1.53127e-82	0.655622	0.332301	1.07125	0.316578	3.15878
Fkbp5	0.346	0.673	1.38133e-81	0.714501	0.484997	1.29684	0.378773	2.64011
Ush2a	0.339	0.071	1.88595e-81	0.66214	0.461008	0.0749444	5.54489	0.180346
Sumf2	0.395	0.716	2.59585e-81	0.696027	0.577224	1.39523	0.417885	2.393
Rpl11	0.988	0.981	8.2099e-81	0.737096	9.75721	7.07519	1.37854	0.725406
Chga	0.979	0.99	1.90562e-80	0.647787	8.57067	12.9919	0.659957	1.51525
Tmem237	0.549	0.811	2.32989e-80	0.69021	0.938551	2.03316	0.464257	2.15398
Ciapin1	0.381	0.693	5.43652e-80	0.707552	0.523768	1.32412	0.400091	2.49943
Glrx3	0.891	0.95	1.97234e-79	0.738091	3.52462	5.94356	0.593699	1.68435
Ghitm	0.795	0.898	1.98751e-79	0.695442	2.19548	3.91775	0.561512	1.78091
Scg5	0.698	0.847	6.45452e-79	0.711281	1.57846	3.13788	0.504611	1.98172
Ss18l2	0.933	0.973	8.27062e-79	0.708687	4.18532	6.09224	0.687506	1.45453
Nme1	0.948	0.98	1.18359e-78	0.701114	6.53112	9.84046	0.664043	1.50593
Rps4x	0.873	0.762	1.36228e-78	0.705245	2.76324	1.571	1.75411	0.57009
Psmb1	0.868	0.93	2.31573e-78	0.668298	2.77975	4.35429	0.639222	1.5644
Polr2c	0.623	0.828	6.15555e-78	0.711983	1.21998	2.40674	0.508943	1.96486
Ckb	0.992	0.997	1.22293e-77	0.659624	13.8608	20.4614	0.677568	1.47587
Cdh2	0.796	0.605	3.25265e-77	0.713776	2.09863	1.02127	2.04469	0.489071
Rgs20	0.427	0.147	8.16368e-77	0.704036	0.603595	0.143475	3.99802	0.250124
Cdc5l	0.586	0.812	8.16368e-77	0.698885	1.05013	2.23199	0.472853	2.11482
Tubb5	0.91	0.813	1.00405e-76	0.735494	4.40475	2.42281	1.81467	0.551064
Spcs2	0.764	0.896	1.0942e-76	0.695468	1.71061	2.93275	0.584695	1.71029
Park7	0.942	0.977	1.22537e-76	0.691018	5.60795	8.1429	0.689074	1.45122
Serf2	0.988	0.994	1.64193e-76	0.66902	12.3699	9.54644	1.29545	0.771931
Srpk2	0.839	0.934	3.76991e-76	0.694152	2.32503	3.84024	0.606464	1.6489
Rps5	0.983	0.98	6.33066e-75	0.686928	10.2472	7.73082	1.32508	0.754669
Cabp1	0.897	0.969	4.80362e-74	0.669109	3.9964	6.19138	0.64605	1.54787
P2ry4	0.181	0	9.46029e-74	0.608593	0.228878	0	23.8878	0.0418624
Itm2b	0.963	0.976	1.35146e-73	0.650625	6.39654	9.33268	0.685729	1.4583
Cirbp	0.39	0.703	1.39177e-73	0.603512	0.604139	1.50899	0.404307	2.47337
Cst3	0.992	0.995	3.0945e-73	0.668152	13.734	18.1527	0.756714	1.3215
Prmt1	0.679	0.833	3.25872e-73	0.670949	1.38635	2.65794	0.523379	1.91066
Srrm2	0.841	0.934	4.43932e-73	0.647375	2.39781	3.93283	0.610681	1.63752
Psma7	0.884	0.941	1.27747e-72	0.656903	3.07997	4.72573	0.652481	1.53261
Ddit3	0.698	0.867	2.25155e-72	0.65659	1.59829	3.11566	0.514543	1.94347
Mdh2	0.752	0.885	9.37182e-72	0.661474	1.94212	3.31596	0.586934	1.70377
Tspyl4	0.162	0.481	1.04023e-71	0.611094	0.196567	0.673989	0.302003	3.31123
Hspa5	0.61	0.838	1.17355e-71	0.575657	1.40732	2.69915	0.523159	1.91146
Frmd4b	0.444	0.169	2.9383e-71	0.665664	0.705531	0.186871	3.63451	0.27514
Ccm2	0.864	0.955	1.83282e-70	0.643326	2.83437	4.37398	0.648812	1.54128
Rbms2	0.93	0.846	6.58062e-70	0.657529	3.796	2.35944	1.60629	0.622552
Ilk	0.598	0.817	8.23573e-70	0.645178	1.03378	1.97226	0.526562	1.89911
Psmb2	0.52	0.769	1.6684e-69	0.663135	0.917089	1.89288	0.487204	2.05253
Ccl9	0.392	0.133	2.88588e-69	0.65839	0.604539	0.135508	4.2234	0.236776
Tbc1d1	0.059	0.327	8.77888e-69	0.568952	0.0645039	0.417063	0.174457	5.73209
Ptpn21	0.258	0.039	1.02432e-68	0.58536	0.330703	0.043463	6.37269	0.15692
Psmb6	0.827	0.913	1.8521e-68	0.637384	2.6858	4.31753	0.622944	1.60528
Gstt3	0.114	0.405	4.26178e-68	0.59264	0.132599	0.594169	0.236025	4.23684
Pde4dip	0.347	0.654	7.93034e-68	0.611048	0.502722	1.19521	0.425423	2.3506
Vps28	0.882	0.936	1.17745e-67	0.644395	3.19439	4.87229	0.656329	1.52363
Pax4	0.732	0.531	1.69087e-67	0.698866	2.12497	0.879502	2.40018	0.416635
Tspo	0.785	0.889	8.25527e-67	0.654023	2.33855	4.23776	0.55289	1.80868
Rpl7	0.981	0.977	1.63108e-66	0.649702	9.16512	6.9618	1.31603	0.759859
RGD1562747	0.377	0.666	2.24967e-66	0.64932	0.529748	1.27687	0.419426	2.38421
Adipor1	0.993	0.987	4.40141e-66	0.655502	11.6184	8.76805	1.32472	0.754878
Anp32a	0.72	0.868	1.65122e-65	0.617268	1.62052	2.81799	0.576567	1.7344
Tmem117	0.204	0.493	1.72402e-65	0.614598	0.247074	0.924295	0.275153	3.63434
Mtdh	0.925	0.968	2.65821e-65	0.610307	3.90428	5.63245	0.693721	1.4415
Dgat2	0.101	0.381	2.76887e-65	0.585402	0.112458	0.510956	0.235064	4.25416
Eif2s2	0.718	0.872	6.79062e-65	0.627274	1.58613	2.76837	0.574485	1.74069
Rpl15	0.987	0.992	1.23117e-64	0.643148	12.8143	10.1143	1.26668	0.789463
Sik2	0.484	0.75	1.89493e-64	0.618351	0.811392	1.68329	0.485085	2.06149
Dctn3	0.771	0.88	2.10015e-64	0.613161	1.91095	3.07961	0.621745	1.60838
Cnbp	0.885	0.939	3.53188e-64	0.621448	3.09691	4.59099	0.675269	1.48089
Lcp1	0.155	0.446	3.55054e-64	0.584501	0.188356	0.672107	0.290799	3.4388
Pomgnt1	0.439	0.706	1.03055e-63	0.642202	0.620386	1.36574	0.458214	2.18238
Rbm8a	0.714	0.871	1.2845e-63	0.62068	1.56929	2.64669	0.594456	1.68221
Eef1b2	0.948	0.907	1.77561e-63	0.639712	4.49557	3.05423	1.47037	0.680099
Ndufb10	0.989	0.996	3.28547e-63	0.638747	15.925	20.3304	0.783417	1.27646
Rpap1	0.373	0.66	6.61295e-63	0.615567	0.513878	1.16479	0.445932	2.24249
RGD1310852	0.302	0.583	8.79637e-63	0.592776	0.409623	1.33811	0.311267	3.21267
Pebp1	0.953	0.975	3.13286e-62	0.6	6.77995	9.33851	0.726314	1.37681
Pfdn2	0.713	0.855	3.43099e-62	0.608453	1.43308	2.39405	0.600272	1.66591
Coq10a	0.172	0.463	3.92119e-62	0.587659	0.194999	0.630413	0.320104	3.12398
Pdcd4	0.628	0.829	6.62434e-62	0.615833	1.20061	2.22717	0.541134	1.84797
Sec62	0.778	0.896	8.14177e-62	0.595482	1.98116	3.2199	0.616477	1.62212
Sncb	0.981	0.987	1.48617e-61	0.638263	11.8196	8.87237	1.33181	0.750857
Usp16	0.255	0.557	2.15264e-61	0.568708	0.342558	0.886475	0.393271	2.54278
Rpl35	0.996	0.997	2.2267e-61	0.60551	22.3781	18.4416	1.21335	0.824168
Dirc2	0.212	0.497	3.53534e-61	0.587316	0.26868	0.872491	0.315788	3.16668
Gapdh-ps2	0.805	0.9	2.25698e-60	0.600563	2.21554	3.58023	0.619887	1.6132
Rpl23	0.989	0.994	2.28373e-60	0.608634	13.8748	11.1863	1.24013	0.806369
Enox1	0.332	0.606	3.2016e-60	0.589329	0.530048	1.40099	0.382743	2.61272
Cnot11	0.225	0.517	3.90848e-60	0.575583	0.284168	0.844287	0.344343	2.90408
Nphp4	0.071	0.32	5.35265e-60	0.545587	0.0789216	0.399851	0.216961	4.60913
B3gat3	0.987	0.981	5.38966e-60	0.630628	9.58782	7.18062	1.33477	0.749193
Pgk1	0.955	0.975	6.04187e-60	0.608667	5.92087	8.41916	0.703614	1.42123
Ogt	0.619	0.389	8.45455e-60	0.634237	1.23958	0.525617	2.33297	0.428639
Ndufa5	0.895	0.943	1.25162e-58	0.594281	3.45489	4.9399	0.699993	1.42859
Rpl37a	0.995	0.997	1.73903e-58	0.564235	19.4675	16.0835	1.21027	0.82626
Resp18	0.961	0.975	2.10104e-58	0.566425	8.60376	12.5764	0.68437	1.4612
Cdc25a	0.683	0.468	1.86872e-57	0.616096	1.39063	0.671676	2.05469	0.486692
Alad	0.77	0.886	1.10963e-56	0.600359	1.82232	2.9225	0.624832	1.60043
Klc3	0.532	0.756	1.63484e-56	0.569829	0.910382	1.77119	0.516722	1.93528
Hyal2	0.238	0.528	2.79847e-56	0.548593	0.305831	0.789097	0.395235	2.53014
Rps24	0.99	0.992	3.39729e-56	0.559887	13.5079	10.8003	1.25047	0.799702
Adrm1	0.511	0.749	4.3893e-56	0.594617	0.817111	1.5824	0.519412	1.92525
Nudc	0.479	0.729	6.18039e-56	0.587875	0.740837	1.43776	0.518621	1.92819
Vps29	0.655	0.822	7.68895e-56	0.597059	1.2486	2.16117	0.579686	1.72507
RGD1311703	0.88	0.954	7.68895e-56	0.562091	3.05491	4.34192	0.704265	1.41992
Nradd	0.411	0.647	9.6203e-56	0.626701	0.699556	2.03681	0.346665	2.88463
RT1-A1	0.847	0.902	1.10582e-55	0.604816	2.76609	4.64096	0.596884	1.67537
Kdm4c	0.341	0.118	1.22332e-55	0.603134	0.49111	0.116861	3.95007	0.25316
Rps28	0.987	0.997	1.28055e-55	0.548111	16.6365	13.5846	1.22449	0.816667
Ndufa13	0.973	0.986	1.33951e-55	0.591055	8.42979	10.9101	0.772867	1.29388
Slc39a8	0.411	0.174	2.59929e-55	0.592658	0.599871	0.186073	3.11044	0.321498
Cab39	0.766	0.611	5.92824e-55	0.593391	1.90413	1.01381	1.86961	0.534871
Rpl41	0.998	0.999	3.20257e-54	0.489493	63.7513	56.3467	1.13139	0.883869
G0s2	0.368	0.63	3.40385e-54	0.550769	0.573004	1.42504	0.406263	2.46146
Lsm14a	0.842	0.723	4.46716e-54	0.575369	2.25877	1.37104	1.64279	0.60872
Itpr1	0.331	0.603	5.10961e-54	0.543355	0.499616	1.16732	0.432862	2.3102
Psmc5	0.507	0.743	6.28376e-54	0.563227	0.848306	1.60034	0.532995	1.87619
Ntan1	0.931	0.894	8.66813e-54	0.554868	3.98683	2.79052	1.42717	0.700686
Cd8a	0.014	0.2	9.14674e-54	0.483513	0.0157334	0.28085	0.0884763	11.3025
Mpp6	0.642	0.824	1.03845e-53	0.584004	1.28925	2.32439	0.556571	1.79672
Ap2s1	0.892	0.946	1.06034e-53	0.551794	3.33146	4.69043	0.710884	1.4067
Atp6v1b2	0.93	0.964	1.544e-53	0.547132	4.2902	5.88577	0.729371	1.37104
Dnajb1	0.568	0.769	1.54656e-53	0.563791	1.03786	2.11546	0.493004	2.02838
Eif3f	0.956	0.915	1.81202e-53	0.594428	4.58362	3.26082	1.40443	0.712035
Slc25a33	0.917	0.96	1.81202e-53	0.556343	4.32803	6.43091	0.673512	1.48475
Cltb	0.992	0.995	2.14184e-53	0.533441	13.3237	16.3849	0.813283	1.22958
Id1	0.464	0.721	2.21199e-53	0.508745	1.51733	3.43756	0.443016	2.25726
Wnt10a	0.008	0.185	3.13522e-53	0.500529	0.00802737	0.25257	0.0686575	14.5651
Cfd	0.224	0.49	3.26476e-53	0.556669	0.286885	0.855522	0.343012	2.91535
Pcna	0.243	0.52	3.56362e-53	0.530435	0.310473	0.784516	0.403357	2.47919
Impdh2	0.177	0.449	3.58364e-53	0.529535	0.213897	0.620269	0.35524	2.815
Creb3	0.245	0.523	4.41282e-53	0.549573	0.296586	0.756975	0.399733	2.50167
Bex2	0.927	0.965	5.23111e-53	0.562627	4.80581	6.5473	0.734419	1.36162
Herpud1	0.205	0.472	5.90327e-53	0.545992	0.246172	0.689509	0.366217	2.73062
Rnf19b	0.292	0.083	5.95991e-53	0.526671	0.376117	0.0919774	3.7863	0.26411
Ap1s1	0.928	0.969	6.0338e-53	0.560888	4.01737	5.49567	0.731495	1.36706
Ndfip1	0.977	0.987	8.81204e-53	0.569176	7.88196	10.1638	0.775714	1.28914
Top1	0.346	0.622	9.90185e-53	0.535996	0.506329	1.08304	0.472377	2.11696
Agtpbp1	0.783	0.619	1.12121e-52	0.593741	2.02627	1.12102	1.80038	0.555439
Fndc4	0.043	0.253	1.27998e-52	0.457442	0.0544896	0.420491	0.149805	6.67536
LOC100361854	0.993	0.995	2.18896e-52	0.562398	17.7342	14.145	1.25356	0.797726
Akr1b1	0.617	0.798	2.25108e-52	0.588289	1.11965	1.97136	0.570138	1.75396
Atp5h	0.987	0.994	4.20931e-52	0.560561	12.3661	15.4789	0.799029	1.25152
Rgs9	0.38	0.654	4.65073e-52	0.559103	0.539819	1.16448	0.468138	2.13612
Pla2g5	0.889	0.793	6.37119e-52	0.572323	3.03004	1.93189	1.56551	0.638769
Nim1k	0.326	0.11	1.51256e-51	0.56534	0.441136	0.113164	3.66288	0.273009
Sdc4	0.628	0.823	1.97931e-51	0.539836	1.23581	2.12048	0.584752	1.71013
Ssu72	0.868	0.934	1.99511e-51	0.54715	2.85455	4.07797	0.700727	1.42709
Rhpn1	0.239	0.508	2.47354e-51	0.539753	0.298071	0.769041	0.395449	2.52877
Ttr	0.986	0.987	5.68976e-51	0.38974	13.9668	21.4748	0.650544	1.53717
Pdcl3	0.498	0.735	7.46944e-51	0.533618	0.796098	1.45478	0.550318	1.81713
Fam161a	0.148	0.4	1.02641e-50	0.494656	0.167829	0.565955	0.308755	3.23882
LOC691141	0.007	0.176	1.56136e-50	0.459627	0.00782777	0.196782	0.0862154	11.5989
Igsf21	0.961	0.937	2.40173e-50	0.535229	4.94963	3.62669	1.36378	0.733259
Psmc2	0.486	0.713	2.43035e-50	0.557171	0.745829	1.45272	0.516729	1.93525
Dad1	0.963	0.976	2.49023e-50	0.511704	6.456	8.55468	0.754961	1.32457
Acsl1	0.836	0.736	9.30304e-50	0.575011	2.6552	1.60655	1.6487	0.606538
Laptm4a	0.524	0.731	1.12184e-49	0.561531	0.828952	1.58304	0.526636	1.89884
Gjc2	0.33	0.591	1.13609e-49	0.531407	0.513218	1.20573	0.430373	2.32356
Mt-atp6	0.999	1	1.37655e-49	0.493741	352.838	298.902	1.18044	0.847141
Ssr2	0.636	0.811	3.54212e-49	0.556331	1.16852	1.97715	0.593068	1.68615
Ndufa9	0.505	0.721	4.04319e-49	0.569581	0.796954	1.52282	0.526451	1.89951
Ywhaq	0.947	0.968	4.06879e-49	0.531899	5.05502	6.91868	0.731022	1.36795
Prr13	0.888	0.831	1.05832e-48	0.577876	3.34225	2.15173	1.55072	0.644861
Rps18	0.992	0.994	1.30887e-48	0.503997	15.6075	13.0256	1.19807	0.834676
Psma2	0.597	0.781	2.10254e-48	0.536145	1.11863	1.94143	0.57836	1.72903
Psmb5	0.764	0.871	2.13769e-48	0.528723	1.84748	2.83031	0.653972	1.52912
Uqcrc1	0.801	0.886	2.9253e-48	0.501538	2.21899	3.28306	0.676874	1.47738
Pmepa1	0.183	0.446	3.97459e-48	0.467638	0.240291	0.629585	0.391334	2.55537
RGD1561590	0.824	0.914	4.10706e-48	0.516478	2.37616	3.40034	0.699683	1.42922
Cfap20	0.762	0.866	4.3269e-48	0.559959	1.76742	2.77782	0.637567	1.56846
Morf4l2	0.611	0.792	6.54518e-48	0.554783	1.09772	1.92206	0.573335	1.74418
H2afx	0.457	0.696	8.60036e-48	0.534608	0.715039	1.3453	0.534967	1.86927
Lpcat1	0.342	0.129	1.00732e-47	0.501162	0.45054	0.145012	2.971	0.336588
Arfgef1	0.618	0.408	1.64768e-47	0.548983	1.17553	0.564448	2.06378	0.484548
Kit	0.685	0.499	2.13865e-47	0.527322	1.55926	0.817977	1.89529	0.527624
Atp1b2	0.972	0.953	2.42745e-47	0.529162	6.00506	4.48844	1.33714	0.747862
Rxrg	0.936	0.89	2.56039e-47	0.554451	4.24783	2.91915	1.45361	0.687943
Saraf	0.65	0.809	3.15728e-47	0.535508	1.27171	2.13323	0.59803	1.67216
Tmem229b	0.747	0.867	3.2352e-47	0.55208	1.94449	3.2573	0.598196	1.67169
Slbp	0.273	0.526	4.04948e-47	0.52292	0.330938	0.785865	0.428387	2.33434
Fkbp4	0.982	0.984	4.21003e-47	0.512848	9.04307	11.5063	0.786112	1.27208
Aipl1	0.936	0.945	5.77731e-47	0.533401	4.42051	6.49134	0.681477	1.4674
Lgalsl	0.672	0.499	7.08378e-47	0.571289	1.38981	0.711633	1.93978	0.515522
Ndrg1	0.673	0.481	1.82827e-46	0.551201	1.45867	0.744411	1.94677	0.51367
Gmnn	0.356	0.604	1.99219e-46	0.536589	0.495562	1.05023	0.476841	2.09714
Psmc4	0.402	0.649	2.34351e-46	0.521256	0.589579	1.17454	0.50617	1.97562
Pank1	0.492	0.278	3.46505e-46	0.539104	0.806296	0.32665	2.42476	0.412411
Hmgn1	0.992	0.998	5.54559e-46	0.541581	19.0575	23.0064	0.828432	1.2071
Atp5c1	0.874	0.939	6.53265e-46	0.517723	3.11952	4.40234	0.709265	1.40991
Rps17	0.972	0.98	9.65992e-46	0.504327	8.67561	6.9182	1.25366	0.797664
U2af1	0.55	0.766	9.65992e-46	0.511072	0.914324	1.56255	0.587788	1.70129
LOC102555453	0.761	0.63	1.08745e-45	0.537232	1.7703	1.04544	1.68679	0.592843
Rpl31	0.986	0.99	1.47581e-45	0.500674	10.3246	8.41558	1.22657	0.815281
Necap1	0.569	0.775	1.51392e-45	0.525478	0.961781	1.64765	0.586242	1.70578
Ccdc107	0.738	0.858	1.69812e-45	0.546839	1.7697	2.87239	0.617437	1.6196
Cd24	0.361	0.588	2.18545e-45	0.497666	0.843427	2.20416	0.385441	2.59443
Atp6v0d1	0.964	0.974	2.29211e-45	0.501551	5.8849	7.61939	0.772657	1.29424
Zfand6	0.795	0.893	3.75955e-45	0.500908	2.03707	2.9872	0.682994	1.46414
Slc25a5	0.953	0.969	7.1585e-45	0.516347	5.51283	7.31707	0.753758	1.32669
Dclk1	0.234	0.488	7.96024e-45	0.451921	0.320158	0.771659	0.42238	2.36753
Sgk1	0.401	0.189	9.42277e-45	0.505977	0.681241	0.227427	2.91139	0.343479
Got1	0.929	0.957	1.28624e-44	0.498939	3.93897	5.39616	0.730458	1.369
Nacad	0.558	0.758	2.1954e-44	0.475748	1.10687	1.92634	0.576797	1.73371
Dnajc8	0.699	0.844	2.21458e-44	0.518705	1.49207	2.33142	0.641522	1.55879
Dpp7	0.322	0.576	3.74627e-44	0.4867	0.458646	0.950092	0.488126	2.04865
Prkar1a	0.383	0.626	3.95905e-44	0.501119	0.540065	1.07464	0.507142	1.97183
Grm1	0.133	0.357	7.18103e-44	0.490349	0.150717	0.522399	0.301873	3.31265
Mllt11	0.229	0.476	1.8558e-43	0.496425	0.276	0.668005	0.421825	2.37065
Psmb7	0.77	0.859	2.41387e-43	0.507728	1.89703	2.85595	0.665409	1.50283
Syt1	0.926	0.873	3.37554e-43	0.515741	3.56069	2.48165	1.43307	0.697804
Tmed1	0.325	0.125	3.65939e-43	0.48032	0.426246	0.139428	2.91945	0.34253
Armcx3	0.77	0.87	4.00507e-43	0.496615	1.89503	2.87304	0.660771	1.51338
Unc50	0.264	0.52	4.21383e-43	0.47117	0.32871	0.709218	0.470942	2.1234
Ndufv2	0.836	0.907	5.20045e-43	0.495747	2.40296	3.41963	0.703565	1.42133
Map4	0.92	0.843	5.62805e-43	0.540335	3.83636	2.51836	1.52129	0.657338
Ugp2	0.727	0.852	5.70265e-43	0.521631	1.61857	2.54958	0.636266	1.57167
Slc25a4	0.969	0.983	1.08466e-42	0.512576	7.07242	8.96087	0.789491	1.26664
Dynlt1	0.626	0.808	1.2346e-42	0.486969	1.23705	2.01654	0.615359	1.62507
Ndufc2	0.981	0.986	1.35015e-42	0.482787	9.59868	11.9738	0.801803	1.24719
Eps8	0.433	0.229	1.54632e-42	0.527829	0.652331	0.252476	2.5234	0.396291
Lrrc24	0.229	0.479	2.13534e-42	0.440133	0.307407	0.677901	0.461414	2.16725
Cox8a	0.998	0.999	2.18525e-42	0.521956	69.0842	59.7294	1.15659	0.864608
Impdh1	0.53	0.731	2.62117e-42	0.477009	1.007	1.83378	0.551584	1.81296
Psd	0.603	0.41	2.8258e-42	0.513412	1.06516	0.54477	1.93804	0.515986
Tmed9	0.455	0.689	2.86602e-42	0.480012	0.712884	1.26715	0.566013	1.76674
Mgp	0.086	0.293	2.95356e-42	0.0384364	0.231311	0.36979	0.635379	1.57386
Cmip	0.108	0.322	3.43507e-42	0.462735	0.120515	0.403406	0.315707	3.16749
Ran	0.797	0.89	6.12437e-42	0.50163	2.17977	3.23018	0.675817	1.47969
Marcks	0.024	0.185	6.4895e-42	0.440247	0.023246	0.284295	0.112968	8.85205
Atp5o	0.934	0.954	6.8187e-42	0.489731	4.65165	6.11004	0.761702	1.31285
Fam104a	0.988	0.983	1.06316e-41	0.507165	9.0764	7.19685	1.2608	0.793147
Pde6g	0.923	0.893	1.62153e-41	0.515078	3.71774	2.66325	1.39446	0.717124
Aplp1	0.891	0.954	1.62153e-41	0.495248	3.47325	4.74159	0.733071	1.36413
Oasl	0.295	0.534	2.02257e-41	0.458584	0.445956	1.02823	0.439166	2.27704
Reep6	0.702	0.549	2.59432e-41	0.527269	1.47436	0.829238	1.7687	0.565388
Ywhae	0.948	0.966	6.30363e-41	0.473468	4.95438	6.47553	0.765455	1.30641
Rabac1	0.776	0.872	6.54507e-41	0.483292	1.92463	2.84758	0.677018	1.47707
Igfbp6	0.284	0.527	1.40972e-40	0.369347	0.563347	1.24312	0.457537	2.18561
Zfp444	0.717	0.552	1.46918e-40	0.471817	1.46745	0.876949	1.66576	0.600326
Atp6v1d	0.839	0.918	1.51848e-40	0.490183	2.34551	3.3607	0.698819	1.43099
Lamb1	0.198	0.433	2.54314e-40	0.436406	0.259923	0.648534	0.409885	2.43971
Psma3	0.699	0.842	2.9513e-40	0.500581	1.46097	2.29665	0.637707	1.56812
Aarsd1	0.582	0.767	2.9513e-40	0.488123	0.991707	1.64806	0.604143	1.65524
Atp5g1	0.977	0.99	2.96099e-40	0.484154	10.0038	12.4412	0.804247	1.2434
Tpi1	0.271	0.513	3.44631e-40	0.490075	0.337472	0.750973	0.456615	2.19003
Kcnmb2	0.105	0.312	4.47036e-40	0.418782	0.137755	0.440046	0.328312	3.04589
Sar1b	0.551	0.738	5.35369e-40	0.478167	0.959461	1.62697	0.59223	1.68853
Lamb3	0.015	0.163	6.06056e-40	0.436109	0.0159178	0.176308	0.139112	7.18843
Zfp143	0.302	0.116	6.91805e-40	0.46677	0.40045	0.125452	3.03023	0.330008
Coq10b	0.323	0.55	7.42444e-40	0.404922	0.519291	1.60267	0.328207	3.04686
Gtpbp4	0.258	0.502	1.8191e-39	0.456393	0.338281	0.744815	0.461413	2.16726
Mt-nd4	0.998	0.999	1.99142e-39	0.506467	77.324	63.6823	1.21418	0.8236
Sars	0.628	0.791	2.73427e-39	0.486847	1.18512	1.95469	0.608296	1.64394
Uqcrb	0.983	0.995	3.09701e-39	0.446286	11.5658	14.0022	0.826127	1.21047
Uba52	0.992	0.995	3.31137e-39	0.479995	21.2348	18.2779	1.16169	0.860816
Wipi2	0.213	0.446	6.36797e-39	0.473939	0.252876	0.601374	0.429976	2.32571
Rpl5	0.964	0.944	6.50006e-39	0.508216	5.33446	4.06015	1.31309	0.761564
Ddx49	0.478	0.701	8.96389e-39	0.459874	0.770145	1.33891	0.578352	1.72905
Gnb2	0.898	0.946	1.86146e-38	0.466288	3.71954	5.04891	0.737222	1.35644
Robo2	0.169	0.385	2.23177e-38	0.461225	0.197656	0.554361	0.367949	2.71777
Aifm1	0.377	0.606	2.36406e-38	0.47616	0.511519	0.998361	0.517195	1.93351
Me2	0.511	0.722	2.79006e-38	0.434692	0.880559	1.49105	0.593293	1.68551
Pgam1	0.963	0.965	3.11525e-38	0.466942	5.83701	7.35521	0.793868	1.25966
Suds3	0.672	0.83	4.40564e-38	0.473694	1.3081	2.01366	0.651344	1.53529
Ankrd27	0.279	0.103	4.57813e-38	0.478163	0.361147	0.104061	3.25392	0.307321
Dnajb3	0.185	0.414	5.02425e-38	0.447412	0.228096	0.575189	0.406871	2.45778
Runx1t1	0.362	0.165	6.36601e-38	0.450651	0.529122	0.203339	2.52707	0.395716
Dyrk1b	0.422	0.225	8.69164e-38	0.472251	0.598249	0.257416	2.27455	0.439648
Pla2g1b	0.031	0.186	1.22759e-37	0.422077	0.0329267	0.21766	0.188556	5.30345
Atp5j2	0.945	0.97	1.3957e-37	0.458288	6.00576	7.61429	0.789026	1.26739
Slc1a5	0.107	0.306	1.7383e-37	0.436938	0.117818	0.386629	0.322262	3.10307
Gpx4	0.998	1	1.93398e-37	0.48148	143.817	159.457	0.901926	1.10874
Gabarapl2	0.994	0.998	2.42396e-37	0.459036	16.882	19.9453	0.84649	1.18135
Hmgb2	0.493	0.691	2.50958e-37	0.49494	0.827664	1.52556	0.545509	1.83315
Gnas.1	0.967	0.951	3.10146e-37	0.532886	7.75222	5.52839	1.40153	0.713506
Rbmx	0.217	0.447	3.31142e-37	0.458964	0.269454	0.629332	0.437103	2.28779
Dnaja2	0.562	0.751	3.40336e-37	0.486714	0.935237	1.5737	0.596854	1.67545
Tm7sf2	0.772	0.862	3.51006e-37	0.46183	2.07558	3.11205	0.668018	1.49697
Agpat3	0.836	0.918	3.94049e-37	0.461234	2.47692	3.42811	0.72334	1.38248
Uap1l1	0.461	0.679	5.58331e-37	0.454897	0.712404	1.25499	0.571074	1.75109
Psph	0.75	0.848	7.97606e-37	0.486568	1.92739	3.04551	0.634062	1.57713
Vps4b	0.382	0.584	8.43666e-37	0.511196	0.565099	1.38188	0.413181	2.42025
Tmem65	0.25	0.084	8.44056e-37	0.458135	0.315081	0.0865578	3.36669	0.297027
Hcn2	0.889	0.848	9.09387e-37	0.503049	3.37036	2.28783	1.47111	0.679759
Cacna1h	0.164	0.379	1.01317e-36	0.416949	0.212237	0.542828	0.402	2.48756
Cst6	0.606	0.409	1.40983e-36	0.436522	1.13011	0.629054	1.78406	0.56052
Mpp4	0.918	0.956	1.67614e-36	0.453561	3.78523	5.00327	0.757036	1.32094
Oaz1	0.994	0.999	1.78562e-36	0.481195	24.4169	20.994	1.16297	0.859869
Cyth2	0.815	0.89	2.07303e-36	0.440588	2.04673	2.87048	0.714024	1.40051
Rgs7	0.548	0.751	2.09232e-36	0.470253	0.931732	1.56963	0.596173	1.67737
Slc5a8	0.221	0.065	2.60756e-36	0.390754	0.376619	0.0870896	3.98209	0.251125
Sub1	0.855	0.936	3.1154e-36	0.455491	2.74798	3.7037	0.74265	1.34653
Ostm1	0.285	0.519	3.85905e-36	0.43892	0.365275	0.733322	0.504862	1.98074
Cpt1a	0.374	0.187	4.21383e-36	0.435269	0.538153	0.217788	2.40642	0.415556
Swi5	0.706	0.841	4.70933e-36	0.450357	1.53085	2.27488	0.674366	1.48287
Gadd45g	0.79	0.893	6.21226e-36	0.425855	2.96959	4.446	0.66867	1.49551
Pfdn6	0.9	0.948	6.22016e-36	0.462108	3.29162	4.35634	0.756154	1.32248
Rraga	0.372	0.598	6.35275e-36	0.450685	0.53591	1.00928	0.535581	1.86713
B4galt5	0.223	0.068	9.80494e-36	0.441352	0.292219	0.074094	3.59382	0.278255
LOC100362149	0.925	0.892	1.49654e-35	0.466408	3.71897	2.72179	1.36503	0.732586
Hagh	0.606	0.767	1.93806e-35	0.455246	1.08464	1.73182	0.628444	1.59123
Srp14	0.99	0.994	2.04678e-35	0.46229	12.1369	14.5402	0.834825	1.19786
Dnajb9	0.549	0.738	2.19444e-35	0.44931	0.953795	1.58438	0.604494	1.65428
Mapk10	0.06	0.226	2.44061e-35	0.413526	0.0642096	0.323331	0.22263	4.49176
Cox5b	0.977	0.991	2.8554e-35	0.463325	9.94583	12.17	0.817393	1.2234
Ndufs7	0.825	0.904	3.27862e-35	0.464303	2.28632	3.1842	0.718902	1.39101
Depdc7	0.361	0.178	3.5656e-35	0.474453	0.494299	0.188564	2.53973	0.393743
Gxylt1	0.259	0.475	5.1305e-35	0.45071	0.340228	0.784743	0.440681	2.26921
Bag1	0.973	0.989	5.15305e-35	0.432393	8.76278	10.9801	0.798245	1.25275
Oat	0.34	0.566	6.73234e-35	0.448406	0.460446	0.920087	0.505809	1.97703
Ube2s	0.745	0.876	8.84244e-35	0.439539	1.74948	2.53106	0.692418	1.44421
Psmd7	0.552	0.742	9.54983e-35	0.473963	0.917921	1.52938	0.602788	1.65896
LOC301124	0.942	0.969	1.18486e-34	0.451391	5.15513	6.54735	0.787686	1.26954
Rpl34	0.982	0.99	1.19349e-34	0.423876	11.382	9.64548	1.17985	0.847566
Tax1bp1	0.811	0.897	1.22935e-34	0.461632	2.10994	3.01054	0.701842	1.42482
Ndufv3	0.952	0.98	1.2724e-34	0.463895	6.34928	7.99094	0.794816	1.25815
Fdps	0.339	0.565	1.39885e-34	0.443315	0.480116	0.926197	0.523518	1.91016
Rrp1b	0.342	0.159	1.94253e-34	0.428872	0.46188	0.177835	2.51221	0.398056
Ddx5	0.873	0.932	2.20778e-34	0.4439	3.07384	4.19941	0.732607	1.36499
Rps14	0.991	0.998	2.26924e-34	0.423274	23.4776	20.8309	1.12699	0.887315
Lxn	0.09	0.265	2.90097e-34	0.36493	0.116449	0.447484	0.276402	3.61792
Naa20	0.548	0.743	3.09477e-34	0.416576	0.945515	1.47199	0.64475	1.55099
Trappc4	0.535	0.715	3.1142e-34	0.469874	0.888194	1.48903	0.599185	1.66893
Rps15a	0.986	0.993	3.95235e-34	0.428826	11.7521	9.93761	1.18241	0.845733
Ppp5c	0.653	0.8	4.07856e-34	0.458219	1.22257	1.89694	0.64636	1.54713
Eif4b	0.786	0.69	4.133e-34	0.469282	1.90765	1.24474	1.52833	0.654309
Fyco1	0.722	0.583	4.13531e-34	0.464332	1.59599	0.985174	1.61378	0.619664
Smdt1	0.94	0.921	4.53233e-34	0.468206	4.32976	3.27698	1.32029	0.757411
Wscd1	0.783	0.885	4.75904e-34	0.444619	2.10539	2.99185	0.704696	1.41905
Trappc1	0.867	0.918	5.85669e-34	0.42268	3.02392	4.02725	0.751482	1.3307
Wdr70	0.492	0.324	9.17023e-34	0.525799	0.894987	0.376324	2.34256	0.426884
Etfb	0.49	0.687	9.17587e-34	0.446706	0.742142	1.27825	0.583847	1.71278
Ssb	0.589	0.755	1.0408e-33	0.458762	1.03954	1.69167	0.616767	1.62136
Ndufaf5	0.768	0.667	1.27298e-33	0.464152	1.75675	1.14083	1.53519	0.651385
Grhpr	0.354	0.573	1.76517e-33	0.433764	0.488939	0.919184	0.536965	1.86232
Ilf2	0.323	0.553	1.89369e-33	0.408019	0.447825	0.834222	0.542304	1.84398
Rheb	0.867	0.935	2.16432e-33	0.440723	2.7302	3.65489	0.747689	1.33745
Chmp5	0.75	0.851	2.35215e-33	0.447602	1.72095	2.51294	0.686087	1.45754
Mad2l2	0.309	0.542	3.21608e-33	0.420474	0.422446	0.83262	0.513215	1.9485
Slc4a4	0.109	0.298	4.38183e-33	0.399849	0.126761	0.371768	0.358231	2.79149
Lmbr1l	0.638	0.485	7.06192e-33	0.459071	1.30651	0.729107	1.78122	0.561413
Syap1	0.382	0.602	7.34976e-33	0.448584	0.519876	0.984659	0.532721	1.87715
Smarca5	0.407	0.637	1.0332e-32	0.413325	0.619544	1.09628	0.569066	1.75726
Farp2	0.286	0.514	1.04614e-32	0.411337	0.375886	0.733456	0.519044	1.92662
Ndufc1	0.857	0.798	1.32222e-32	0.461723	2.58445	1.81854	1.41887	0.704788
Endog	0.198	0.404	1.54587e-32	0.423621	0.223547	0.512576	0.446915	2.23756
Dnaja1	0.47	0.679	1.59043e-32	0.424007	0.743705	1.25457	0.596019	1.6778
Ywhag	0.839	0.752	1.66483e-32	0.419272	2.4781	1.71972	1.43845	0.695195
Tpcn1	0.085	0.261	1.86819e-32	0.37	0.101904	0.312303	0.347201	2.88017
Ubc	0.921	0.947	1.86819e-32	0.354219	4.37382	5.73513	0.76305	1.31053
Ndufs5	0.96	0.979	2.27183e-32	0.441871	6.0763	7.47726	0.812887	1.23018
Sash1	0.108	0.291	2.27183e-32	0.374594	0.151329	0.436519	0.361304	2.76775
Ndfip2	0.498	0.684	2.66306e-32	0.396591	0.791215	1.29445	0.614217	1.62809
Tmem41a	0.286	0.509	3.63412e-32	0.413844	0.396719	0.800326	0.50192	1.99235
Casp7	0.264	0.104	4.38984e-32	0.425243	0.350165	0.113906	2.90677	0.344025
Pcbp3	0.768	0.886	4.89142e-32	0.430211	1.87505	2.64643	0.709617	1.40921
Prdx5	0.836	0.904	5.73821e-32	0.439284	2.5421	3.43709	0.740362	1.35069
Cd82	0.502	0.705	5.94452e-32	0.421168	0.822253	1.35517	0.609633	1.64033
Optn	0.475	0.671	6.66324e-32	0.447294	0.749614	1.27928	0.589178	1.69728
Tmed4	0.565	0.74	7.27404e-32	0.440454	0.956742	1.52845	0.628389	1.59137
Rapgef5	0.594	0.446	8.27959e-32	0.452067	1.11109	0.618701	1.78319	0.560794
Ndufs4	0.789	0.881	8.45308e-32	0.423041	2.0177	2.76546	0.730583	1.36877
Eif4a3	0.266	0.484	9.44558e-32	0.394793	0.354344	0.713142	0.503834	1.98478
Emd	0.245	0.451	1.07548e-31	0.420449	0.281272	0.617394	0.464256	2.15398
Etf1	0.381	0.598	1.16262e-31	0.431217	0.525714	0.957733	0.553577	1.80643
Cdk2ap2	0.945	0.969	1.37067e-31	0.364122	5.73842	7.35127	0.780901	1.28057
Anks6	0.191	0.054	1.46107e-31	0.421405	0.22748	0.055579	3.62129	0.276145
Tinagl1	0.005	0.114	1.46627e-31	0.376653	0.00500634	0.126261	0.110129	9.08023
Eps8l2	0.374	0.579	1.49853e-31	0.419869	0.528389	0.991567	0.537547	1.8603
Ube2h	0.693	0.554	1.74295e-31	0.43216	1.44269	0.889707	1.61462	0.619339
Gem	0.311	0.536	1.82235e-31	0.359687	0.531289	0.97914	0.547232	1.82738
Evl	0.722	0.838	1.86935e-31	0.441158	1.47847	2.19895	0.673836	1.48404
Hspa1b	0.464	0.651	1.97936e-31	0.368605	1.27558	2.37662	0.53866	1.85646
Gda	0.125	0.31	2.61625e-31	0.39678	0.148087	0.41232	0.374329	2.67145
Parp1	0.697	0.579	2.72082e-31	0.452826	1.43684	0.880299	1.62512	0.61534
Tspan3	0.88	0.932	2.75308e-31	0.412353	2.85928	3.75056	0.762993	1.31063
Adrb1	0.924	0.893	2.85877e-31	0.441834	4.08889	3.01492	1.35504	0.737986
Wfikkn2	0.17	0.373	3.45061e-31	0.382642	0.205457	0.458119	0.460261	2.17268
Vac14	0.436	0.26	5.1867e-31	0.450609	0.63063	0.294627	2.10299	0.475512
Ddit4	0.189	0.389	5.50516e-31	0.400199	0.239696	0.580689	0.42272	2.36563
Papd5	0.397	0.225	5.96136e-31	0.425075	0.566782	0.254847	2.17779	0.459181
Cadm1	0.397	0.608	6.0591e-31	0.414598	0.598873	1.08048	0.558354	1.79098
Bckdha	0.148	0.345	1.3855e-30	0.343311	0.18286	0.412978	0.455956	2.19319
Ndufb11	0.964	0.98	1.47928e-30	0.41858	6.11616	7.51699	0.813891	1.22867
Eif2ak1	0.22	0.424	1.54206e-30	0.395297	0.267687	0.590333	0.462555	2.16191
Psmc1	0.703	0.82	1.60699e-30	0.445123	1.4159	2.10892	0.672936	1.48603
Phb	0.606	0.773	1.87075e-30	0.428735	1.09163	1.65748	0.660652	1.51366
Rhob	0.794	0.893	1.95242e-30	0.368261	2.55036	3.50825	0.727737	1.37412
Bnip3l	0.695	0.825	2.00174e-30	0.418242	1.42398	2.04962	0.696232	1.4363
Gpx1	0.952	0.923	2.11959e-30	0.471542	5.37759	4.03727	1.33117	0.751221
Cmya5	0.378	0.204	2.46082e-30	0.421981	0.561252	0.240622	2.27934	0.438723
Sat2	0.908	0.933	3.25609e-30	0.425255	3.71235	4.89338	0.759139	1.31728
Sf3b2	0.728	0.837	3.28105e-30	0.422203	1.5583	2.23912	0.697294	1.43411
Gnas	0.868	0.807	3.93184e-30	0.388752	3.95216	2.71894	1.4519	0.68875
Ap1b1	0.614	0.786	3.9476e-30	0.415165	1.21939	1.86376	0.656107	1.52414
Psma5	0.501	0.684	4.30111e-30	0.417996	0.79292	1.30816	0.609121	1.64171
Exosc5	0.185	0.388	4.30111e-30	0.40512	0.215014	0.476242	0.462762	2.16094
Ncl	0.881	0.921	4.56183e-30	0.430162	2.86751	3.90159	0.735637	1.35937
Podxl	0.416	0.243	4.68284e-30	0.442065	0.63538	0.288798	2.15992	0.46298
Atpif1	0.983	0.992	5.32769e-30	0.408307	11.3809	13.4197	0.848185	1.17899
Map7	0.587	0.436	5.68795e-30	0.438028	1.0485	0.589931	1.76437	0.566775
Gnl1	0.41	0.617	6.32263e-30	0.424695	0.584943	1.03758	0.56792	1.76081
Adi1	0.534	0.707	6.50936e-30	0.436331	0.861177	1.42529	0.60697	1.64753
Calhm2	0.092	0.26	8.26963e-30	0.378676	0.103497	0.322249	0.341602	2.92739
Tfpi2	0.106	0.012	8.977e-30	0.388474	0.128456	0.0130302	6.01194	0.166336
Pafah1b1	0.648	0.8	9.44872e-30	0.404535	1.27013	1.90788	0.667469	1.4982
St13	0.668	0.806	1.08532e-29	0.40903	1.33047	1.96091	0.680128	1.47031
Txnl1	0.464	0.673	1.21473e-29	0.407267	0.717593	1.17836	0.612269	1.63327
Spcs1	0.847	0.914	1.46935e-29	0.380045	2.6923	3.53469	0.762351	1.31173
Rpl22l1	0.985	0.995	1.85564e-29	0.423008	10.7604	12.7004	0.847366	1.18013
Mrps10	0.008	0.114	1.91756e-29	0.378598	0.00911067	0.116213	0.151416	6.60432
Tob1	0.394	0.594	1.93468e-29	0.396087	0.588853	1.03681	0.572073	1.74803
Acy1	0.457	0.644	2.18235e-29	0.422369	0.764502	1.34703	0.570732	1.75213
Stat3	0.464	0.669	2.27243e-29	0.395122	0.784994	1.29607	0.608691	1.64287
Arl6ip5	0.959	0.929	2.44676e-29	0.443091	6.11019	4.63789	1.31677	0.759435
Tmbim4	0.34	0.55	2.64371e-29	0.411011	0.463024	0.857874	0.545038	1.83474
Nars	0.591	0.754	2.66821e-29	0.41909	1.06274	1.65445	0.6445	1.55159
Psma6	0.712	0.833	2.90746e-29	0.39931	1.57887	2.26685	0.69784	1.43299
Ndufb9	0.942	0.97	3.46674e-29	0.392876	5.0593	6.18048	0.818886	1.22117
RGD1304963	0.138	0.028	4.04486e-29	0.351095	0.183409	0.0368081	4.13196	0.242016
Thrb	0.116	0.287	4.19008e-29	0.368987	0.149504	0.40324	0.385984	2.59078
Wdr55	0.515	0.7	4.30886e-29	0.398368	0.839113	1.32688	0.635147	1.57444
Cox7c	0.992	0.998	4.6281e-29	0.393956	21.1872	24.2722	0.872952	1.14554
Tph1	1	0.999	5.13567e-29	0.446042	90.465	77.1039	1.17327	0.852322
Itgb2	0.58	0.732	6.16129e-29	0.42043	1.02569	1.60687	0.640553	1.56115
Rbbp6	0.473	0.657	6.89786e-29	0.444243	0.741931	1.34676	0.55421	1.80437
Mapkbp1	0.194	0.061	7.14823e-29	0.347549	0.233538	0.069562	3.06098	0.326692
Ctsd	0.711	0.835	8.40447e-29	0.395676	1.55899	2.25529	0.692622	1.44379
Acat2	0.147	0.034	9.07547e-29	0.395384	0.197408	0.0348307	4.62646	0.216148
Irs2	0.086	0.247	1.03274e-28	0.368339	0.104514	0.319293	0.347758	2.87557
Txndc9	0.462	0.654	1.2558e-28	0.377424	0.726906	1.17901	0.619763	1.61352
Tra2b	0.712	0.834	1.32388e-28	0.400115	1.52256	2.16086	0.705972	1.41649
Decr1	0.193	0.392	1.35429e-28	0.369451	0.236851	0.496909	0.486972	2.0535
Rassf4	0.035	0.165	1.38522e-28	0.363128	0.0355521	0.190663	0.227008	4.40513
Rab6a	0.68	0.82	1.61172e-28	0.410942	1.30925	1.8983	0.691323	1.4465
Atp6v1g1	0.953	0.976	1.6337e-28	0.405781	5.48734	6.6799	0.821737	1.21693
Ndufb2	0.969	0.98	1.67032e-28	0.387758	7.12486	8.52353	0.836098	1.19603
Tmbim6	0.527	0.694	2.0386e-28	0.433023	0.881219	1.48627	0.595629	1.6789
Ndufa8	0.805	0.881	2.10895e-28	0.396219	2.08156	2.79602	0.745383	1.34159
Glmp	0.547	0.723	2.31314e-28	0.400531	0.937841	1.46952	0.640641	1.56094
Lgals3	0.875	0.916	2.85884e-28	0.427388	3.29549	4.46401	0.738821	1.35351
Dgkd	0.325	0.166	2.88269e-28	0.404678	0.450151	0.186425	2.34263	0.42687
Rgs9bp	0.286	0.133	2.95311e-28	0.429104	0.380813	0.136585	2.66612	0.375078
Rpl5l1	0.492	0.33	3.27015e-28	0.400106	0.727269	0.39626	1.81477	0.551033
Kdm4b	0.289	0.484	3.28454e-28	0.414345	0.392462	0.800458	0.496586	2.01375
Psip1	0.882	0.932	3.38306e-28	0.386074	3.00873	3.98119	0.756348	1.32214
Zfp36l1	0.595	0.422	3.39383e-28	0.389675	1.36923	0.785316	1.73419	0.57664
Sarnp	0.767	0.857	3.69147e-28	0.380689	1.73493	2.36663	0.734204	1.36202
Padi4	0.115	0.288	4.20583e-28	0.361944	0.136994	0.364249	0.39277	2.54602
Rlbp1	0.077	0.229	4.4616e-28	0.335055	0.111357	0.384374	0.30772	3.24971
Pitpna	0.77	0.884	4.80079e-28	0.409441	2.03805	2.79875	0.729169	1.37142
Entpd1	0.132	0.027	5.55196e-28	0.392192	0.167015	0.0248294	5.08235	0.196759
Csnk2b	0.782	0.863	6.15345e-28	0.427656	1.92466	2.72781	0.706643	1.41514
Kcnh1	0.071	0.22	6.39172e-28	0.381937	0.0739727	0.25866	0.312562	3.19937
Snrpd3	0.808	0.875	7.28941e-28	0.3772	2.3015	3.07292	0.749776	1.33373
Rnaset2	0.776	0.883	7.38441e-28	0.403014	1.89481	2.5864	0.733633	1.36308
Slc39a4	0.527	0.706	9.13455e-28	0.333406	0.97362	1.51663	0.644307	1.55205
Kcnj14	0.718	0.612	9.41222e-28	0.380125	1.4835	0.993307	1.48858	0.671781
Pcbp2	0.752	0.647	9.49321e-28	0.426344	1.67138	1.11138	1.49939	0.666936
Uimc1	0.692	0.578	1.05407e-27	0.437434	1.3849	0.867222	1.59014	0.628876
Hmox1	0.129	0.302	1.16498e-27	0.19161	0.176457	0.544162	0.336467	2.97206
Cacybp	0.726	0.846	1.21174e-27	0.405723	1.57522	2.24869	0.701829	1.42485
Map2k2	0.792	0.872	1.47328e-27	0.395705	1.96995	2.64874	0.744694	1.34283
Cited4	0.009	0.111	1.67995e-27	0.339338	0.0111402	0.13622	0.144578	6.91669
Mrfap1.1	0.968	0.984	2.05685e-27	0.394634	6.80928	8.18312	0.832318	1.20146
Kif5b	0.767	0.864	2.40844e-27	0.395831	1.85855	2.61874	0.710816	1.40683
Cyb5r4	0.449	0.647	2.63546e-27	0.402687	0.659505	1.0928	0.607096	1.64719
Rhot2	0.532	0.706	2.95329e-27	0.408817	0.878141	1.39708	0.631194	1.5843
Tle1	0.208	0.074	3.24389e-27	0.362115	0.254962	0.0841132	2.81536	0.355195
Cd47	0.59	0.746	3.48461e-27	0.395767	1.05041	1.64565	0.640479	1.56133
RT1-CE10	0.757	0.851	3.50543e-27	0.347088	2.162	3.04859	0.710132	1.40819
Rdh5	0.141	0.315	3.60208e-27	0.338113	0.21285	0.586717	0.37346	2.67766
Malsu1	0.357	0.558	4.29268e-27	0.385108	0.486519	0.844956	0.580753	1.7219
Gtf2f1	0.416	0.6	4.29466e-27	0.412255	0.575613	0.999828	0.579914	1.72439
RGD1307752	0.68	0.808	4.65798e-27	0.398949	1.36256	1.95172	0.69967	1.42925
Pdcd6	0.263	0.472	5.01078e-27	0.339366	0.33166	0.589903	0.569525	1.75585
Dctn2	0.678	0.815	5.253e-27	0.400588	1.3141	1.90268	0.692274	1.44451
Alox15	0.934	0.962	5.27261e-27	0.391963	5.39753	7.0399	0.767036	1.30372
Camlg	0.319	0.525	5.47313e-27	0.365193	0.430823	0.750697	0.579498	1.72563
Atp6v1f	0.971	0.983	7.77895e-27	0.376961	6.53896	7.75459	0.84344	1.18562
Cyfip2	0.637	0.785	8.06857e-27	0.409448	1.24354	1.89315	0.658665	1.51822
Sec13	0.236	0.437	8.68582e-27	0.355313	0.299151	0.568735	0.534184	1.87201
Tcf25	0.703	0.835	9.00718e-27	0.399246	1.45333	2.06177	0.706319	1.41579
Mapre3	0.648	0.787	9.00718e-27	0.409094	1.16269	1.72486	0.675958	1.47938
Nxnl2	0.539	0.391	9.05008e-27	0.426261	0.983908	0.538021	1.81363	0.551381
Prkacb	0.608	0.481	1.03002e-26	0.432708	1.23032	0.705861	1.73263	0.577158
Mrps27	0.297	0.144	1.27725e-26	0.381263	0.394259	0.15507	2.44901	0.408328
Mt2A	0.046	0.174	1.36297e-26	0.289787	0.0563292	0.379392	0.17034	5.8706
Tmem115	0.299	0.503	1.39754e-26	0.383831	0.376815	0.703122	0.542425	1.84357
Rab7a	0.788	0.881	1.67793e-26	0.377935	1.89315	2.52068	0.752029	1.32974
Cdh11	0.131	0.028	1.93935e-26	0.365422	0.165184	0.0298403	4.39716	0.227419
Eif3c	0.482	0.673	2.38457e-26	0.371747	0.780983	1.22574	0.640087	1.56229
Mthfd2	0.27	0.461	2.42303e-26	0.370377	0.38467	0.76956	0.506273	1.97522
Pabpn1	0.86	0.795	3.43432e-26	0.375252	2.65687	1.96136	1.3528	0.739206
Ube2v2	0.604	0.76	3.44739e-26	0.395602	1.03027	1.52638	0.677094	1.4769
Pja1	0.387	0.567	4.52365e-26	0.406063	0.533076	0.944901	0.568725	1.75832
Cerk	0.182	0.363	4.52365e-26	0.35945	0.220906	0.479579	0.471642	2.12025
Cdc42	0.724	0.822	4.6741e-26	0.382309	1.63203	2.32918	0.701966	1.42457
Sin3b	0.386	0.586	6.21514e-26	0.369507	0.547	0.904147	0.609311	1.6412
Anks1a	0.233	0.095	6.74844e-26	0.372387	0.291083	0.105278	2.6118	0.382878
Ngf	0.014	0.115	6.79624e-26	0.3405	0.0158362	0.125723	0.19036	5.25321
Hspb6	0.748	0.638	8.57633e-26	0.409498	1.77883	1.18035	1.50278	0.665435
Atp6ap1	0.7	0.806	8.95795e-26	0.389069	1.45152	2.08821	0.696559	1.43563
Zc3h14	0.402	0.248	1.08292e-25	0.409304	0.587372	0.278395	2.07137	0.482773
Pafah1b2	0.423	0.614	1.16904e-25	0.389692	0.582892	0.954432	0.614758	1.62666
Ctsf	0.133	0.303	1.24095e-25	0.340278	0.152147	0.341703	0.461034	2.16904
Tpd52	0.986	0.978	1.2789e-25	0.409361	8.04634	6.70616	1.19955	0.833649
Rpl27	0.986	0.989	1.31733e-25	0.401458	11.5792	9.94605	1.16403	0.859081
RGD1566359	0.221	0.417	1.38204e-25	0.32905	0.298194	0.555904	0.544604	1.8362
Gipc1	0.558	0.721	1.50285e-25	0.392747	0.91058	1.39853	0.653576	1.53004
Guca1a	0.861	0.79	1.68688e-25	0.417042	4.21379	2.79058	1.50819	0.663048
Dnajb11	0.208	0.404	1.74518e-25	0.341776	0.250357	0.47702	0.534591	1.87059
Psmc3	0.486	0.669	2.22569e-25	0.392961	0.744203	1.19221	0.627347	1.59401
Dohh	0.616	0.764	2.53408e-25	0.38337	1.10595	1.6379	0.677192	1.47669
Ahi1	0.346	0.554	2.77526e-25	0.327018	0.515561	0.855116	0.607503	1.64608
Hdac1l	0.434	0.61	2.79368e-25	0.39126	0.635315	1.07058	0.597191	1.67451
Parl	0.424	0.603	3.08342e-25	0.388176	0.614603	1.10373	0.560819	1.78311
Mettl15	0.223	0.09	3.51264e-25	0.391139	0.261705	0.0880256	2.77178	0.360779
Tmem199	0.481	0.647	3.68244e-25	0.401191	0.696062	1.1277	0.620606	1.61133
Tmed10	0.601	0.743	3.71387e-25	0.388099	1.05466	1.57076	0.673513	1.48475
Zcchc7	0.392	0.233	4.27044e-25	0.351805	0.537228	0.2802	1.88569	0.530309
Grpel1	0.716	0.808	4.69248e-25	0.38665	1.48693	2.09768	0.710227	1.408
Dnlz	0.673	0.552	7.97199e-25	0.395523	1.26606	0.823951	1.53014	0.653533
Bop1	0.508	0.675	8.21569e-25	0.379791	0.800025	1.24133	0.647329	1.54481
Vps72	0.558	0.707	8.2488e-25	0.397475	0.896526	1.3775	0.653351	1.53057
RGD1306954	0.384	0.586	8.49524e-25	0.37045	0.536468	0.897961	0.601863	1.66151
Vbp1	0.911	0.874	8.7062e-25	0.394548	3.44655	2.64671	1.30106	0.768603
Rer1	0.717	0.827	9.70121e-25	0.376529	1.50156	2.08838	0.720344	1.38823
Usmg5	0.814	0.901	9.81177e-25	0.382524	2.23481	2.93719	0.76168	1.31289
Ttyh1	0.518	0.699	1.12698e-24	0.378736	0.889432	1.38962	0.642627	1.55611
Asah1	0.505	0.67	1.17712e-24	0.386589	0.776549	1.23534	0.631596	1.58329
Suclg1	0.714	0.81	1.54328e-24	0.370395	1.56762	2.17887	0.720744	1.38746
Gaa	0.435	0.624	1.86072e-24	0.329344	0.740875	1.1608	0.641334	1.55925
Fus	0.469	0.642	1.86515e-24	0.38956	0.718959	1.16909	0.618241	1.61749
Tmem134	0.556	0.414	2.01714e-24	0.387472	0.904137	0.538206	1.66751	0.599698
Cct8	0.495	0.668	2.12257e-24	0.380399	0.799709	1.26877	0.633192	1.5793
LOC100359916	0.673	0.811	2.18543e-24	0.370656	1.35042	1.90232	0.711401	1.40568
Plscr1	0.426	0.607	2.2245e-24	0.377035	0.686908	1.13335	0.609533	1.6406
Ybx3	0.839	0.772	2.28132e-24	0.393199	2.50124	1.80025	1.38723	0.720859
Rnf167	0.807	0.737	2.71139e-24	0.39802	2.06137	1.4621	1.40709	0.710689
Zdhhc6	0.657	0.556	4.03817e-24	0.415487	1.361	0.844494	1.60445	0.623265
Sept1	0.177	0.06	4.09923e-24	0.36116	0.207324	0.0633787	2.96168	0.337646
Psma1	0.539	0.7	4.15374e-24	0.359222	0.907409	1.34367	0.677718	1.47554
Ifngr1	0.183	0.356	4.1801e-24	0.355606	0.213621	0.461675	0.474099	2.10926
Snrnp200	0.64	0.52	4.21517e-24	0.421006	1.33073	0.788129	1.67984	0.595295
Ndufs8	0.814	0.889	6.32318e-24	0.344906	2.29866	2.94477	0.781334	1.27986
Nifk	0.382	0.565	6.55106e-24	0.390333	0.502505	0.883287	0.57373	1.74298
Col8a1	0.718	0.577	6.63769e-24	0.307227	1.95326	1.30793	1.48965	0.671297
Srsf7	0.335	0.537	7.17943e-24	0.355176	0.460113	0.774192	0.599487	1.66809
RGD1310352	0.639	0.773	7.52044e-24	0.366213	1.18953	1.7063	0.6989	1.43082
Nsfl1c	0.386	0.573	8.42783e-24	0.381989	0.521129	0.891007	0.589484	1.6964
Rtn4rl1	0.274	0.137	9.0521e-24	0.373226	0.377001	0.149404	2.42779	0.411897
Mapk4	0.07	0.206	9.56912e-24	0.336211	0.074202	0.236315	0.341847	2.92528
Nudt19	0.151	0.323	1.02915e-23	0.350716	0.170968	0.371976	0.473767	2.11074
Actr2	0.255	0.443	1.03818e-23	0.359921	0.313139	0.623119	0.510392	1.95928
Pik3c2a	0.214	0.393	1.09052e-23	0.343015	0.273096	0.542119	0.512745	1.95029
Ldhb	0.624	0.758	1.10589e-23	0.368306	1.24202	1.8091	0.688265	1.45293
Ttc1	0.609	0.767	1.18855e-23	0.339456	1.15567	1.63349	0.709268	1.4099
Calm2	0.781	0.866	1.195e-23	0.364104	2.12742	2.84605	0.748383	1.33621
Vdac2	0.878	0.926	1.19525e-23	0.372283	2.89757	3.68292	0.787336	1.27011
Rab5b	0.711	0.628	1.30526e-23	0.395168	1.61289	1.0701	1.50254	0.66554
Nop10	0.97	0.959	1.30683e-23	0.414099	6.52013	5.30231	1.22924	0.813508
Cetn2	0.901	0.931	1.3884e-23	0.347369	3.24366	4.06114	0.7992	1.25125
Pla2r1	0.158	0.049	1.49634e-23	0.364183	0.178878	0.0484564	3.2311	0.309493
Dusp1	0.671	0.813	1.59372e-23	0.329431	2.30717	3.3048	0.699039	1.43053
Pkm	0.965	0.97	1.6722e-23	0.349046	6.1681	7.53125	0.81924	1.22064
Eif6	0.526	0.696	2.32099e-23	0.367926	0.836975	1.26911	0.66216	1.51021
Srsf2	0.955	0.935	2.44347e-23	0.380817	4.88521	3.90337	1.25089	0.799429
Nap1l3	0.168	0.344	2.45719e-23	0.318279	0.20841	0.42001	0.507919	1.96882
Cib2	0.558	0.424	2.47947e-23	0.377962	1.01539	0.602577	1.67389	0.59741
Col4a4	0.072	0.206	2.96158e-23	0.329905	0.0814305	0.242953	0.361452	2.76662
Zcrb1	0.748	0.856	3.02596e-23	0.357882	1.62129	2.17621	0.746173	1.34017
Gnptg	0.414	0.605	3.11134e-23	0.353139	0.626358	1.00356	0.627844	1.59275
Cebpz	0.391	0.579	3.1267e-23	0.349177	0.545107	0.898955	0.610709	1.63744
RT1-A2	0.63	0.52	3.32847e-23	0.431957	1.75853	0.998966	1.75281	0.570512
Eif5a	0.948	0.971	3.8255e-23	0.361339	5.44178	6.5354	0.832918	1.2006
Gadd45b	0.041	0.157	3.82934e-23	0.330172	0.0390435	0.179718	0.258507	3.86836
Wipf3	0.296	0.48	4.0422e-23	0.358344	0.390644	0.718428	0.550012	1.81814
Man2a1	0.171	0.337	5.16516e-23	0.3553	0.202128	0.457413	0.453834	2.20345
Slc25a25	0.307	0.497	5.57357e-23	0.303014	0.444434	0.731673	0.612716	1.63208
Prpsap1	0.281	0.473	5.71931e-23	0.329895	0.37503	0.664795	0.570589	1.75258
Ppard	0.447	0.623	6.14427e-23	0.361868	0.673821	1.09075	0.621233	1.6097
Extl2	0.259	0.126	6.20393e-23	0.392439	0.329614	0.123177	2.55008	0.392144
Hars2	0.408	0.585	6.20795e-23	0.35388	0.609507	1.01499	0.604401	1.65453
Rev3l	0.453	0.311	6.26072e-23	0.389086	0.713472	0.381343	1.84869	0.540923
Psmg2	0.12	0.277	6.94849e-23	0.32626	0.137944	0.311594	0.460035	2.17375
Gnl2	0.081	0.222	6.94849e-23	0.298245	0.0959451	0.234064	0.434088	2.30368
Med6	0.255	0.446	7.92619e-23	0.330907	0.341629	0.609576	0.567532	1.76201
Elof1	0.737	0.627	8.06508e-23	0.360231	1.50723	1.05513	1.42445	0.702025
St8sia5	0	0.074	8.55666e-23	0.30541	0	0.0877993	0.10225	9.77993
Ndn	0.348	0.529	8.57126e-23	0.357993	0.476519	0.812641	0.59141	1.69087
Leprotl1	0.539	0.717	8.76383e-23	0.35384	0.873669	1.2931	0.678127	1.47465
Rreb1	0.376	0.227	9.21032e-23	0.363822	0.536456	0.271462	1.94149	0.515069
Hsd17b11	0.99	0.997	1.01057e-22	0.344683	13.9222	16.1608	0.861561	1.16068
Dyrk2	0.189	0.071	1.02443e-22	0.377746	0.246365	0.0738332	3.05804	0.327007
Sesn2	0.28	0.461	1.04608e-22	0.377565	0.342357	0.6559	0.529144	1.88985
Tyro3	0.033	0.14	1.21781e-22	0.333719	0.0326523	0.169567	0.237529	4.21001
March2	0.621	0.508	1.24042e-22	0.356556	1.12079	0.733149	1.52162	0.657193
Slc25a3	0.908	0.939	1.27384e-22	0.36975	3.81512	4.81395	0.792943	1.26113
Jagn1	0.292	0.484	1.46819e-22	0.334919	0.37031	0.638895	0.586088	1.70623
Coro1c	0.323	0.514	1.49179e-22	0.333989	0.431818	0.722989	0.602763	1.65903
Pomt2	0.687	0.802	1.60549e-22	0.390291	1.34107	1.92825	0.697055	1.43461
Ttc5	0.352	0.536	1.71077e-22	0.352355	0.466737	0.789781	0.596085	1.67761
Fscn2	0.164	0.056	1.98268e-22	0.341883	0.194522	0.0588575	2.97023	0.336675
Fcf1	0.369	0.56	2.05663e-22	0.362057	0.511657	0.847297	0.608491	1.64341
Btg2	0.349	0.532	2.05663e-22	0.294705	0.569084	0.966079	0.593276	1.68556
Crot	0.479	0.655	2.17204e-22	0.344974	0.789151	1.22571	0.646712	1.54628
Ybx1	0.863	0.834	2.80339e-22	0.40848	3.18183	2.25876	1.40686	0.710803
St3gal5	0.657	0.535	2.86821e-22	0.358222	1.28272	0.83742	1.52548	0.655531
Cplx4	0.785	0.874	2.87419e-22	0.350504	1.89852	2.53644	0.749484	1.33425
Lmbrd1	0.285	0.469	3.71531e-22	0.354114	0.367627	0.67507	0.551224	1.81414
Psmd12	0.407	0.589	3.87078e-22	0.341872	0.615302	0.985637	0.628042	1.59225
Aimp2	0.152	0.315	3.92872e-22	0.319007	0.172324	0.351702	0.504072	1.98384
Auh	0.495	0.66	3.94798e-22	0.365486	0.776029	1.199	0.650149	1.53811
Hspb11	0.401	0.572	4.07805e-22	0.380572	0.545264	0.917984	0.598356	1.67125
Wdr83os	0.905	0.937	5.06103e-22	0.317948	3.74836	4.55712	0.822918	1.21519
Rab18	0.19	0.365	5.07287e-22	0.320804	0.233335	0.450399	0.528531	1.89204
Srsf9	0.172	0.335	5.82947e-22	0.346927	0.189374	0.400303	0.485919	2.05796
Mbd3	0.719	0.611	6.16408e-22	0.366837	1.51881	1.03386	1.46457	0.682794
Ntmt1	0.28	0.472	6.38557e-22	0.334241	0.358379	0.62585	0.579349	1.72608
Ndufs3	0.558	0.709	6.55555e-22	0.320518	0.97144	1.3948	0.698634	1.43137
Atxn7l3b	0.527	0.69	6.61894e-22	0.369274	0.819327	1.24699	0.659771	1.51568
Tsks	0.885	0.846	7.4685e-22	0.410002	3.85782	2.76802	1.39229	0.718239
Rhox12	0.208	0.379	7.79151e-22	0.316274	0.291186	0.55448	0.533563	1.87419
Kif19	0.874	0.83	8.75684e-22	0.351891	3.03831	2.30112	1.31898	0.758163
Upf3a	0.28	0.464	9.66464e-22	0.30234	0.383414	0.648196	0.597715	1.67304
Slc35g2	0.29	0.471	1.04247e-21	0.350106	0.385349	0.689317	0.565336	1.76886
Fip1l1	0.295	0.476	1.07421e-21	0.332761	0.383355	0.667606	0.580507	1.72263
Spon1	0.176	0.337	1.0895e-21	0.332125	0.215074	0.437612	0.502833	1.98873
Dap3	0.355	0.539	1.10107e-21	0.326645	0.484939	0.782155	0.624801	1.60051
Trappc3	0.641	0.771	1.20374e-21	0.34504	1.2192	1.72344	0.709108	1.41022
Mrpl34	0.82	0.764	1.3773e-21	0.362874	2.22967	1.65411	1.34586	0.743017
Rinl	0.353	0.215	1.45247e-21	0.369587	0.488681	0.237565	2.01434	0.496441
Pdzrn3	0.02	0.112	1.65501e-21	0.332305	0.0200558	0.127672	0.218315	4.58055
Glce	0.227	0.102	1.75161e-21	0.367221	0.29686	0.107099	2.62051	0.381605
Spryd3	0.28	0.467	1.78161e-21	0.33508	0.349937	0.617126	0.573948	1.74232
Car11	0.765	0.691	1.80584e-21	0.372008	1.82292	1.28133	1.4194	0.704521
Hhip	0.014	0.101	1.85683e-21	0.295125	0.0156266	0.0995558	0.233914	4.27508
Cish	0.111	0.025	1.88598e-21	0.33661	0.141549	0.0256939	4.2458	0.235527
Vegfc	0.109	0.024	2.0727e-21	0.332774	0.12167	0.0242901	3.83988	0.260425
Cldnd1	0.308	0.496	2.27107e-21	0.356688	0.394272	0.698624	0.570503	1.75284
Cpq	0.494	0.661	2.27555e-21	0.316056	0.850225	1.27032	0.67188	1.48836
Stim2	0.487	0.647	2.27973e-21	0.36246	0.795285	1.27363	0.627348	1.59401
Eif3d	0.432	0.616	2.39228e-21	0.303843	0.662287	0.991173	0.671499	1.48921
Capzb	0.749	0.846	2.51405e-21	0.335251	1.7845	2.33581	0.764978	1.30723
Timm17a	0.78	0.86	2.82185e-21	0.359314	1.8674	2.46566	0.758343	1.31866
Brd3	0.201	0.371	2.91659e-21	0.318741	0.240903	0.454499	0.540159	1.85131
Svip	0.686	0.585	2.98792e-21	0.344008	1.40741	0.963684	1.45572	0.686947
Phpt1	0.931	0.96	3.22973e-21	0.350033	4.64821	5.60182	0.83007	1.20472
Igf1r	0.023	0.119	3.36164e-21	0.301576	0.0260961	0.124632	0.26811	3.72981
Ppp1ca	0.851	0.911	3.38709e-21	0.339676	2.56284	3.24214	0.791122	1.26403
Hsf1	0.478	0.345	3.90073e-21	0.362268	0.712783	0.414208	1.70384	0.58691
Nhlrc3	0.216	0.096	4.8894e-21	0.33988	0.278651	0.102904	2.5566	0.391144
Kdm3b	0.345	0.207	5.17409e-21	0.370452	0.465166	0.226469	2.00942	0.497656
Ubl5	0.99	0.995	5.92074e-21	0.352437	15.8359	14.039	1.1279	0.886601
Pxk	0.323	0.503	6.29578e-21	0.33402	0.429702	0.726205	0.597255	1.67433
Oaf	0.059	0.177	7.18461e-21	0.325045	0.0603023	0.199295	0.3359	2.97708
Pqbp1	0.423	0.607	7.19713e-21	0.338014	0.608336	0.938196	0.652119	1.53346
AABR07036007.1	0.534	0.41	8.03946e-21	0.375977	0.855062	0.511327	1.65935	0.602647
Slc7a1	0.009	0.089	8.20181e-21	0.298259	0.00915214	0.0913793	0.188916	5.29337
Lgals1	0.994	0.997	1.07173e-20	0.353495	20.4359	24.0926	0.848285	1.17885
Rae1	0.144	0.301	1.11704e-20	0.293382	0.16803	0.339047	0.510046	1.96061
Cul5	0.375	0.566	1.14328e-20	0.322166	0.532783	0.843693	0.635806	1.57281
Fem1a	0.363	0.545	1.22101e-20	0.32668	0.506895	0.821857	0.621375	1.60933
Ube2n	0.742	0.837	1.22182e-20	0.335588	1.65522	2.19487	0.755247	1.32407
Cipc	0.301	0.166	1.25477e-20	0.347336	0.385868	0.177962	2.10611	0.47481
RGD1311575	0.107	0.246	1.28512e-20	0.288466	0.1309	0.298929	0.456092	2.19254
Ift43	0.29	0.473	1.32317e-20	0.337491	0.363781	0.636363	0.578284	1.72926
F8a1	0.262	0.444	1.45314e-20	0.291184	0.347015	0.572974	0.612402	1.63291
Dlst	0.519	0.385	1.63295e-20	0.357458	0.835809	0.498365	1.66378	0.60104
Abhd6	0.191	0.351	1.65172e-20	0.31549	0.225491	0.439501	0.523893	1.90879
Abca17	0.03	0.129	1.72714e-20	0.300523	0.0313007	0.133662	0.287485	3.47844
Cox6a1	0.995	0.998	1.7956e-20	0.349103	17.9413	20.176	0.889291	1.12449
Thap7	0.628	0.516	1.84609e-20	0.326413	1.10614	0.752948	1.46293	0.683558
LOC100362432	0.844	0.905	1.88734e-20	0.338478	2.34797	2.98566	0.787127	1.27044
Sucla2	0.544	0.691	1.95911e-20	0.349569	0.891592	1.30533	0.685452	1.45889
Pdcd7	0.587	0.474	2.011e-20	0.336546	1.06428	0.679629	1.55777	0.641944
Pde4d	0.024	0.118	2.06275e-20	0.294736	0.0282771	0.134396	0.265084	3.77239
Tspyl1	0.468	0.645	2.07787e-20	0.337269	0.691617	1.03583	0.670869	1.4906
Qtrt1	0.053	0.163	2.09837e-20	0.320692	0.0539807	0.308838	0.200668	4.98335
Psmd8	0.431	0.603	2.13526e-20	0.340996	0.631719	0.985087	0.644888	1.55066
Hadhb	0.552	0.688	2.35013e-20	0.34838	0.923581	1.38887	0.667383	1.49839
Aff4	0.736	0.847	2.72175e-20	0.350938	1.69856	2.34061	0.726859	1.37578
Aimp1	0.45	0.639	2.72352e-20	0.325984	0.682943	1.02259	0.671074	1.49015
Cct3	0.731	0.81	3.20657e-20	0.348682	1.54378	2.11438	0.731402	1.36724
Rpl3	0.992	0.999	3.85225e-20	0.332787	18.5765	16.5072	1.12528	0.888667
Cops6	0.717	0.815	4.17376e-20	0.338655	1.49227	2.00994	0.743717	1.3446
Nrap	0.514	0.39	4.21077e-20	0.39773	0.994806	0.54611	1.80685	0.55345
Tspan31	0.397	0.57	4.68226e-20	0.332614	0.558939	0.885387	0.635412	1.57378
Rbm18	0.365	0.554	4.93457e-20	0.32168	0.505176	0.810439	0.627928	1.59254
Hspa9	0.433	0.605	5.06188e-20	0.328865	0.657016	1.01504	0.650724	1.53675
Cct4	0.736	0.83	5.31427e-20	0.335604	1.63451	2.19262	0.746616	1.33938
Hes6	0.449	0.622	5.66753e-20	0.344222	0.658846	1.01407	0.653126	1.5311
Psmd6	0.308	0.483	5.75757e-20	0.323758	0.407693	0.691895	0.595093	1.68041
Nop56	0.236	0.411	5.92001e-20	0.305793	0.299863	0.52485	0.579345	1.72609
Rab3ip	0.137	0.284	6.20019e-20	0.322386	0.148228	0.332243	0.462327	2.16297
Atp6v1c1	0.453	0.614	6.27108e-20	0.357361	0.63493	0.99374	0.642526	1.55636
Ubxn4	0.686	0.81	6.91378e-20	0.325717	1.39299	1.88118	0.741863	1.34796
Vamp8	0.447	0.306	8.77844e-20	0.345116	0.628845	0.362691	1.71414	0.583382
Adcy2	0.579	0.482	9.48706e-20	0.369105	1.11583	0.69183	1.60413	0.623391
Lypd6	0.365	0.227	9.63216e-20	0.325009	0.5421	0.288729	1.84817	0.541077
Otud7b	0.223	0.105	1.21346e-19	0.344776	0.266088	0.10284	2.44672	0.40871
Psmd4	0.433	0.596	1.22872e-19	0.308227	0.654949	0.978364	0.672778	1.48637
Morn1	0.314	0.488	1.49488e-19	0.307297	0.429043	0.701333	0.617211	1.62019
Cct7	0.599	0.727	1.71308e-19	0.323565	1.07778	1.54462	0.699707	1.42917
Tmem208	0.545	0.694	1.98846e-19	0.318933	0.917216	1.31146	0.701663	1.42519
Cers4	0.461	0.333	2.10091e-19	0.353053	0.731722	0.41326	1.7524	0.570645
Emc3	0.356	0.538	2.31811e-19	0.313088	0.483966	0.764786	0.637551	1.5685
Ak6	0.252	0.425	2.37581e-19	0.297714	0.317029	0.542132	0.592301	1.68833
Ccs	0.328	0.509	2.67165e-19	0.321947	0.436285	0.701792	0.626988	1.59493
Ssbp1	0.317	0.492	2.69216e-19	0.333304	0.396977	0.668103	0.60017	1.6662
Lamtor2	0.937	0.959	2.87874e-19	0.315422	4.3826	5.1934	0.84418	1.18458
Klhdc2	0.664	0.562	2.9079e-19	0.325896	1.27352	0.880364	1.44157	0.69369
Atp5a1	0.894	0.917	2.91706e-19	0.323273	3.19515	4.02397	0.794542	1.25859
Psmd14	0.443	0.621	2.96792e-19	0.337736	0.673661	1.02991	0.65742	1.5211
Dhrs7b	0.357	0.539	3.19753e-19	0.29961	0.483609	0.742851	0.655653	1.5252
Ndufv1	0.596	0.738	3.26863e-19	0.308066	1.09348	1.51947	0.721479	1.38604
Rhot1	0.604	0.502	3.26863e-19	0.345922	1.10867	0.722154	1.52792	0.654486
Xpot	0.122	0.264	3.28515e-19	0.287869	0.147412	0.305296	0.499254	2.00299
Tex14	0.128	0.267	4.28416e-19	0.288224	0.154937	0.333551	0.480096	2.08292
Psap	0.959	0.962	4.48283e-19	0.267387	5.21912	6.28825	0.830249	1.20446
Btg1	0.602	0.5	4.49618e-19	0.358771	1.17619	0.748567	1.56372	0.639501
Nicn1	0.689	0.596	4.87702e-19	0.334328	1.34747	0.941869	1.42611	0.701208
Sgpl1	0.517	0.39	4.96018e-19	0.348101	0.84728	0.513396	1.63792	0.610531
Dstn	0.88	0.907	4.97967e-19	0.335934	2.95686	3.68446	0.803057	1.24524
Clcn3	0.26	0.432	5.138e-19	0.300441	0.317406	0.551735	0.582848	1.71571
Ivd	0.77	0.832	5.18574e-19	0.315294	1.76123	2.28927	0.770344	1.29812
Ccnd2	0.217	0.376	5.3554e-19	0.297678	0.287303	0.521315	0.559561	1.78712
RGD1309108	0.058	0.17	5.37391e-19	0.30464	0.0610123	0.184593	0.364927	2.74027
Nabp2	0.78	0.714	5.82263e-19	0.346849	1.80044	1.3129	1.36855	0.730703
Chchd6	0.515	0.685	5.84976e-19	0.30229	0.866302	1.22328	0.710544	1.40737
Tmem9b	0.8	0.874	6.02373e-19	0.307249	1.95665	2.49011	0.786627	1.27125
Cd1d1	0.351	0.518	6.21344e-19	0.316458	0.4881	0.810487	0.607078	1.64723
Stard3nl	0.291	0.439	6.3138e-19	0.390152	0.382888	0.892703	0.435235	2.29761
Atg101	0.396	0.581	6.73164e-19	0.329444	0.528205	0.821589	0.647201	1.54511
Rtcd1	0.306	0.482	6.73164e-19	0.287858	0.410893	0.666302	0.622345	1.60683
Pfdn5	0.967	0.962	7.26578e-19	0.339603	5.69844	4.79465	1.18811	0.841674
Napa	0.795	0.845	7.42927e-19	0.341394	1.93864	2.59016	0.749429	1.33435
Iqcf1	0.031	0.125	7.85919e-19	0.267771	0.0373245	0.132257	0.332669	3.00599
Frg1	0.255	0.424	7.91787e-19	0.311096	0.316533	0.552387	0.580619	1.7223
Dynll2	0.845	0.898	8.4504e-19	0.338859	2.2551	2.90288	0.777616	1.28598
Iah1	0.472	0.629	9.00883e-19	0.322253	0.726378	1.08809	0.670602	1.4912
Jmjd6	0.205	0.369	9.26401e-19	0.264596	0.265041	0.446454	0.602561	1.65958
Ppp6r2	0.638	0.767	1.0359e-18	0.338878	1.46098	2.15605	0.679106	1.47252
Slk	0.03	0.123	1.06775e-18	0.290135	0.0331671	0.130855	0.306464	3.26302
Pycr2	0.231	0.399	1.06775e-18	0.300989	0.28268	0.492404	0.582558	1.71657
Mrpl22	0.403	0.575	1.24139e-18	0.320717	0.560661	0.858277	0.657235	1.52153
Pex16	0.346	0.525	1.29195e-18	0.277122	0.487969	0.737955	0.665774	1.50201
Ptcra	0.145	0.294	1.30537e-18	0.259821	0.201081	0.376861	0.545627	1.83276
Apoo	0.286	0.452	1.37543e-18	0.317432	0.356526	0.605206	0.595777	1.67848
Hnrnpa1	0.95	0.933	1.43095e-18	0.316923	4.41319	3.63758	1.21264	0.824648
Hddc3	0.548	0.44	1.47225e-18	0.37056	0.925806	0.568064	1.61886	0.617718
Khdrbs1	0.563	0.715	1.47645e-18	0.317823	0.926755	1.31871	0.705011	1.41842
Fgfr1op2	0.498	0.669	1.54796e-18	0.315085	0.795288	1.16472	0.685516	1.45876
RGD1564883	0.617	0.53	1.63148e-18	0.343809	1.14454	0.762832	1.49391	0.669384
LOC56764	0.077	0.012	1.67672e-18	0.312305	0.0849156	0.0109678	4.52673	0.22091
Ggcx	0.245	0.411	1.93293e-18	0.291387	0.311139	0.558924	0.564467	1.77158
Bola3	0.835	0.779	2.04762e-18	0.308537	2.21862	1.72317	1.28586	0.777688
Pcbp4	0.99	0.994	2.06603e-18	0.321131	10.9835	9.62025	1.14156	0.875995
Gnpnat1	0.322	0.494	2.10171e-18	0.294027	0.42622	0.687121	0.625744	1.5981
Ptgfrn	0.111	0.031	2.20166e-18	0.29159	0.12588	0.031205	3.29766	0.303246
Fuca1	0.261	0.428	2.25409e-18	0.281579	0.349608	0.579289	0.610241	1.6387
Chmp4bl1	0.905	0.939	2.2658e-18	0.314317	3.16516	3.85855	0.820761	1.21838
Trappc5	0.237	0.407	2.34878e-18	0.301084	0.29042	0.508635	0.579251	1.72637
Chmp2a	0.749	0.826	2.39706e-18	0.33588	1.67857	2.23827	0.75105	1.33147
Polg2	0.172	0.071	2.46031e-18	0.295128	0.211552	0.07402	2.63689	0.379234
Cd81	0.423	0.579	2.47716e-18	0.329589	0.62462	0.997849	0.629678	1.58811
Rab2a	0.48	0.648	2.5201e-18	0.304231	0.762046	1.11342	0.687226	1.45512
Tbcc	0.291	0.47	2.67136e-18	0.2552	0.400963	0.627717	0.644428	1.55176
Dph3	0.689	0.61	2.75699e-18	0.321831	1.34594	0.962873	1.39375	0.717491
Stoml2	0.459	0.631	2.77032e-18	0.324223	0.679888	1.01523	0.67291	1.48608
Dync2li1	0.184	0.335	2.79417e-18	0.302017	0.215065	0.403451	0.544358	1.83703
Ndufb7	0.967	0.983	3.21451e-18	0.314071	6.73795	7.74103	0.870587	1.14865
Dbp	0.835	0.787	3.34777e-18	0.355467	2.83953	2.0722	1.36852	0.730717
Mmd	0.27	0.427	3.54493e-18	0.335858	0.353262	0.666493	0.536979	1.86227
Apopt1	0.892	0.855	3.74711e-18	0.30041	2.79912	2.25329	1.24117	0.805694
Myl6b	0.142	0.05	3.87406e-18	0.33261	0.171086	0.0470276	3.17541	0.31492
Snrpf	0.608	0.742	3.95641e-18	0.328477	1.07291	1.49848	0.71788	1.39299
Mid1	0.211	0.1	4.26911e-18	0.305506	0.255929	0.108475	2.24461	0.445513
Pfkl	0.471	0.616	4.51977e-18	0.331909	0.711645	1.09906	0.65068	1.53685
Prickle2	0.714	0.622	4.54641e-18	0.305899	1.58467	1.14713	1.37812	0.725625
RGD1305089	0.574	0.467	5.23082e-18	0.343383	0.945039	0.617167	1.52278	0.656692
Rtel1	0.296	0.174	5.37892e-18	0.332616	0.384139	0.181892	2.05396	0.486864
Gtf2h5	0.958	0.951	5.56793e-18	0.339447	5.51793	4.57018	1.20693	0.828552
Gramd3	0.286	0.165	5.83039e-18	0.321361	0.376965	0.180842	2.02767	0.493177
Pdrg1	0.881	0.913	6.00783e-18	0.300878	3.05801	3.74217	0.817663	1.223
Exosc7	0.114	0.249	6.89182e-18	0.299047	0.118156	0.258385	0.477508	2.0942
Med21	0.327	0.501	7.1908e-18	0.329085	0.421595	0.702451	0.605789	1.65074
Elf1	0.305	0.184	8.04531e-18	0.352889	0.449339	0.203721	2.14925	0.465279
Ube2d3	0.823	0.888	8.39363e-18	0.323466	2.16827	2.76172	0.785891	1.27244
Chac1	0.049	0.149	9.53563e-18	0.280082	0.0591589	0.190147	0.345541	2.89401
Med29	0.386	0.55	1.03698e-17	0.340506	0.506488	0.809692	0.6301	1.58705
Thoc7	0.698	0.806	1.03721e-17	0.307964	1.49052	1.97036	0.757701	1.31978
Nrtn	0.469	0.626	1.05154e-17	0.302759	0.897067	1.35977	0.662203	1.51011
Psmd13	0.365	0.532	1.10899e-17	0.304577	0.518994	0.817989	0.63889	1.56522
Tvp23b	0.386	0.553	1.28009e-17	0.306734	0.537247	0.831348	0.650441	1.53742
Insig1	0.111	0.241	1.28437e-17	0.275928	0.125108	0.264226	0.49269	2.02967
Elp5	0.215	0.372	1.29747e-17	0.263081	0.268563	0.447645	0.608689	1.64288
Ttc9c	0.59	0.735	1.35049e-17	0.300964	1.04754	1.44535	0.726661	1.37616
Pmpcb	0.452	0.622	1.43908e-17	0.319164	0.667604	1.01199	0.663022	1.50825
Sod2	0.757	0.848	1.55373e-17	0.306627	1.76259	2.26087	0.780579	1.2811
Tspan17	0.487	0.366	1.5926e-17	0.333338	0.745835	0.456092	1.62164	0.616658
Ubqln4	0.706	0.611	1.66601e-17	0.32897	1.7669	1.22495	1.43885	0.695001
Manf	0.652	0.774	1.92616e-17	0.280473	1.2828	1.70961	0.751799	1.33014
Neurod1	0.969	0.949	2.00574e-17	0.313146	6.43831	5.32133	1.20951	0.82678
Tmem248	0.51	0.663	2.07319e-17	0.313656	0.796643	1.14846	0.696306	1.43615
Poll	0.41	0.279	2.34623e-17	0.297706	0.552009	0.328794	1.65885	0.602826
Ppp1r18	0.517	0.407	2.40057e-17	0.349299	0.877585	0.536584	1.62388	0.615811
Dtymk	0.627	0.761	2.40608e-17	0.31009	1.20619	1.6424	0.736018	1.35866
Fkbp3	0.836	0.885	2.55553e-17	0.300276	2.41588	3.0484	0.793186	1.26074
Dennd5a	0.775	0.728	2.61505e-17	0.320554	2.10122	1.55237	1.35129	0.740032
Acat1	0.367	0.528	2.64995e-17	0.310631	0.508302	0.796585	0.642588	1.55621
Tln1	0.317	0.481	2.67045e-17	0.338495	0.405404	0.69496	0.589259	1.69705
Snrpb	0.467	0.627	3.12722e-17	0.310192	0.724617	1.0768	0.675947	1.47941
Mettl9	0.789	0.729	3.28957e-17	0.323432	1.86373	1.39709	1.33163	0.750961
Mtch1	0.942	0.932	3.39149e-17	0.340462	4.64375	3.7598	1.23448	0.810057
Agtrap	0.27	0.429	3.55625e-17	0.291402	0.349731	0.587771	0.601786	1.66172
Kctd14	0.224	0.381	3.55625e-17	0.258914	0.306621	0.505192	0.614568	1.62716
Vcp	0.76	0.833	3.85302e-17	0.279031	1.78547	2.28759	0.78146	1.27966
Tmem136	0.151	0.058	4.39248e-17	0.291345	0.174105	0.0622544	2.54801	0.392464
Pdia3	0.517	0.68	4.61408e-17	0.273899	0.892617	1.25674	0.712553	1.4034
Tnfrsf9	0.363	0.524	4.63796e-17	0.298441	0.516506	0.81525	0.637996	1.56741
Efemp2	0.491	0.377	4.95821e-17	0.327799	0.781522	0.481462	1.61055	0.620908
Slc6a6	0.716	0.823	5.01371e-17	0.312873	1.72453	2.3324	0.740493	1.35045
Bpgm	0.691	0.615	5.01371e-17	0.313509	1.40924	1.01475	1.38496	0.722042
Plekha8	0.415	0.579	5.1193e-17	0.304452	0.613459	0.945862	0.652248	1.53316
Ctps1	0.342	0.506	5.16264e-17	0.319286	0.450359	0.740228	0.613625	1.62966
Gid8	0.371	0.541	5.29281e-17	0.30512	0.533457	0.835497	0.642766	1.55578
Rab4b	0.652	0.769	5.30564e-17	0.334363	1.22332	1.68554	0.72739	1.37478
Scd2	0.467	0.351	5.51711e-17	0.333704	0.794317	0.47301	1.66522	0.600522
Dhrs3	0.31	0.187	5.72897e-17	0.30756	0.383773	0.204178	1.83853	0.543913
Rab5c	0.831	0.892	5.88884e-17	0.323308	2.25002	2.84079	0.79277	1.2614
Tubb2a	0.244	0.394	6.10715e-17	0.319456	0.300913	0.552815	0.552425	1.8102
Neu1	0.047	0.145	6.1385e-17	0.257019	0.0536218	0.145318	0.409623	2.44127
Ndufaf6	0.457	0.333	6.19211e-17	0.293512	0.68178	0.428811	1.57649	0.634322
Rbbp4	0.208	0.367	6.32363e-17	0.245205	0.281569	0.463567	0.615687	1.6242
Gtf2b	0.219	0.371	6.37328e-17	0.307735	0.253861	0.459442	0.562074	1.77913
Ablim1	0.155	0.294	6.41038e-17	0.277795	0.197797	0.382757	0.529072	1.8901
Gpbp1	0.683	0.796	6.4262e-17	0.303059	1.3492	1.80353	0.74948	1.33426
Ndufb8	0.968	0.974	6.66829e-17	0.293243	6.43714	7.37048	0.873539	1.14477
Tarbp2	0.43	0.316	6.81769e-17	0.335776	0.617264	0.359671	1.69682	0.589339
St8sia3	0.145	0.055	7.62174e-17	0.313336	0.170115	0.0560284	2.72783	0.366591
Hexa	0.493	0.648	7.75674e-17	0.318564	0.763393	1.11442	0.687815	1.45388
RGD1304624	0.302	0.185	9.06195e-17	0.332117	0.406092	0.197523	2.00504	0.498742
Camk1	0.434	0.598	9.90165e-17	0.300294	0.637113	0.938994	0.681893	1.4665
Snx18	0.24	0.127	1.00076e-16	0.292098	0.290542	0.138836	2.01929	0.495224
Por	0.296	0.454	1.00372e-16	0.294277	0.382238	0.623897	0.618772	1.6161
Slc35b4	0.35	0.503	1.02357e-16	0.314554	0.456035	0.74289	0.618995	1.61552
Grin2c	0.349	0.23	1.12145e-16	0.338217	0.561842	0.286241	1.93033	0.518047
Mmadhc	0.314	0.476	1.23117e-16	0.301828	0.410515	0.666105	0.621966	1.6078
Pycard	0.096	0.216	1.26254e-16	0.244513	0.13035	0.270253	0.500797	1.99682
Prc1	0.247	0.136	1.26335e-16	0.289507	0.321566	0.151193	2.05695	0.486156
Uaca	0.184	0.327	1.28166e-16	0.289785	0.217766	0.419073	0.530833	1.88383
Faf2	0.43	0.585	1.43846e-16	0.302324	0.631526	0.94201	0.673865	1.48398
Ndufs2	0.86	0.901	1.52877e-16	0.276836	2.61297	3.17911	0.822478	1.21584
Nmt1	0.534	0.676	1.53809e-16	0.281527	0.880982	1.2348	0.715763	1.39711
Ptov1	0.809	0.866	1.57069e-16	0.296529	2.11781	2.65831	0.797437	1.25402
Tex264	0.742	0.833	1.63444e-16	0.297202	1.6894	2.18169	0.775385	1.28968
Cxcl3	0.005	0.065	1.64507e-16	0.256588	0.00583344	0.0747863	0.186745	5.35489
Hexim1	0.158	0.297	1.72782e-16	0.259479	0.196615	0.370767	0.542627	1.84288
Pbdc1	0.275	0.435	1.82059e-16	0.297099	0.339986	0.570314	0.603097	1.65811
Tmf1	0.209	0.367	1.89653e-16	0.223159	0.288972	0.461128	0.634589	1.57582
Alg5	0.169	0.313	1.92038e-16	0.255859	0.200192	0.345507	0.591247	1.69134
Lrrc42	0.595	0.728	1.92038e-16	0.31228	1.10303	1.54683	0.714935	1.39873
Micu1	0.518	0.674	2.19418e-16	0.285171	0.832798	1.15774	0.721733	1.38555
Spint2	0.929	0.958	2.55932e-16	0.285561	4.6474	5.49787	0.845591	1.18261
Rps27	0.991	0.995	2.77434e-16	0.290653	17.6516	15.9465	1.10686	0.903457
Irf8	0.07	0.177	2.83157e-16	0.253895	0.0806897	0.194519	0.44343	2.25515
Timm50	0.259	0.421	2.96e-16	0.24487	0.338042	0.521942	0.654286	1.52838
Asgr1	0.018	0.092	2.96e-16	0.268015	0.0200307	0.0961921	0.282796	3.53611
Yeats4	0.695	0.604	2.98064e-16	0.30122	1.40312	1.01853	1.37392	0.727845
Syt4	0.36	0.523	2.9817e-16	0.258539	0.565267	0.855964	0.664308	1.50533
Rock2	0.428	0.574	3.16219e-16	0.311548	0.635215	0.985515	0.648122	1.54292
Fam3d	0.033	0.118	3.34987e-16	0.24705	0.0396551	0.136285	0.339442	2.94601
Lman1	0.223	0.38	3.40659e-16	0.270922	0.278025	0.478801	0.589248	1.69708
Orai2	0.029	0.111	3.45293e-16	0.254737	0.032808	0.120665	0.327618	3.05234
Glod4	0.317	0.48	3.54351e-16	0.279399	0.418358	0.654503	0.64463	1.55128
Fam117a	0.291	0.441	3.70008e-16	0.271394	0.391504	0.627254	0.630054	1.58716
Fam151b	0.093	0.212	3.90053e-16	0.249265	0.106323	0.216736	0.513031	1.9492
Tma7	0.999	1	4.06343e-16	0.286359	54.5598	58.9574	0.925423	1.08059
Lhfpl5	0.22	0.363	4.06387e-16	0.289151	0.270406	0.480933	0.571169	1.7508
Usp2	0.241	0.396	4.3056e-16	0.269369	0.315249	0.519713	0.614009	1.62864
Ahcyl2	0.315	0.198	4.46848e-16	0.294676	0.422452	0.226571	1.828	0.547047
Ccnh	0.161	0.3	4.80346e-16	0.249536	0.190973	0.338167	0.577233	1.7324
Hspa12a	0.177	0.08	5.18676e-16	0.304234	0.208317	0.0799728	2.42647	0.412121
Cenpv	0.37	0.251	5.39574e-16	0.342813	0.542395	0.287141	1.85903	0.537914
Ptprn2	0.627	0.536	6.11456e-16	0.316596	1.40277	0.954017	1.46551	0.682358
Elfn1	0.068	0.171	6.12638e-16	0.269025	0.0785301	0.2032	0.415245	2.40822
Kras	0.52	0.67	6.1432e-16	0.30037	0.851571	1.21575	0.702892	1.42269
Gmcl1	0.908	0.893	6.41738e-16	0.304791	3.18128	2.61099	1.21758	0.821299
Hpcal1	0.333	0.217	6.44419e-16	0.328319	0.472814	0.243745	1.90275	0.525554
Ensa	0.822	0.878	6.69072e-16	0.304743	2.14259	2.71809	0.789049	1.26735
Dhps	0.389	0.55	7.24511e-16	0.299341	0.546527	0.828622	0.66362	1.50689
Tmem150c	0.602	0.501	7.40017e-16	0.317662	1.05372	0.704867	1.488	0.672044
Asna1	0.609	0.738	7.48062e-16	0.304283	1.06537	1.44838	0.737373	1.35617
Rtcb	0.332	0.508	8.02664e-16	0.246771	0.463385	0.687535	0.678653	1.47351
Gfra2	0.192	0.091	8.24385e-16	0.286417	0.228989	0.0983828	2.20504	0.453506
Hars	0.331	0.494	8.44583e-16	0.262568	0.435524	0.661031	0.663939	1.50616
Atox1	0.897	0.881	8.75634e-16	0.300977	3.17338	2.57995	1.22913	0.813586
Asmtl	0.83	0.892	8.96172e-16	0.302015	2.41927	3.00788	0.804959	1.2423
Eif4a1	0.976	0.97	9.06553e-16	0.316712	7.70252	9.31607	0.826985	1.20921
Fzd4	0.682	0.791	9.91766e-16	0.284385	1.48158	1.94782	0.761859	1.31258
Pnpla8	0.196	0.339	1.07018e-15	0.266291	0.244246	0.432542	0.574513	1.7406
Morf4l1	0.667	0.777	1.07774e-15	0.292806	1.34037	1.78915	0.750559	1.33234
Tagln2	0.863	0.909	1.10444e-15	0.30157	3.40368	4.33177	0.786242	1.27187
Srpk1	0.227	0.376	1.10542e-15	0.27931	0.286057	0.49057	0.591441	1.69079
Mrps34	0.532	0.681	1.15463e-15	0.285093	0.92102	1.27181	0.726331	1.37678
Wdr41	0.165	0.302	1.15904e-15	0.275497	0.190381	0.356563	0.546648	1.82933
Plekhb2	0.95	0.944	1.15927e-15	0.319727	4.78642	3.983	1.20121	0.832495
Coq3	0.164	0.302	1.16797e-15	0.237141	0.201141	0.344802	0.595094	1.68041
Smpd1	0.584	0.731	1.18539e-15	0.292665	1.08549	1.48474	0.732898	1.36445
Nme3	0.717	0.816	1.18751e-15	0.277596	1.59485	2.03717	0.783934	1.27562
Ttc28	0.119	0.24	1.18751e-15	0.260043	0.138392	0.28216	0.507915	1.96883
Stk35	0.292	0.182	1.18868e-15	0.329428	0.381676	0.188593	1.97225	0.507034
Ppidl1	0.184	0.326	1.26313e-15	0.271358	0.213288	0.378815	0.57428	1.74131
Limk2	0.205	0.103	1.28947e-15	0.31291	0.247016	0.102061	2.29354	0.436008
Fbxo9	0.47	0.612	1.29794e-15	0.301745	0.687544	1.00376	0.688075	1.45333
As3mt	0.209	0.356	1.3499e-15	0.255083	0.257108	0.421268	0.619355	1.61458
Rmdn3	0.239	0.39	1.3499e-15	0.303299	0.284656	0.496668	0.581557	1.71952
Arpc3	0.571	0.688	1.35516e-15	0.286447	1.00523	1.3828	0.728914	1.3719
Pik3ca	0.383	0.267	1.40451e-15	0.323584	0.574559	0.319491	1.77413	0.563657
Mtus1	0.266	0.157	1.44641e-15	0.303946	0.342994	0.163301	2.03688	0.490947
Sirpa	0.429	0.317	1.6329e-15	0.302828	0.631715	0.383448	1.631	0.61312
Akr7a2	0.421	0.588	1.69384e-15	0.278122	0.627209	0.903266	0.697725	1.43323
Plcd3	0.434	0.579	1.74348e-15	0.288096	0.707396	1.04119	0.682461	1.46529
Mrpl17	0.841	0.894	1.74925e-15	0.281887	2.42211	2.94356	0.82345	1.2144
Eml5	0.252	0.401	2.05095e-15	0.275315	0.350687	0.608351	0.583305	1.71437
Dnpep	0.439	0.592	2.17e-15	0.28367	0.638417	0.928923	0.690596	1.44802
Nrbp1	0.422	0.572	2.17182e-15	0.317019	0.584263	0.898683	0.653982	1.52909
Dstyk	0.321	0.206	2.23106e-15	0.300923	0.449421	0.2368	1.86151	0.537197
Rgs2	0.09	0.201	2.40946e-15	0.220254	0.115945	0.261287	0.46425	2.15401
Atp5e	0.987	0.99	2.60722e-15	0.27605	13.8626	12.5649	1.1032	0.906453
Psmf1	0.283	0.443	2.73159e-15	0.274121	0.351712	0.554944	0.640262	1.56186
Btf3	0.599	0.516	2.87524e-15	0.303357	1.04477	0.729815	1.42572	0.701402
Ldha	0.964	0.979	3.01462e-15	0.220426	9.53341	11.4395	0.83352	1.19973
Rab11a	0.613	0.738	3.05484e-15	0.310423	1.10145	1.50491	0.733673	1.36301
Uqcrq	0.98	0.99	3.12273e-15	0.305795	9.57262	10.8797	0.879973	1.1364
Thrap3	0.251	0.401	3.12802e-15	0.276078	0.317215	0.539256	0.595742	1.67858
Prkaca	0.726	0.839	3.21655e-15	0.264094	1.57855	2.03506	0.776774	1.28738
Srsf5	0.33	0.48	3.44631e-15	0.28895	0.453367	0.732505	0.624059	1.60241
Itsn2	0.465	0.356	3.56828e-15	0.30259	0.720601	0.450203	1.58756	0.629897
Timm8b	0.944	0.973	3.64789e-15	0.281773	5.24679	6.06574	0.86521	1.15579
Psmc6	0.597	0.712	3.79429e-15	0.301447	0.993154	1.3848	0.719212	1.39041
Kmt2e	0.863	0.813	3.90813e-15	0.293187	2.62549	2.06507	1.27007	0.787357
Ganab	0.666	0.593	4.01079e-15	0.31132	1.37611	0.973202	1.40979	0.709323
Arhgef16	0.014	0.079	4.12207e-15	0.247862	0.0137208	0.0790733	0.266306	3.75507
Ctsb	0.892	0.918	4.20844e-15	0.256819	3.19338	3.8276	0.834736	1.19798
Lrrc8d	0.308	0.462	4.3518e-15	0.261068	0.41709	0.637607	0.65949	1.51632
Srsf6	0.439	0.592	4.35404e-15	0.273461	0.657173	0.935394	0.705709	1.41701
Micu3	0.164	0.297	4.40921e-15	0.258112	0.194185	0.354944	0.559495	1.78732
Endov	0.63	0.745	4.57661e-15	0.297274	1.34491	1.8923	0.712251	1.404
Tmcc2	0.276	0.426	4.68943e-15	0.272234	0.363146	0.584864	0.62728	1.59418
Sdhb	0.931	0.948	4.8269e-15	0.264132	4.17563	4.85369	0.860589	1.16199
Odc1	0.823	0.8	4.83226e-15	0.32806	2.69445	1.99517	1.34874	0.741435
Zmynd8	0.488	0.38	4.85156e-15	0.314527	0.804925	0.503858	1.5859	0.630558
Uqcrfs1	0.833	0.878	5.16843e-15	0.27996	2.31761	2.82495	0.821041	1.21797
Fn3krp	0.805	0.739	5.28274e-15	0.294457	2.01897	1.56568	1.28768	0.776591
Pspc1	0.12	0.242	5.31223e-15	0.247619	0.134758	0.259346	0.537444	1.86066
Bcl7b	0.27	0.424	5.39707e-15	0.273705	0.342208	0.561127	0.616689	1.62156
Fhod3	0.247	0.141	5.51129e-15	0.302847	0.310786	0.150018	2.00469	0.498831
Eif2s1	0.331	0.49	5.68334e-15	0.300537	0.425604	0.678534	0.632654	1.58064
Arid3b	0.183	0.087	5.9595e-15	0.276604	0.218933	0.0929755	2.22318	0.449807
Bsdc1	0.703	0.618	5.96299e-15	0.274214	1.39106	1.04405	1.32921	0.752324
LOC100362027	0.861	0.824	5.97422e-15	0.29358	2.55185	2.04672	1.2456	0.802827
Arl2bp	0.754	0.834	6.55672e-15	0.293683	1.66108	2.1331	0.77975	1.28246
Atp6ap2	0.771	0.841	7.16347e-15	0.288009	1.78144	2.26997	0.785732	1.2727
Raly	0.928	0.947	7.42221e-15	0.319689	4.2868	5.24286	0.817991	1.22251
Ppp1r10	0.341	0.503	7.738e-15	0.286195	0.458728	0.711694	0.649483	1.53969
Ccndbp1	0.335	0.496	7.76345e-15	0.257137	0.453274	0.685771	0.665843	1.50186
Birc2	0.283	0.439	7.77177e-15	0.271442	0.371221	0.585669	0.639988	1.56253
Txn2	0.895	0.886	7.80891e-15	0.287286	3.26152	2.67705	1.21751	0.821346
Ociad1	0.74	0.814	8.21886e-15	0.290949	1.61889	2.08786	0.776456	1.2879
Uqcrh	0.988	0.994	8.3355e-15	0.283319	12.0632	10.8469	1.11203	0.899256
Plxnb2	0.431	0.32	8.42668e-15	0.31543	0.657666	0.390125	1.66864	0.59929
Sdcbp	0.486	0.629	8.57088e-15	0.28595	0.760324	1.07974	0.70689	1.41465
Wbscr22	0.152	0.283	8.67827e-15	0.247653	0.176113	0.324336	0.556665	1.79641
Aga	0.168	0.304	9.42703e-15	0.247109	0.210909	0.363219	0.591902	1.68947
Pop4	0.489	0.63	9.81594e-15	0.289247	0.715923	1.0165	0.70718	1.41407
Zfhx4	0.386	0.275	1.03398e-14	0.315665	0.555023	0.319294	1.71586	0.582797
Erp44	0.232	0.382	1.10114e-14	0.249391	0.288147	0.46265	0.630799	1.58529
Prkar2a	0.52	0.419	1.22498e-14	0.293828	0.867284	0.572896	1.50504	0.664432
Ddost	0.296	0.445	1.2535e-14	0.283803	0.357231	0.575608	0.627094	1.59466
Cdhr1	0.355	0.243	1.31777e-14	0.319755	0.599081	0.317511	1.85973	0.537713
Atp1b1	0.027	0.101	1.34539e-14	0.267601	0.0268309	0.112996	0.299448	3.33947
Acbd3	0.648	0.567	1.35914e-14	0.287415	1.23057	0.888685	1.38043	0.724414
Lars	0.412	0.565	1.42016e-14	0.254422	0.634687	0.903937	0.705395	1.41764
B3gnt2	0.244	0.382	1.42548e-14	0.271776	0.352854	0.628166	0.568589	1.75874
Tcp1	0.41	0.576	1.45371e-14	0.256062	0.620671	0.891433	0.699632	1.42932
Ppm1g	0.348	0.506	1.49158e-14	0.255345	0.476592	0.697426	0.687835	1.45384
Asic1	0.011	0.071	1.58001e-14	0.256336	0.010371	0.0688416	0.258379	3.87028
Nme2	0.992	0.991	1.64466e-14	0.29773	12.2302	10.7972	1.1326	0.882924
Drg1	0.282	0.43	1.81757e-14	0.276843	0.357389	0.575878	0.627074	1.59471
Bre	0.38	0.531	2.02945e-14	0.236239	0.533529	0.769807	0.697004	1.43471
Lin37	0.364	0.515	2.09257e-14	0.280464	0.494216	0.746847	0.666206	1.50104
Rock1	0.786	0.746	2.14934e-14	0.288521	2.04366	1.55685	1.31069	0.762955
Unc119	0.992	0.997	2.20629e-14	0.235914	13.7903	15.1966	0.907519	1.10191
Zrsr2	0.392	0.546	2.20629e-14	0.257829	0.577659	0.837916	0.693063	1.44287
Aplp2	0.838	0.788	2.29101e-14	0.267661	2.31226	1.84973	1.24871	0.800828
Vta1	0.456	0.616	2.38054e-14	0.246619	0.712241	0.988852	0.723071	1.38299
Osbpl6	0.055	0.145	2.40803e-14	0.256346	0.0655988	0.182156	0.393424	2.54179
Lmod1	0.647	0.557	2.58813e-14	0.29151	1.28784	0.919416	1.3964	0.716126
Pdzd8	0.306	0.2	2.63888e-14	0.323161	0.43343	0.216061	1.96155	0.509801
Fkbp2	0.879	0.926	2.93751e-14	0.257659	3.21987	3.81985	0.84334	1.18576
Cbx6	0.696	0.815	3.03275e-14	0.192792	1.78738	2.17071	0.824215	1.21328
Csde1	0.872	0.837	3.08649e-14	0.25706	2.67377	2.17263	1.22961	0.813268
Trib3	0.03	0.105	3.18935e-14	0.234718	0.0333067	0.108836	0.364423	2.74406
Car8	0.208	0.112	3.21612e-14	0.342471	0.3206	0.117573	2.59145	0.385884
RGD1560017	0.365	0.256	3.23763e-14	0.314137	0.495804	0.282576	1.72879	0.578438
Smarcc2	0.337	0.486	3.31462e-14	0.258084	0.46801	0.717065	0.657451	1.52103
Rpusd1	0.244	0.396	3.35727e-14	0.250996	0.298288	0.472531	0.638897	1.5652
Pcyt2	0.62	0.75	3.42518e-14	0.262845	1.1915	1.54789	0.771233	1.29662
Igsf11	0.395	0.284	3.61858e-14	0.297199	0.578901	0.346944	1.64984	0.606119
Yif1a	0.473	0.626	3.66218e-14	0.266828	0.727804	1.0043	0.7274	1.37476
Serbp1	0.765	0.85	3.76227e-14	0.279687	1.81361	2.28738	0.793777	1.2598
Vps37b	0.247	0.392	3.7994e-14	0.254442	0.302565	0.479986	0.637906	1.56763
Psenen	0.654	0.752	3.8234e-14	0.253882	1.30887	1.67265	0.783808	1.27582
Denr	0.324	0.475	3.86989e-14	0.26678	0.425212	0.649593	0.65982	1.51557
Gas2l3	0.011	0.07	3.96926e-14	0.221934	0.0121969	0.0809524	0.24405	4.09753
Ostc	0.671	0.799	4.00485e-14	0.278689	1.34533	1.76172	0.764982	1.30722
Sil1	0.148	0.272	4.08541e-14	0.250034	0.179035	0.335178	0.547647	1.82599
Bsx	0.023	0.093	4.2661e-14	0.243474	0.0248574	0.0923972	0.340414	2.9376
St6galnac6	0.64	0.563	4.28916e-14	0.291933	1.18101	0.850265	1.38447	0.722299
Rtfdc1	0.328	0.48	4.3323e-14	0.288329	0.426115	0.667115	0.644078	1.55261
Vps26a	0.113	0.23	5.63358e-14	0.247653	0.12644	0.243809	0.537569	1.86022
Cenpu	0.03	0.105	5.74206e-14	0.172083	0.0359347	0.142282	0.301642	3.31519
Pfdn4	0.432	0.582	6.02696e-14	0.290162	0.595437	0.861647	0.694589	1.4397
Foxp4	0.172	0.303	6.33009e-14	0.248613	0.206953	0.362943	0.581734	1.719
Ehmt2	0.411	0.302	6.56365e-14	0.285976	0.590224	0.361392	1.61615	0.618755
Fam96a	0.451	0.352	6.81321e-14	0.287023	0.67305	0.428423	1.55797	0.641861
Sdf2	0.667	0.762	6.89428e-14	0.284483	1.26503	1.658	0.764406	1.30821
Fam103a1	0.696	0.793	7.87094e-14	0.280123	1.37402	1.78182	0.772414	1.29464
Lrrc52	0.036	0.115	7.93983e-14	0.234217	0.0404546	0.116625	0.398456	2.50969
Apbb1	0.055	0.143	8.0596e-14	0.209692	0.0706174	0.180654	0.422847	2.36492
Crocc	0.557	0.447	8.06996e-14	0.272997	0.918208	0.6413	1.42516	0.701674
Smchd1	0.172	0.295	8.09452e-14	0.263211	0.201737	0.391997	0.526713	1.89857
Psme2	0.598	0.728	8.46486e-14	0.259188	1.10715	1.45513	0.762496	1.31148
RGD1565033	0.111	0.039	8.78735e-14	0.2725	0.122509	0.0400849	2.64569	0.377974
Kpnb1	0.786	0.742	9.42261e-14	0.283935	2.03449	1.56019	1.30206	0.768011
Chgb	0.802	0.865	9.42456e-14	0.271257	2.1893	2.7425	0.799019	1.25153
Atg3	0.537	0.674	9.58571e-14	0.293066	0.834378	1.17283	0.713861	1.40083
Mrps36	0.948	0.934	9.92911e-14	0.311373	4.87498	4.05073	1.20298	0.831267
Rogdi	0.538	0.678	9.93251e-14	0.289256	0.900431	1.24761	0.723938	1.38133
Sfpq	0.239	0.378	1.02101e-13	0.220938	0.324921	0.498517	0.658623	1.51832
Fam111a	0.074	0.018	1.02101e-13	0.291491	0.101453	0.0152238	4.41857	0.226317
Asns	0.405	0.553	1.02185e-13	0.262264	0.619376	0.914319	0.680907	1.46863
Sdha	0.661	0.751	1.05445e-13	0.279384	1.2746	1.69086	0.755267	1.32403
Hspd1	0.692	0.789	1.0574e-13	0.294037	1.45611	1.89928	0.767884	1.30228
Atp5b	0.979	0.984	1.13563e-13	0.280753	9.52945	11.0816	0.860058	1.16271
Commd2	0.232	0.371	1.19132e-13	0.25782	0.271983	0.443227	0.622167	1.60728
Prrc1	0.036	0.115	1.19705e-13	0.234952	0.0401483	0.117837	0.392282	2.54919
Inhbb	0.068	0.162	1.27088e-13	0.242075	0.0792214	0.189994	0.446121	2.24154
Slc6a9	0.246	0.382	1.30398e-13	0.275581	0.297693	0.49829	0.60535	1.65194
Vmo1	0.014	0.074	1.30615e-13	0.232691	0.0157921	0.0769257	0.296714	3.37025
Pmpca	0.216	0.359	1.30805e-13	0.203267	0.278032	0.415478	0.676961	1.47719
Yars	0.339	0.492	1.31004e-13	0.255282	0.455241	0.670723	0.683451	1.46316
Vamp2	0.973	0.984	1.32578e-13	0.289852	7.35175	8.34609	0.881004	1.13507
Ormdl2	0.406	0.557	1.38359e-13	0.253865	0.591874	0.8361	0.71135	1.40578
Slc44a1	0.43	0.331	1.3962e-13	0.27636	0.651721	0.415809	1.55403	0.643488
LOC498555	0.509	0.414	1.41004e-13	0.263514	0.754418	0.520928	1.43978	0.694552
Dnttip2	0.249	0.392	1.41496e-13	0.248193	0.319753	0.510947	0.632987	1.57981
Arv1	0.133	0.255	1.42391e-13	0.222811	0.158625	0.277658	0.5862	1.7059
Gpr68	0.069	0.162	1.48183e-13	0.257039	0.0716827	0.180779	0.428153	2.33562
Rab28	0.902	0.878	1.48977e-13	0.253924	2.9113	2.44085	1.19195	0.838958
Terf2ip	0.205	0.338	1.59784e-13	0.261802	0.230445	0.393666	0.595655	1.67882
RGD1308601	0.331	0.227	1.63175e-13	0.29409	0.431865	0.246266	1.72424	0.579965
Bard1	0.127	0.05	1.68255e-13	0.27195	0.163877	0.0540748	2.71366	0.368506
RGD1565775	0.433	0.322	1.68472e-13	0.279642	0.647101	0.407354	1.57445	0.635144
Pcmtd2	0.612	0.529	1.72736e-13	0.268788	1.15116	0.829426	1.38328	0.722919
Clic1	0.49	0.628	1.73236e-13	0.269569	0.775306	1.07903	0.721106	1.38676
Pigp	0.738	0.692	1.76105e-13	0.245439	1.69548	1.30917	1.29284	0.77349
Trabd	0.345	0.498	1.84523e-13	0.255784	0.470236	0.690919	0.685152	1.45953
Dok5	0.008	0.061	1.85282e-13	0.241279	0.00600211	0.0793983	0.178998	5.58666
Psma4	0.611	0.736	2.01071e-13	0.252278	1.16727	1.52791	0.765499	1.30634
Snx5	0.805	0.746	2.08285e-13	0.280779	1.99719	1.5541	1.28329	0.779249
Cisd1	0.918	0.946	2.08499e-13	0.251163	3.93279	4.54304	0.865969	1.15478
Spata2L	0.039	0.117	2.15825e-13	0.226309	0.0467454	0.128089	0.410932	2.43349
Grina	0.974	0.972	2.16567e-13	0.274114	6.84019	5.99703	1.14036	0.876915
Syf2	0.702	0.804	2.19111e-13	0.264104	1.4358	1.82529	0.78778	1.26939
Nedd4	0.856	0.83	2.21011e-13	0.28812	2.76661	2.19549	1.25895	0.79431
Anapc15	0.292	0.187	2.25168e-13	0.282124	0.369191	0.201286	1.79468	0.557202
Imp3	0.43	0.576	2.28122e-13	0.26624	0.654949	0.929841	0.707512	1.4134
Cpt2	0.103	0.211	2.37579e-13	0.235705	0.115175	0.226411	0.529481	1.88864
Ap2m1	0.99	0.992	2.39176e-13	0.258573	12.7191	14.0745	0.903769	1.10648
Guca1b	0.902	0.897	2.40433e-13	0.299987	3.85497	3.10884	1.23923	0.806952
Tceal1	0.373	0.523	2.50056e-13	0.255454	0.515751	0.744983	0.696375	1.43601
Wdr6	0.294	0.441	2.53869e-13	0.235795	0.380706	0.572051	0.671256	1.48974
Pcmt1	0.184	0.316	2.56027e-13	0.239931	0.219631	0.364663	0.6129	1.63159
Pigk	0.236	0.379	2.56915e-13	0.221669	0.318386	0.488872	0.658256	1.51917
Sdhc	0.883	0.92	2.75439e-13	0.241966	3.20556	3.75396	0.854301	1.17055
Phf23	0.345	0.498	2.89038e-13	0.248766	0.466695	0.674689	0.696222	1.43632
Prelid1	0.667	0.608	2.95504e-13	0.285583	1.31588	0.962462	1.36343	0.733445
Rhobtb3	0.15	0.273	2.95504e-13	0.236341	0.180421	0.319329	0.578207	1.72948
Sod1	0.912	0.941	3.00947e-13	0.240383	4.7825	5.53387	0.864468	1.15678
Med4	0.151	0.272	3.04859e-13	0.241632	0.167652	0.296842	0.578968	1.72721
Eif3g	0.645	0.751	3.06149e-13	0.24779	1.2175	1.55334	0.785179	1.27359
Sorbs1	0.027	0.096	3.06149e-13	0.227232	0.0317559	0.108771	0.351567	2.84441
Bin1	0.667	0.787	3.09097e-13	0.241562	1.40841	1.76625	0.798542	1.25228
Qser1	0.15	0.068	3.20149e-13	0.294251	0.179509	0.0643146	2.55009	0.392143
Clk1	0.433	0.329	3.23885e-13	0.253472	0.629411	0.403625	1.54587	0.646884
Appl1	0.261	0.404	3.47249e-13	0.230173	0.339484	0.515532	0.66501	1.50374
Irf7	0.242	0.144	3.49274e-13	0.289642	0.401282	0.155874	2.47949	0.403309
Socs2	0.058	0.01	3.49826e-13	0.219506	0.0673621	0.0130564	3.35534	0.298032
Pcif1	0.273	0.173	3.50928e-13	0.274661	0.347389	0.188543	1.80006	0.555537
Bbs4	0.314	0.458	3.55072e-13	0.275346	0.405504	0.645562	0.633814	1.57775
Srsf1	0.743	0.702	3.59966e-13	0.287974	1.67663	1.28174	1.3057	0.765871
Arl2	0.57	0.694	3.85316e-13	0.271594	0.970066	1.29195	0.752768	1.32843
Rnh1	0.5	0.632	4.08091e-13	0.275715	0.76861	1.08247	0.712708	1.4031
Grb10	0.189	0.097	4.2164e-13	0.268846	0.228688	0.1046	2.0828	0.480123
Cisd3	0.61	0.532	4.23206e-13	0.275695	1.09956	0.791619	1.38415	0.722467
Kalrn	0.094	0.03	4.31662e-13	0.255674	0.103997	0.0304549	2.81787	0.354878
Dctn1	0.831	0.772	4.33358e-13	0.293626	2.26899	1.77476	1.27692	0.783136
Gnat2	0.997	0.998	4.64648e-13	0.265256	20.6159	22.9542	0.898175	1.11337
Ehd4	0.183	0.308	4.82727e-13	0.235473	0.217466	0.36647	0.604209	1.65506
Meaf6	0.356	0.508	4.89423e-13	0.287598	0.455337	0.691349	0.663489	1.50718
Pde6d	0.747	0.714	5.06141e-13	0.308016	1.8109	1.34958	1.33932	0.74665
Polr2g	0.545	0.671	5.23362e-13	0.275085	0.884811	1.2154	0.730219	1.36945
Alkbh5	0.277	0.418	5.37627e-13	0.258887	0.341348	0.551912	0.625272	1.5993
LOC100912195	0.066	0.155	5.41453e-13	0.248354	0.0732133	0.184043	0.42884	2.33187
Ucp3	0.008	0.061	5.45188e-13	0.230729	0.00999741	0.0609296	0.281933	3.54694
Myo16	0.223	0.358	5.75124e-13	0.238525	0.291502	0.465912	0.633524	1.57847
Magoh	0.24	0.378	5.7957e-13	0.260525	0.288406	0.466991	0.625602	1.59846
Sec11a	0.273	0.411	5.86132e-13	0.252354	0.331281	0.516225	0.648546	1.54191
Ddx1	0.383	0.53	6.12333e-13	0.272368	0.524651	0.779239	0.677425	1.47618
Prnp	0.926	0.945	6.13565e-13	0.280905	3.83905	4.54387	0.845227	1.18311
Bok	0.005	0.054	6.16256e-13	0.200791	0.0053773	0.0647482	0.205721	4.86094
Emc8	0.351	0.5	6.21687e-13	0.265836	0.469399	0.703283	0.672102	1.48787
Nt5e	0.292	0.19	6.68759e-13	0.260246	0.400938	0.216584	1.81362	0.551383
Smim14	0.768	0.849	6.7093e-13	0.257051	1.89975	2.35944	0.805994	1.2407
Ahcyl1	0.622	0.536	6.75054e-13	0.267857	1.13226	0.823562	1.37033	0.729751
Hipk1	0.458	0.362	6.81407e-13	0.283809	0.70687	0.459292	1.52756	0.654641
Slc7a8	0.11	0.041	7.35665e-13	0.266089	0.134844	0.0425639	2.75558	0.3629
Ppp2r5e	0.608	0.54	7.51955e-13	0.279585	1.14569	0.816702	1.39796	0.715331
Mrpl39	0.118	0.232	7.74566e-13	0.202176	0.135646	0.232163	0.601436	1.66269
Smarca2	0.886	0.855	7.87702e-13	0.283025	3.23414	2.56102	1.26181	0.792512
Lrpap1	0.214	0.348	8.00788e-13	0.2317	0.26778	0.423652	0.64056	1.56113
Slc2a1	0.258	0.397	8.03635e-13	0.235606	0.337489	0.522596	0.652443	1.5327
Agl	0.483	0.39	8.03707e-13	0.309006	0.796846	0.503024	1.57273	0.635838
Hk2	0.543	0.452	8.10584e-13	0.254165	1.08597	0.751379	1.43945	0.694711
Jkamp	0.089	0.187	8.12199e-13	0.235218	0.0976873	0.212375	0.48426	2.06501
Tbpl1	0.617	0.541	8.34561e-13	0.288336	1.06784	0.765891	1.38917	0.719855
Cdkn1b	0.34	0.494	8.40152e-13	0.202657	0.501271	0.687728	0.732766	1.36469
Gdpd5	0.317	0.216	8.49584e-13	0.292724	0.411988	0.231148	1.74991	0.571457
Gap43	0.338	0.466	8.65491e-13	0.279096	0.541428	0.880244	0.619412	1.61443
Stx4	0.533	0.439	8.81698e-13	0.278082	0.880425	0.601624	1.45584	0.68689
Kif1b	0.921	0.947	8.90126e-13	0.252089	3.50083	4.15465	0.843007	1.18623
Nptxr	0.112	0.218	9.28808e-13	0.242826	0.127204	0.253654	0.520395	1.92162
Fbxw2	0.622	0.546	9.52144e-13	0.285892	1.1309	0.811541	1.38874	0.720079
Ccr9	0.03	0.101	9.78105e-13	0.196095	0.0391672	0.106788	0.420994	2.37533
Nr4a1	0.283	0.43	1.00237e-12	0.171885	0.555021	0.761055	0.73279	1.36465
Plcd1	0.37	0.512	1.06393e-12	0.269668	0.483683	0.718922	0.677277	1.4765
Dusp15	0.232	0.135	1.08252e-12	0.266557	0.289378	0.147166	1.90485	0.524976
Brd7	0.394	0.545	1.09163e-12	0.268486	0.549177	0.806179	0.685115	1.45961
Lrrc59	0.355	0.505	1.12229e-12	0.24221	0.492074	0.703035	0.704137	1.42018
Tubb4b	0.438	0.576	1.12728e-12	0.252654	0.7045	1.00568	0.703469	1.42153
Rnpep	0.395	0.531	1.22342e-12	0.269376	0.556659	0.819373	0.683238	1.46362
Strap	0.604	0.736	1.23376e-12	0.265866	1.09776	1.43692	0.765601	1.30616
Ninj1	0.677	0.775	1.24895e-12	0.294217	1.30573	1.73391	0.754467	1.32544
Sult4a1	0.158	0.281	1.35648e-12	0.227795	0.191958	0.322969	0.606539	1.6487
Prosc	0.157	0.275	1.39214e-12	0.237741	0.18415	0.3206	0.587266	1.70281
Mesdc2	0.18	0.309	1.49318e-12	0.226695	0.213524	0.348661	0.623219	1.60457
Renbp	0.046	0.125	1.518e-12	0.210543	0.0536477	0.129234	0.457129	2.18757
Urod	0.314	0.461	1.60967e-12	0.208208	0.452463	0.642331	0.70894	1.41056
Sox15	0.12	0.049	1.62003e-12	0.281458	0.169844	0.0505508	2.97013	0.336686
Sugp1	0.16	0.28	1.62677e-12	0.212087	0.19085	0.312895	0.622029	1.60764
Shroom2	0.198	0.11	1.74625e-12	0.301928	0.257848	0.108873	2.25322	0.443809
Ngb	0.035	0.107	1.75556e-12	0.204352	0.0426128	0.11054	0.436476	2.29108
G6pc3	0.407	0.548	1.76609e-12	0.239483	0.60639	0.841523	0.723868	1.38147
Mpp3	0.892	0.937	1.81773e-12	0.233413	3.49426	4.10131	0.852347	1.17323
Pim2	0.129	0.242	1.8196e-12	0.233851	0.141846	0.255402	0.572135	1.74784
Rpl26-ps2	0.817	0.782	1.82762e-12	0.256614	2.11582	1.70581	1.23896	0.807129
Brd4	0.604	0.529	1.83914e-12	0.266266	1.09544	0.789645	1.38241	0.723374
Krcc1	0.605	0.74	1.89468e-12	0.232343	1.11341	1.42228	0.784352	1.27494
Rbm42	0.341	0.497	1.8974e-12	0.231058	0.479037	0.68973	0.698894	1.43083
Fuca2	0.147	0.262	1.92385e-12	0.228324	0.173921	0.298238	0.596685	1.67593
Sfrp1	0.198	0.32	1.98496e-12	0.231926	0.305518	0.523463	0.591454	1.69075
G3bp2	0.03	0.1	2.00187e-12	0.215935	0.0355422	0.102511	0.404779	2.47048
Stk11	0.077	0.167	2.02137e-12	0.233022	0.0910078	0.213559	0.451818	2.21328
Pld3	0.267	0.406	2.02864e-12	0.204467	0.362649	0.52464	0.697009	1.4347
Yipf3	0.327	0.473	2.03815e-12	0.249679	0.42518	0.635139	0.674551	1.48247
Tomm6	0.686	0.62	2.25453e-12	0.26818	1.34585	1.01852	1.31826	0.758578
Arhgap1	0.305	0.448	2.32502e-12	0.263105	0.391161	0.60195	0.655546	1.52545
Plrg1	0.135	0.248	2.35721e-12	0.227546	0.149566	0.261849	0.586964	1.70368
Hs3st6	0.291	0.425	2.38217e-12	0.274093	0.400753	0.654533	0.618108	1.61784
Rere	0.656	0.589	2.66199e-12	0.292248	1.35432	0.980073	1.378	0.725688
Txndc12	0.386	0.534	2.67891e-12	0.247779	0.541084	0.769836	0.706667	1.41509
Zbtb7a	0.355	0.499	2.70815e-12	0.228175	0.500668	0.706109	0.713114	1.4023
Med28	0.694	0.793	2.7959e-12	0.248153	1.36796	1.71831	0.797291	1.25425
Cep89	0.101	0.203	2.85347e-12	0.233656	0.114584	0.226681	0.526377	1.89978
Adprhl1	0.423	0.566	2.8715e-12	0.248392	0.629311	0.884367	0.71482	1.39895
Slc35e4	0.128	0.238	3.31881e-12	0.221633	0.149284	0.262464	0.584605	1.71056
Lman2	0.539	0.667	3.34988e-12	0.254782	0.864646	1.15748	0.749173	1.3348
RGD1560212	0.52	0.665	3.41524e-12	0.238047	0.845847	1.11328	0.761921	1.31247
RGD1304567	0.552	0.688	3.61431e-12	0.255282	0.959881	1.29201	0.744911	1.34244
Alkbh3	0.478	0.634	3.75093e-12	0.253196	0.7487	1.01705	0.738718	1.3537
Slc43a2	0.333	0.477	3.75626e-12	0.226482	0.492989	0.715858	0.692958	1.44309
Tecpr1	0.583	0.721	4.09938e-12	0.261598	1.07527	1.43104	0.753117	1.32782
Atf7ip	0.352	0.25	4.13388e-12	0.260982	0.472301	0.289777	1.60886	0.621557
Dgat1	0.155	0.271	4.18258e-12	0.231992	0.17888	0.306251	0.597247	1.67435
Susd6	0.23	0.364	4.40788e-12	0.183381	0.351213	0.511801	0.692241	1.44458
Dennd6a	0.463	0.377	4.62526e-12	0.283314	0.702858	0.458895	1.52029	0.657767
Samm50	0.499	0.643	4.82699e-12	0.246791	0.818357	1.1113	0.73875	1.35364
Cnp	0.244	0.152	4.86904e-12	0.276953	0.290462	0.152168	1.85278	0.539728
Syce3	0.167	0.085	4.87058e-12	0.2637	0.225527	0.0987258	2.16624	0.461629
Samd11	0.11	0.211	4.90926e-12	0.212017	0.129746	0.239681	0.559697	1.78668
Tmem86a	0.022	0.083	4.90926e-12	0.217291	0.0237542	0.0839153	0.359411	2.78233
Hivep3	0.167	0.086	4.9935e-12	0.26517	0.208402	0.0905327	2.17244	0.460311
Fam110a	0.495	0.645	5.36901e-12	0.170373	1.13639	1.45844	0.780689	1.28092
Tmem256	0.911	0.95	5.41138e-12	0.258592	3.97599	4.60859	0.863032	1.15871
Umps	0.186	0.308	5.69158e-12	0.20504	0.232801	0.367185	0.643718	1.55347
Rsrc2	0.811	0.884	5.93973e-12	0.270858	2.05101	2.54097	0.807933	1.23773
Hn1	0.852	0.899	6.02886e-12	0.255433	2.75557	3.28195	0.840101	1.19033
Penk	0.164	0.283	6.06596e-12	0.219923	0.194911	0.327224	0.607641	1.64571
Prpf40a	0.427	0.565	6.22479e-12	0.238366	0.624211	0.867358	0.722865	1.38338
Zfpl1	0.23	0.362	6.50058e-12	0.249375	0.268506	0.442285	0.615775	1.62397
Ubap2l	0.429	0.57	7.0145e-12	0.240597	0.63465	0.891281	0.715259	1.39809
Gstm4	0.376	0.517	7.10623e-12	0.255936	0.523833	0.766822	0.687201	1.45518
Chchd10	0.991	0.997	7.22908e-12	0.295282	18.5193	16.3326	1.1338	0.881988
Cd99	0.677	0.616	7.30823e-12	0.264828	1.35343	1.01823	1.326	0.754147
Nfkbib	0.099	0.199	7.40144e-12	0.17649	0.123095	0.214179	0.593698	1.68436
Actr10	0.499	0.621	7.57909e-12	0.278964	0.783301	1.10067	0.714252	1.40007
Kank1	0.122	0.051	7.59514e-12	0.226621	0.140122	0.0590359	2.17455	0.459865
Ndufb6	0.842	0.877	7.93835e-12	0.224731	2.54048	3.0042	0.846154	1.18182
Plk3	0.034	0.103	8.05045e-12	0.220495	0.0326214	0.10479	0.3713	2.69324
Hexim2	0.178	0.3	8.24385e-12	0.226055	0.216863	0.353177	0.624662	1.60087
Edf1	0.972	0.986	8.41756e-12	0.243798	7.91125	8.7644	0.902769	1.1077
Zcchc17	0.638	0.757	9.03465e-12	0.272216	1.22264	1.61088	0.760479	1.31496
Rbmxl1	0.292	0.432	9.13058e-12	0.243244	0.369774	0.557125	0.669648	1.49332
Slc23a2	0.325	0.451	9.5826e-12	0.280348	0.416198	0.663037	0.633246	1.57916
Bnip3	0.502	0.631	9.64594e-12	0.254277	0.783611	1.0645	0.738585	1.35394
Cox6b1	0.986	0.987	1.00674e-11	0.2304	9.14189	10.0638	0.908483	1.10074
Miox	0.855	0.891	1.01559e-11	0.25772	3.28514	3.99931	0.821872	1.21673
Wwc2	0.282	0.183	1.0437e-11	0.265866	0.369499	0.201764	1.79209	0.558008
Snap47	0.095	0.192	1.14693e-11	0.198497	0.110923	0.197524	0.582694	1.71617
Wasl	0.702	0.654	1.17784e-11	0.261802	1.47637	1.12883	1.30518	0.766178
Stk16	0.586	0.502	1.22355e-11	0.243521	0.958607	0.711162	1.34312	0.744536
Xrcc6	0.589	0.51	1.29807e-11	0.259036	1.04299	0.758713	1.3698	0.730032
Ctu2	0.055	0.134	1.30567e-11	0.202389	0.0609902	0.136224	0.485489	2.05978
Snx21	0.442	0.586	1.42881e-11	0.253671	0.664475	0.926628	0.720109	1.38868
Arf5	0.953	0.948	1.43167e-11	0.262425	4.88343	4.23973	1.15147	0.868457
Dcps	0.136	0.247	1.45116e-11	0.183183	0.16709	0.265447	0.64292	1.5554
Cnpy3	0.304	0.449	1.52816e-11	0.221578	0.4137	0.598642	0.69614	1.43649
Abcf3	0.222	0.347	1.54995e-11	0.210236	0.27467	0.418477	0.664376	1.50517
Nfs1	0.689	0.781	1.61178e-11	0.248573	1.38797	1.75877	0.790362	1.26524
Psmd11	0.371	0.51	1.62802e-11	0.219921	0.509605	0.70806	0.723623	1.38193
Cox19	0.581	0.499	1.67746e-11	0.250398	0.97914	0.715472	1.36344	0.733437
LOC100911664	0.693	0.632	1.71724e-11	0.251997	1.48524	1.14726	1.29205	0.773962
RGD1561113	0.54	0.465	1.71877e-11	0.28522	0.921365	0.633933	1.44637	0.691386
Prpf38a	0.173	0.291	1.72275e-11	0.223095	0.195849	0.321825	0.620354	1.61198
Yaf2	0.733	0.81	1.72284e-11	0.267018	1.57889	2.00922	0.786885	1.27083
Capza2	0.652	0.74	1.74974e-11	0.24749	1.18309	1.52255	0.778497	1.28453
Fntb	0.267	0.174	1.76227e-11	0.268575	0.333581	0.182159	1.788	0.559284
Zmiz1	0.702	0.798	1.8115e-11	0.293259	1.53173	2.03792	0.752827	1.32833
RGD1309651	0.12	0.052	1.84985e-11	0.254148	0.137626	0.0499654	2.46185	0.406199
Acaa2	0.454	0.579	1.9267e-11	0.262645	0.696128	0.984119	0.710306	1.40784
Rell1	0.127	0.232	2.00904e-11	0.190028	0.15953	0.271461	0.60232	1.66025
Ppcdc	0.242	0.153	2.05169e-11	0.266228	0.307071	0.160222	1.8627	0.536856
Gfer	0.593	0.527	2.11579e-11	0.275876	1.02283	0.736149	1.38422	0.722428
Zbtb22	0.543	0.459	2.14628e-11	0.252908	0.87088	0.623905	1.38961	0.719628
Fam160b1	0.052	0.13	2.19028e-11	0.199027	0.0620553	0.1355	0.495226	2.01928
Galt	0.438	0.571	2.23241e-11	0.257628	0.652022	0.909611	0.719894	1.38909
Slc29a4	0.053	0.129	2.24504e-11	0.229173	0.0560887	0.140041	0.440469	2.27031
Slc38a2	0.167	0.282	2.26577e-11	0.191972	0.218501	0.347309	0.639504	1.56371
Dmap1	0.138	0.245	2.37065e-11	0.190515	0.166592	0.271939	0.626346	1.59656
Apex1	0.267	0.398	2.37279e-11	0.227764	0.335381	0.50816	0.666552	1.50026
Snw1	0.396	0.531	2.38957e-11	0.253658	0.5404	0.786252	0.691238	1.44668
Sigmar1	0.271	0.404	2.44978e-11	0.207202	0.35531	0.512951	0.698555	1.43153
Srp54a	0.389	0.524	2.47545e-11	0.245671	0.548592	0.781398	0.705829	1.41677
Ivns1abp	0.373	0.276	2.48508e-11	0.255417	0.515076	0.324034	1.57193	0.636162
Cdc123	0.291	0.439	2.542e-11	0.21178	0.390443	0.553198	0.711015	1.40644
Mrps22	0.205	0.329	2.73028e-11	0.231275	0.239096	0.386555	0.62815	1.59198
Ppp3cc	0.129	0.059	2.73816e-11	0.25159	0.155139	0.0591933	2.38663	0.419001
Cops4	0.587	0.698	2.77101e-11	0.251666	0.992463	1.3094	0.759787	1.31616
Ppid	0.248	0.377	2.77168e-11	0.236841	0.301729	0.466445	0.65428	1.5284
Eny2	0.726	0.809	2.95904e-11	0.238067	1.50951	1.86119	0.812056	1.23144
Mrpl41	0.673	0.776	2.97503e-11	0.2668	1.32653	1.70301	0.780224	1.28168
Nap1l5	0.008	0.053	3.01823e-11	0.187824	0.0104074	0.099739	0.185963	5.37741
Pgp	0.327	0.461	3.04153e-11	0.234134	0.438908	0.633494	0.697611	1.43346
Mrrf	0.373	0.275	3.16946e-11	0.230921	0.500137	0.328197	1.5084	0.662954
Emc7	0.919	0.901	3.17426e-11	0.275995	3.76685	3.14458	1.19726	0.83524
Zfp192	0.162	0.083	3.20217e-11	0.264919	0.188591	0.0815092	2.17017	0.460793
Stmn3	0.952	0.973	3.30577e-11	0.263202	6.16566	7.1354	0.864285	1.15703
Psmb10	0.389	0.296	3.32152e-11	0.269085	0.550119	0.349915	1.55625	0.642569
Cacng2	0.203	0.319	3.32992e-11	0.229213	0.270125	0.442008	0.619733	1.6136
Erp29	0.51	0.649	3.35551e-11	0.224177	0.82182	1.07368	0.767586	1.30279
Olfm2	0.739	0.685	3.46861e-11	0.248025	1.85885	1.44781	1.28196	0.780056
Hat1	0.234	0.355	3.52907e-11	0.222308	0.280449	0.449822	0.631656	1.58314
Isca1	0.9	0.888	3.64541e-11	0.246063	3.07461	2.5896	1.18657	0.842763
Thoc6	0.096	0.191	3.92214e-11	0.171281	0.117949	0.195247	0.62339	1.60413
Mtx2	0.481	0.622	3.93965e-11	0.241941	0.738804	0.993697	0.746046	1.3404
Vti1b	0.339	0.246	3.94253e-11	0.250511	0.442131	0.276441	1.57845	0.633534
Wdr89	0.077	0.024	4.1049e-11	0.251504	0.0885283	0.0217921	3.09914	0.32267
Bscl2	0.528	0.454	4.22131e-11	0.271922	0.880655	0.61121	1.43374	0.697475
Padi2	0.873	0.855	4.23095e-11	0.241836	3.25982	2.68622	1.21274	0.824576
Cstb	0.869	0.91	4.27106e-11	0.228572	2.85536	3.32074	0.860278	1.16242
Bcap31	0.321	0.458	4.39345e-11	0.189745	0.45866	0.629035	0.733387	1.36354
Dnajb6	0.158	0.273	4.45653e-11	0.194511	0.1881	0.297557	0.644108	1.55253
Gripap1	0.452	0.575	4.51759e-11	0.256705	0.676806	0.953472	0.712844	1.40283
Adh4	0.429	0.556	4.77912e-11	0.236578	0.64659	0.890148	0.729425	1.37094
Slc17a6	0.423	0.554	5.12854e-11	0.268577	0.673627	1.01994	0.663757	1.50658
Isoc2b	0.302	0.432	5.19239e-11	0.229766	0.394043	0.579416	0.685498	1.45879
RGD1311805	0.152	0.262	5.32897e-11	0.213682	0.173421	0.283908	0.624077	1.60237
Galnt7	0.507	0.641	5.41489e-11	0.219438	0.895891	1.18117	0.760506	1.31491
Uba3	0.592	0.523	5.48355e-11	0.256848	1.06952	0.774185	1.37662	0.726418
Pwwp2b	0.338	0.479	5.68985e-11	0.242364	0.44916	0.657091	0.688302	1.45285
Serf1	0.083	0.028	5.70594e-11	0.248452	0.101611	0.0273692	2.98672	0.334815
Leng8	0.496	0.408	6.01175e-11	0.256728	0.782451	0.53972	1.44155	0.693696
Ubl7	0.274	0.402	6.01666e-11	0.243734	0.329462	0.504157	0.660231	1.51462
Il3ra	0.552	0.471	6.01805e-11	0.235323	0.911149	0.669886	1.35486	0.738084
Akna	0.105	0.2	6.03216e-11	0.224046	0.113468	0.212144	0.555802	1.7992
Cep170b	0.123	0.222	6.14181e-11	0.233473	0.128602	0.245823	0.541789	1.84574
Cdc16	0.201	0.323	6.17384e-11	0.179544	0.247057	0.357542	0.699396	1.42981
Atp6v1h	0.369	0.494	6.39888e-11	0.256843	0.492497	0.719985	0.688366	1.45271
Elmod3	0.259	0.169	6.61432e-11	0.233303	0.31379	0.183993	1.66908	0.599133
Smim12	0.539	0.459	6.6598e-11	0.238111	0.84784	0.61973	1.36223	0.734089
Luc7l	0.454	0.377	6.73155e-11	0.272728	0.69698	0.46518	1.48782	0.672126
Kpna2	0.136	0.065	6.7728e-11	0.261342	0.160912	0.0622796	2.36459	0.422905
Btd	0.195	0.316	6.92872e-11	0.232998	0.220517	0.361148	0.621091	1.61007
Abcf2	0.325	0.469	7.15564e-11	0.209916	0.445802	0.621481	0.721799	1.38543
Armc1	0.202	0.326	7.16052e-11	0.227012	0.238135	0.380469	0.635479	1.57362
Tor1a	0.177	0.294	7.52115e-11	0.212133	0.202887	0.324539	0.63636	1.57144
Blvrb	0.279	0.411	7.54211e-11	0.23663	0.343649	0.520692	0.666393	1.50062
Rell2	0.431	0.564	7.54211e-11	0.236154	0.635005	0.869576	0.733314	1.36367
RT1-CE4	0.888	0.901	7.5596e-11	0.222637	3.60124	4.27942	0.841896	1.1878
Dld	0.421	0.553	7.62188e-11	0.237929	0.605683	0.840065	0.724277	1.38069
Gdf11	0.339	0.246	8.32258e-11	0.251999	0.502525	0.307725	1.61311	0.61992
Cops3	0.514	0.637	8.39689e-11	0.238983	0.833641	1.12365	0.744182	1.34376
Zranb2	0.655	0.78	8.56411e-11	0.22891	1.32972	1.6602	0.802132	1.24668
Immt	0.155	0.264	8.64551e-11	0.223117	0.183347	0.318154	0.589195	1.69723
Stx12	0.533	0.645	8.87867e-11	0.268056	0.820177	1.1188	0.73545	1.35971
Ddx41	0.282	0.413	8.9623e-11	0.199109	0.364774	0.52137	0.705298	1.41784
Aurka	0.038	0.105	9.0238e-11	0.215997	0.0376121	0.0995729	0.434525	2.30137
Ube4a	0.399	0.31	9.05338e-11	0.250806	0.571236	0.375393	1.50816	0.663058
Gstm7	0.199	0.312	9.58946e-11	0.246829	0.236099	0.399887	0.600406	1.66554
Timp2	0.354	0.484	9.58946e-11	0.254002	0.505553	0.758369	0.670971	1.49038
Comtd1	0.214	0.333	9.62729e-11	0.224534	0.258387	0.41373	0.633391	1.5788
Pigv	0.161	0.086	9.633e-11	0.26144	0.179863	0.0815331	2.07425	0.482101
Mob4	0.483	0.617	9.69942e-11	0.256544	0.711162	0.962657	0.741435	1.34874
B3galnt2	0.155	0.079	1.02406e-10	0.227912	0.181577	0.0852727	2.01083	0.497307
Cwc25	0.209	0.326	1.05587e-10	0.227441	0.249801	0.416353	0.609355	1.64108
Pik3c3	0.105	0.198	1.07799e-10	0.23453	0.108019	0.219139	0.515055	1.94154
Atp2b1	0.317	0.441	1.07852e-10	0.215769	0.420012	0.610041	0.693521	1.44192
Dnm1l	0.217	0.338	1.08954e-10	0.203044	0.288436	0.441948	0.660332	1.51439
Hsd3b7	0.437	0.559	1.13725e-10	0.250146	0.661645	0.940064	0.706947	1.41453
Fdx1l	0.694	0.795	1.23905e-10	0.250931	1.40584	1.77214	0.794459	1.25872
Slc5a7	0.039	0.005	1.277e-10	0.194643	0.0456611	0.00718546	3.23885	0.308752
Ap3m2	0.197	0.116	1.33495e-10	0.264307	0.240628	0.118579	1.94921	0.513027
U2surp	0.537	0.654	1.34969e-10	0.260287	0.861636	1.17514	0.735468	1.35968
Nacc1	0.295	0.2	1.4198e-10	0.230959	0.387775	0.231402	1.64777	0.606883
Stx8	0.414	0.551	1.49121e-10	0.214795	0.62133	0.841339	0.741574	1.34848
Grip2	0.041	0.006	1.52748e-10	0.23574	0.0454141	0.00476459	3.75317	0.266441
Wdfy1	0.119	0.219	1.54021e-10	0.199351	0.133586	0.227154	0.605454	1.65165
Pick1	0.148	0.254	1.54344e-10	0.199432	0.168712	0.276958	0.622781	1.6057
Ezr	0.164	0.087	1.61505e-10	0.244706	0.214945	0.0986301	2.07074	0.48292
Son	0.962	0.973	1.73945e-10	0.211267	4.99189	5.63211	0.886528	1.128
Dolk	0.126	0.224	1.7869e-10	0.209946	0.142057	0.246714	0.592321	1.68827
Plekhf1	0.083	0.167	1.84096e-10	0.205675	0.0900495	0.184337	0.514824	1.94241
Acadvl	0.289	0.419	1.96141e-10	0.203995	0.379912	0.534601	0.71596	1.39673
Ebpl	0.58	0.695	1.97312e-10	0.248897	1.02181	1.33658	0.766242	1.30507
Dhrs11	0.558	0.678	2.09788e-10	0.250252	0.933754	1.22762	0.762557	1.31138
Khk	0.046	0.116	2.25317e-10	0.184457	0.0520753	0.114977	0.496692	2.01332
Arf4	0.667	0.76	2.31392e-10	0.236228	1.30545	1.64408	0.795272	1.25743
Wrnip1	0.227	0.141	2.32002e-10	0.247745	0.279185	0.147198	1.83963	0.543589
Myl12b	0.576	0.685	2.32269e-10	0.229481	1.00688	1.30351	0.774171	1.2917
Trpm1	0.176	0.283	2.34079e-10	0.224523	0.22411	0.383007	0.59569	1.67872
Tbl1xr1	0.365	0.27	2.39702e-10	0.249141	0.512101	0.324811	1.55939	0.641277
Cisd2	0.645	0.773	2.65542e-10	0.209903	1.30709	1.65948	0.788925	1.26755
Chd2	0.331	0.469	2.83849e-10	0.203046	0.492197	0.687756	0.719731	1.38941
Lap3	0.301	0.433	2.87466e-10	0.211395	0.398847	0.570144	0.704734	1.41898
Pdp2	0.241	0.363	2.91637e-10	0.21028	0.326461	0.496397	0.664421	1.50507
Snx2	0.331	0.458	2.944e-10	0.241488	0.429626	0.631328	0.685493	1.4588
Dido1	0.156	0.261	2.95702e-10	0.207948	0.185161	0.31404	0.602275	1.66037
Tacc3	0.023	0.079	3.01802e-10	0.166522	0.0330471	0.0903616	0.42892	2.33144
Tmem178b	0.39	0.3	3.06988e-10	0.236232	0.554996	0.368252	1.4937	0.669477
Prr14	0.126	0.06	3.12761e-10	0.25516	0.142514	0.0550598	2.3442	0.426584
Rprm	0.025	0	3.17322e-10	0.2095	0.0343593	0	4.43593	0.225432
Pstpip2	0.341	0.472	3.23961e-10	0.234506	0.450863	0.645802	0.702747	1.42299
Nae1	0.156	0.26	3.27223e-10	0.202236	0.180008	0.297484	0.617945	1.61827
Prkaa2	0.24	0.155	3.32335e-10	0.250038	0.293012	0.162547	1.75612	0.569438
Cox14	0.44	0.356	3.34576e-10	0.265036	0.643188	0.42565	1.49934	0.66696
Asrgl1	0.296	0.429	3.34687e-10	0.20322	0.405454	0.575325	0.709783	1.40888
Nphs1	0.937	0.958	3.37659e-10	0.229119	4.30109	4.93054	0.872595	1.14601
Itpa	0.444	0.571	3.52856e-10	0.243921	0.638566	0.888117	0.722141	1.38477
Sybu	0.125	0.221	3.54653e-10	0.189423	0.164964	0.27951	0.604345	1.65468
Phax	0.389	0.52	3.57273e-10	0.24672	0.536861	0.766528	0.704239	1.41997
Nap1l1	0.964	0.959	3.63979e-10	0.241392	5.43697	4.75816	1.14236	0.875379
Nktr	0.209	0.326	3.67863e-10	0.194344	0.277486	0.419723	0.669003	1.49476
Esrrg	0.327	0.234	3.69756e-10	0.225239	0.46359	0.293873	1.55851	0.641639
Dnajc15	0.738	0.815	3.75554e-10	0.233388	1.63566	1.98995	0.822848	1.21529
Atpaf2	0.23	0.35	3.79092e-10	0.206606	0.275164	0.409615	0.679586	1.47148
Fbxo7	0.341	0.481	3.93208e-10	0.21328	0.452218	0.621625	0.731791	1.36651
Rnf126	0.291	0.419	3.96682e-10	0.201881	0.385761	0.544239	0.714063	1.40044
Tdg	0.307	0.437	4.06067e-10	0.227155	0.39812	0.589553	0.680706	1.46906
Psmd2	0.507	0.641	4.09953e-10	0.174445	0.875738	1.09109	0.80442	1.24313
Slc52a2	0.11	0.203	4.10334e-10	0.202702	0.12068	0.214543	0.581982	1.71827
Rps6ka1	0.011	0.055	4.21452e-10	0.221654	0.0085827	0.0575413	0.275131	3.63463
AABR07036855.1	0.048	0.116	4.30635e-10	0.205794	0.0515011	0.123652	0.460157	2.17317
Vps52	0.237	0.152	4.3141e-10	0.239256	0.287731	0.16103	1.74081	0.574445
Ndufaf7	0.175	0.288	4.32235e-10	0.1824	0.214647	0.3278	0.665031	1.50369
Dhx32	0.118	0.211	4.32939e-10	0.2216	0.125933	0.237774	0.548614	1.82277
Fchsd2	0.071	0.023	4.42693e-10	0.233186	0.0786075	0.0223417	2.73973	0.364999
Slco1c1	0.005	0.043	4.43592e-10	0.216059	0.00401119	0.0440261	0.259341	3.85592
Nol11	0.212	0.331	4.4806e-10	0.200192	0.266921	0.397431	0.679676	1.47129
Pkm.1	0.094	0.183	4.48966e-10	0.181208	0.112058	0.196421	0.591304	1.69118
Abhd2	0.045	0.112	4.58718e-10	0.210271	0.044233	0.112839	0.441498	2.26502
Prkar2b	0.477	0.607	4.71783e-10	0.209494	0.804539	1.05918	0.761837	1.31262
Slc26a4	0.274	0.186	4.7213e-10	0.241781	0.361287	0.208569	1.69872	0.588678
Dhrs7	0.311	0.44	4.76566e-10	0.225036	0.400883	0.579802	0.696646	1.43545
Zbtb40	0.081	0.028	4.8753e-10	0.17693	0.083531	0.033606	2.14491	0.46622
Bloc1s4	0.399	0.537	4.88309e-10	0.217569	0.564466	0.762621	0.743529	1.34494
Hdhd3	0.07	0.149	4.91723e-10	0.204027	0.0762779	0.156085	0.519479	1.92501
Stxbp5	0.449	0.363	4.94632e-10	0.254521	0.683667	0.461405	1.47149	0.679584
Rab8a	0.417	0.549	4.94853e-10	0.227774	0.577709	0.787936	0.736537	1.35771
Mbd6	0.522	0.446	4.95786e-10	0.242625	0.82868	0.598309	1.37871	0.725317
Arl6ip4	0.624	0.742	4.9606e-10	0.256768	1.10389	1.42243	0.777625	1.28597
Mars	0.327	0.446	4.97464e-10	0.231955	0.440048	0.64118	0.691128	1.44691
Clta	0.963	0.958	5.00721e-10	0.256608	5.822	5.10375	1.14045	0.876844
Nr1d2	0.331	0.24	5.0973e-10	0.237008	0.44694	0.284264	1.55282	0.643988
Hmgb1	0.154	0.26	5.20473e-10	0.212666	0.183233	0.311827	0.600426	1.66549
Ndufa11	0.933	0.964	5.27075e-10	0.240116	4.8016	5.46053	0.879549	1.13695
Tmem205	0.414	0.542	5.34134e-10	0.25586	0.570398	0.816005	0.702657	1.42317
Slc25a14	0.153	0.255	5.38119e-10	0.194136	0.178533	0.292027	0.624224	1.60199
Lmna	0.236	0.359	5.53473e-10	0.160255	0.322027	0.457251	0.710597	1.40727
Plekha1	0.38	0.287	5.7531e-10	0.230428	0.514109	0.345353	1.4749	0.678014
Rgs16	0.043	0.109	5.77092e-10	0.157199	0.0569627	0.114178	0.539249	1.85443
Cradd	0.271	0.183	5.90746e-10	0.226978	0.340121	0.20711	1.61264	0.6201
Rbp3	0.959	0.947	5.92998e-10	0.267409	5.24687	4.46848	1.17381	0.851929
Cerkl	0.113	0.05	5.93398e-10	0.207537	0.124523	0.0536338	2.11403	0.473031
Gne	0.202	0.123	5.93398e-10	0.277735	0.252073	0.117184	2.06058	0.4853
LOC691807	0.895	0.879	6.19652e-10	0.20114	2.94911	2.56215	1.15044	0.869231
Znhit2	0.368	0.496	6.47366e-10	0.252756	0.486974	0.710441	0.68982	1.44965
Eif5b	0.345	0.476	6.7441e-10	0.188039	0.478974	0.643928	0.747749	1.33735
Kif11	0.077	0.158	6.83378e-10	0.163804	0.0998967	0.174418	0.595912	1.6781
Wdr18	0.306	0.44	6.94208e-10	0.214325	0.403111	0.576856	0.703939	1.42058
LOC297756	0.112	0.05	6.99719e-10	0.219772	0.124882	0.0527877	2.14822	0.465502
Fxn	0.419	0.338	7.14722e-10	0.254992	0.607035	0.403689	1.49154	0.670447
Phc1	0.203	0.123	7.21513e-10	0.242129	0.250264	0.126547	1.90604	0.524648
Ruvbl1	0.117	0.21	7.26527e-10	0.17105	0.141249	0.231197	0.627077	1.5947
Qdpr	0.609	0.721	7.48509e-10	0.227958	1.08026	1.37435	0.78756	1.26974
Ccdc28b	0.336	0.473	7.53301e-10	0.201962	0.467856	0.650501	0.723475	1.38222
Fh	0.285	0.411	7.61404e-10	0.192777	0.369421	0.514775	0.723016	1.38309
Hnrnpa2b1	0.362	0.489	7.64869e-10	0.19853	0.566589	0.788356	0.722221	1.38462
Mrpl36	0.757	0.716	7.81004e-10	0.250437	1.70466	1.35302	1.25799	0.794917
Adamts3	0.051	0.012	8.23166e-10	0.225223	0.0576525	0.0108605	3.24309	0.308348
Mtfp1	0.314	0.44	8.64208e-10	0.217176	0.428886	0.616275	0.700787	1.42697
Gca	0.211	0.325	8.99998e-10	0.191372	0.261299	0.382594	0.691041	1.44709
Agap3	0.317	0.446	9.06142e-10	0.218079	0.422686	0.60172	0.707326	1.41377
Tle3	0.317	0.224	9.33351e-10	0.211646	0.416778	0.271776	1.5146	0.660241
Dusp8	0.161	0.264	9.37858e-10	0.205629	0.190184	0.313943	0.617962	1.61822
Sbds	0.233	0.351	1.02728e-09	0.199985	0.278823	0.422434	0.667902	1.49723
Dpm1	0.42	0.542	1.06623e-09	0.245206	0.576335	0.803627	0.720643	1.38765
Nubp1	0.259	0.385	1.08504e-09	0.196292	0.32528	0.46501	0.705837	1.41676
Cbx8	0.133	0.231	1.08677e-09	0.189842	0.151354	0.252271	0.615218	1.62544
Inpp5k	0.099	0.187	1.10003e-09	0.182974	0.117265	0.205041	0.591819	1.68971
Sec22b	0.235	0.359	1.14432e-09	0.168737	0.302061	0.413756	0.736416	1.35793
Pdzd11	0.764	0.714	1.14549e-09	0.227397	1.76807	1.43465	1.2308	0.812482
Ccdc127	0.295	0.417	1.16118e-09	0.211763	0.385045	0.559841	0.693255	1.44247
Itgae	0.233	0.151	1.16287e-09	0.231473	0.272187	0.156485	1.69496	0.589983
Col4a5	0.07	0.023	1.24893e-09	0.205703	0.0807814	0.0242083	2.65379	0.37682
Brix1	0.19	0.306	1.25628e-09	0.18485	0.221856	0.327031	0.687938	1.45362
Hspa14	0.209	0.322	1.29214e-09	0.200172	0.248584	0.379557	0.66379	1.5065
Ptges3	0.821	0.855	1.31612e-09	0.234496	2.00695	2.40785	0.83419	1.19877
Plekhh3	0.124	0.219	1.41492e-09	0.167039	0.148798	0.233526	0.652078	1.53356
Banf1	0.858	0.845	1.41694e-09	0.275559	2.86094	2.33705	1.22321	0.817521
Timm22	0.427	0.556	1.45188e-09	0.232709	0.602388	0.822842	0.735299	1.35999
Ndufaf3	0.62	0.725	1.45188e-09	0.225492	1.15566	1.44855	0.799192	1.25126
Puf60	0.555	0.673	1.45209e-09	0.204785	0.968026	1.22347	0.792905	1.26119
Rit1	0.311	0.426	1.45209e-09	0.23327	0.392311	0.583577	0.677774	1.47542
Nubp2	0.253	0.377	1.49838e-09	0.221175	0.299216	0.445955	0.678172	1.47455
Jmjd1c	0.559	0.497	1.53786e-09	0.245185	1.10162	0.787108	1.39457	0.717067
Ccdc32	0.165	0.273	1.55579e-09	0.182679	0.196995	0.303698	0.659855	1.51548
Lamp1	0.834	0.884	1.58684e-09	0.216962	2.39196	2.81383	0.850604	1.17564
Hip1r	0.064	0.138	1.59883e-09	0.193021	0.0734695	0.15187	0.515656	1.93928
Rab11b	0.621	0.715	1.60744e-09	0.236004	1.06663	1.37111	0.779534	1.28282
Rilpl1	0.304	0.429	1.63549e-09	0.223422	0.384291	0.55492	0.69796	1.43275
Pdpk1	0.12	0.214	1.64547e-09	0.171612	0.142507	0.232193	0.629693	1.58807
C1galt1c1	0.198	0.305	1.64895e-09	0.20877	0.243896	0.385325	0.642247	1.55703
Eif4e	0.611	0.722	1.70079e-09	0.234672	1.06554	1.36249	0.783641	1.27609
Cd59	0.815	0.861	1.77289e-09	0.215901	2.21448	2.61567	0.847206	1.18035
G3bp1	0.389	0.52	1.77603e-09	0.188822	0.562897	0.739601	0.764269	1.30844
Naa35	0.855	0.83	1.80331e-09	0.232004	2.7308	2.25123	1.21208	0.825026
Rbbp7	0.392	0.52	1.91533e-09	0.224248	0.545203	0.754718	0.726023	1.37737
Hspa4	0.886	0.863	1.91929e-09	0.238452	3.05136	2.56043	1.19099	0.839636
Irf3	0.446	0.366	1.92029e-09	0.250294	0.659591	0.453658	1.44415	0.69245
Pard3	0.137	0.231	1.9636e-09	0.205508	0.157041	0.265463	0.606401	1.64907
Asap2	0.059	0.017	2.00252e-09	0.210465	0.0706504	0.0173036	2.95384	0.338543
Mettl16	0.299	0.421	2.04146e-09	0.214039	0.385082	0.557419	0.696279	1.43621
Znhit6	0.371	0.499	2.10421e-09	0.219402	0.5156	0.717709	0.722266	1.38453
March8	0.208	0.129	2.10421e-09	0.256697	0.269466	0.133274	1.95057	0.51267
Lyrm9	0.283	0.199	2.17109e-09	0.216052	0.368397	0.229473	1.58012	0.632863
Chtf18	0.202	0.31	2.20483e-09	0.213618	0.245905	0.383532	0.650278	1.5378
Emc6	0.747	0.827	2.23493e-09	0.255462	1.56984	1.94211	0.809299	1.23564
Tsta3	0.336	0.459	2.23799e-09	0.217926	0.435429	0.612968	0.715011	1.39858
Mrpl3	0.308	0.432	2.25961e-09	0.226067	0.390483	0.570991	0.689311	1.45072
Pgs1	0.177	0.284	2.28665e-09	0.179019	0.213572	0.32426	0.668856	1.49509
Dlat	0.173	0.28	2.32338e-09	0.178141	0.20537	0.308685	0.675807	1.47971
Hdac9	0.04	0.007	2.32802e-09	0.205236	0.0509965	0.00761528	3.46271	0.288792
Col16a1	0.069	0.143	2.41561e-09	0.194018	0.0793917	0.162702	0.517606	1.93197
Ppp6c	0.145	0.247	2.43125e-09	0.160628	0.179149	0.26709	0.682626	1.46493
Slc29a1	0.058	0.016	2.45084e-09	0.228374	0.0641214	0.0144749	3.02846	0.330201
Mif4gd	0.314	0.441	2.46453e-09	0.186328	0.428501	0.580858	0.742143	1.34745
Tango2	0.42	0.536	2.54052e-09	0.227119	0.600446	0.821553	0.734103	1.36221
Sirt3	0.946	0.956	2.60138e-09	0.203042	4.35699	4.88946	0.891321	1.12193
Tex261	0.63	0.733	2.61828e-09	0.222164	1.18121	1.48662	0.795935	1.25638
Egflam	0.531	0.464	2.67729e-09	0.257088	0.908257	0.644535	1.40292	0.712802
Map3k2	0.267	0.187	2.69889e-09	0.22379	0.329639	0.202257	1.60013	0.624948
Rbm17	0.393	0.521	2.75358e-09	0.215286	0.54215	0.739977	0.736223	1.35828
Gmppa	0.186	0.29	2.8512e-09	0.208814	0.209036	0.330824	0.642665	1.55602
Nsmce4a	0.295	0.423	2.85622e-09	0.196599	0.397342	0.561781	0.71241	1.40369
Slc2a6	0.058	0.129	2.86231e-09	0.151686	0.0718742	0.12641	0.600206	1.6661
Rnf166	0.217	0.326	2.97616e-09	0.231231	0.249365	0.400955	0.631128	1.58446
Sema3c	0.1	0.043	3.09194e-09	0.234107	0.119162	0.0434364	2.41712	0.413716
Mrpl14	0.76	0.848	3.09625e-09	0.217461	1.79191	2.14599	0.835771	1.1965
RGD1308147	0.264	0.387	3.10885e-09	0.207302	0.323372	0.469351	0.695467	1.43788
Gale	0.611	0.705	3.11623e-09	0.215238	1.14154	1.43569	0.79653	1.25544
Mdfi	0.005	0.04	3.15303e-09	0.165966	0.00448636	0.0490324	0.245397	4.07503
Krt15	0.055	0.123	3.19484e-09	0.0924995	0.168258	0.374327	0.463819	2.15601
Snapc3	0.302	0.421	3.40698e-09	0.218674	0.37807	0.546909	0.696828	1.43507
Ankrd34a	0.041	0.008	3.40698e-09	0.173416	0.0407913	0.0088686	2.69184	0.371493
Gnpda1	0.245	0.354	3.47315e-09	0.223142	0.281731	0.434024	0.657015	1.52203
Ric8a	0.155	0.256	3.52235e-09	0.188941	0.185221	0.293106	0.64407	1.55263
Tjp2	0.115	0.202	3.53355e-09	0.207537	0.136575	0.253349	0.556582	1.79668
Camta2	0.458	0.578	3.57082e-09	0.244245	0.681177	0.944715	0.723961	1.38129
Nfkbia	0.219	0.331	3.6285e-09	0.161635	0.287291	0.40859	0.710222	1.40801
Sec22a	0.161	0.26	3.66497e-09	0.176076	0.191366	0.29689	0.656152	1.52404
Pam16	0.886	0.934	3.70101e-09	0.224417	3.21291	3.69789	0.869203	1.15048
Foxp1	0.145	0.077	3.72112e-09	0.220289	0.159475	0.0762943	1.96392	0.509186
Canx	0.875	0.86	3.84049e-09	0.243549	2.75109	2.28037	1.20552	0.829514
Gch1	0.969	0.966	4.16958e-09	0.311636	8.12756	6.62675	1.22614	0.815571
Nck1	0.223	0.339	4.21736e-09	0.17075	0.283644	0.399458	0.717153	1.3944
Pdhb	0.547	0.658	4.24994e-09	0.230109	0.900081	1.17878	0.765557	1.30624
Npepps	0.838	0.831	4.35774e-09	0.235507	2.55601	2.10923	1.21082	0.825886
Efhc1	0.164	0.094	4.42998e-09	0.246712	0.207229	0.0956612	2.05591	0.486403
Ppfia4	0.114	0.055	4.47247e-09	0.241056	0.134286	0.0521009	2.32341	0.430401
Paqr7	0.069	0.141	4.53372e-09	0.209207	0.0711808	0.156622	0.487215	2.05248
Fkbp1a	0.87	0.918	4.63425e-09	0.231602	2.8587	3.32953	0.859011	1.16413
Lrp11	0.817	0.786	4.73271e-09	0.203097	2.03172	1.70865	1.18798	0.841762
Nutf2	0.749	0.724	4.75878e-09	0.235266	1.68043	1.35125	1.24182	0.805269
Cebpb	0.17	0.269	4.79832e-09	0.135935	0.24624	0.412478	0.606516	1.64876
Cops5	0.357	0.486	4.98724e-09	0.199189	0.485948	0.655547	0.745173	1.34197
Fibp	0.63	0.712	5.0129e-09	0.233837	1.08377	1.3761	0.789096	1.26727
Cngb3	0.12	0.059	5.16957e-09	0.198805	0.205866	0.0746662	2.54962	0.392216
Mt-atp8	0.537	0.47	5.19637e-09	0.238559	0.936921	0.676877	1.37859	0.72538
Arl8b	0.654	0.593	5.21658e-09	0.200196	1.21141	0.971982	1.24383	0.803971
Mapre1	0.348	0.472	5.55658e-09	0.172654	0.491745	0.644968	0.76606	1.30538
Kcnv2	0.006	0.042	5.55781e-09	0.16709	0.00857022	0.0441128	0.343176	2.91396
Tsnax	0.457	0.584	5.61253e-09	0.211633	0.675438	0.887705	0.763545	1.30968
Xpnpep1	0.373	0.501	5.66286e-09	0.187154	0.527723	0.697821	0.759689	1.31633
Vps45	0.211	0.326	5.74874e-09	0.168231	0.265591	0.371704	0.722002	1.38504
Cyp1a1	0.005	0.041	5.98914e-09	0.202843	0.0047649	0.0410424	0.289267	3.45701
Rars	0.143	0.24	5.99631e-09	0.189116	0.154682	0.246221	0.642734	1.55585
Ift27	0.295	0.415	6.02948e-09	0.214115	0.376203	0.540939	0.70099	1.42655
Uckl1	0.403	0.334	6.20288e-09	0.260328	0.598291	0.389583	1.52232	0.656894
Ucp2	0.395	0.513	6.34328e-09	0.199883	0.613941	0.822403	0.749566	1.3341
Nsf	0.859	0.845	6.38827e-09	0.254664	2.80087	2.28362	1.22552	0.815983
Cyp2s1	0.003	0.035	6.43209e-09	0.17308	0.00189694	0.0352839	0.262719	3.80635
Crls1	0.488	0.426	6.50702e-09	0.234677	0.754992	0.538319	1.39516	0.716764
Amotl2	0.15	0.244	6.5111e-09	0.187073	0.19598	0.316271	0.631316	1.58399
Gpd1l	0.269	0.188	6.69108e-09	0.231714	0.358265	0.208511	1.68534	0.593353
Ngdn	0.29	0.41	6.72893e-09	0.211776	0.355834	0.508432	0.705654	1.41713
Klc1	0.658	0.756	6.83277e-09	0.188808	1.34224	1.61126	0.834071	1.19894
March5	0.255	0.368	6.93791e-09	0.215663	0.31205	0.474091	0.665268	1.50315
Hnrnpf	0.627	0.716	6.95407e-09	0.22693	1.12332	1.42089	0.79204	1.26256
Actb	0.33	0.452	7.17657e-09	0.194604	0.460609	0.636178	0.728296	1.37307
Baz2b	0.41	0.325	7.23041e-09	0.241844	0.593571	0.400639	1.46983	0.680349
Mcur1	0.039	0.098	7.29312e-09	0.143886	0.0510698	0.0999094	0.555637	1.79974
Hadh	0.622	0.568	7.30225e-09	0.210436	1.12737	0.886617	1.26852	0.788323
Cotl1	0.626	0.578	7.41912e-09	0.247903	1.23717	0.919366	1.34196	0.74518
Eif4g1	0.213	0.323	7.59188e-09	0.159629	0.288228	0.405504	0.71775	1.39324
Slc30a1	0.044	0.104	7.72665e-09	0.208186	0.0435239	0.10912	0.449329	2.22554
Mvb12a	0.517	0.635	7.73238e-09	0.199933	0.848575	1.0737	0.792265	1.2622
Safb	0.283	0.4	7.75794e-09	0.194474	0.368753	0.528887	0.702844	1.42279
Hmgb1-ps3	0.065	0.135	8.01173e-09	0.205335	0.0628778	0.131187	0.516181	1.9373
Tmco1	0.482	0.601	8.01295e-09	0.231906	0.737448	0.99086	0.746805	1.33904
RGD1311899	0.708	0.798	8.11717e-09	0.22687	1.51888	1.86428	0.815712	1.22592
Vopp1	0.423	0.34	8.34429e-09	0.194397	0.601384	0.434638	1.37502	0.727264
Tpm3	0.343	0.469	8.48603e-09	0.208184	0.463189	0.640564	0.727352	1.37485
Arl1	0.039	0.097	8.54442e-09	0.20428	0.0372628	0.0934031	0.457073	2.18783
Cdk11b	0.431	0.559	8.86403e-09	0.191285	0.638151	0.823482	0.777643	1.28594
Krt19	0.009	0.048	9.22698e-09	0.185705	0.0103578	0.0477079	0.352773	2.83468
Idh1	0.276	0.197	9.2896e-09	0.214375	0.37343	0.226752	1.61954	0.617458
Zrsr1	0.307	0.411	9.29257e-09	0.19212	0.51217	0.819142	0.629772	1.58788
Spsb4	0.058	0.125	9.44949e-09	0.17761	0.0673223	0.132504	0.542597	1.84299
Slc7a6	0.218	0.327	9.46013e-09	0.194764	0.280054	0.426781	0.664071	1.50586
Gcsh	0.701	0.675	9.51014e-09	0.23792	1.49889	1.1854	1.26225	0.792238
Med7	0.233	0.346	9.68829e-09	0.183699	0.276882	0.390223	0.716806	1.39508
Zfp933	0.19	0.29	9.69547e-09	0.21718	0.227795	0.37482	0.617938	1.61828
Derl2	0.104	0.187	9.76488e-09	0.145431	0.123944	0.192097	0.662771	1.50882
Schip1	0.04	0.099	9.76488e-09	0.171979	0.0452251	0.105425	0.478452	2.09008
Tmem216	0.291	0.209	9.80878e-09	0.179167	0.341252	0.23428	1.43791	0.695456
Slc2a12	0.064	0.021	9.83628e-09	0.194944	0.0709472	0.0229641	2.45562	0.40723
Hnrnph2	0.017	0.063	1.00144e-08	0.183944	0.0187185	0.062805	0.394458	2.53513
Arid1b	0.224	0.333	1.00609e-08	0.192428	0.286684	0.422413	0.686114	1.45748
Vldlr	0.241	0.162	1.01459e-08	0.209059	0.300062	0.179674	1.6347	0.611732
Zfp692	0.371	0.292	1.02269e-08	0.245921	0.528254	0.34394	1.52075	0.657571
Spon2	0.003	0.035	1.06204e-08	0.174608	0.00472875	0.0286571	0.381011	2.6246
Mrpl37	0.735	0.715	1.09462e-08	0.242369	1.84385	1.47405	1.24919	0.80052
Cd320	0.589	0.686	1.11288e-08	0.212202	1.01253	1.26954	0.79914	1.25135
Ampd2	0.56	0.488	1.1154e-08	0.225334	1.13583	0.840707	1.34692	0.742436
Aacs	0.208	0.32	1.13783e-08	0.165068	0.269801	0.378307	0.720565	1.3878
Timp4	0.039	0.096	1.13802e-08	0.198196	0.0401005	0.103377	0.441892	2.263
Hspb1	0.965	0.964	1.14315e-08	0.239491	11.3464	9.5572	1.18701	0.84245
Hacd3	0.33	0.449	1.21996e-08	0.207122	0.445741	0.631809	0.710089	1.40827
Dcakd	0.251	0.364	1.25423e-08	0.180884	0.30336	0.422068	0.725256	1.37882
Pa2g4	0.404	0.526	1.28361e-08	0.210586	0.584369	0.791867	0.741232	1.34911
Zc3h11a	0.212	0.137	1.28964e-08	0.215046	0.256074	0.147651	1.68774	0.592509
Nucb2	0.179	0.28	1.30472e-08	0.176241	0.220023	0.333548	0.66955	1.49354
Klhl29	0.086	0.16	1.31122e-08	0.173708	0.0987755	0.181607	0.567702	1.76149
Bccip	0.294	0.414	1.31836e-08	0.207241	0.361851	0.516538	0.706219	1.41599
Hsd17b10	0.391	0.519	1.31993e-08	0.192754	0.543869	0.713501	0.765539	1.30627
Smim19	0.351	0.272	1.32793e-08	0.210857	0.469593	0.319937	1.45359	0.687953
Nap1l4	0.558	0.669	1.32793e-08	0.215572	0.901494	1.1563	0.781526	1.27955
Oxr1	0.641	0.605	1.34761e-08	0.245261	1.25016	0.95079	1.31159	0.762435
Mcts1	0.526	0.644	1.40292e-08	0.223726	0.866115	1.12472	0.772098	1.29517
Mta2	0.385	0.309	1.42795e-08	0.243801	0.518308	0.345866	1.48457	0.673595
Vmp1	0.519	0.634	1.43109e-08	0.193777	0.863286	1.09256	0.792053	1.26254
Nmrk1	0.143	0.078	1.50642e-08	0.217776	0.158157	0.0764214	1.94578	0.513934
Actr6	0.242	0.352	1.52447e-08	0.167753	0.308298	0.43371	0.717355	1.39401
Arr3	0.189	0.119	1.5395e-08	0.234738	0.282551	0.137275	1.98643	0.503415
RGD1560513	0.012	0.052	1.58225e-08	0.193313	0.0130541	0.0627329	0.31697	3.15487
Arsg	0.446	0.559	1.59573e-08	0.209153	0.689578	0.921272	0.751207	1.33119
Ctsz	0.261	0.375	1.61525e-08	0.194289	0.335935	0.490281	0.691481	1.44617
Utp23	0.134	0.225	1.62732e-08	0.190141	0.144244	0.239612	0.617934	1.6183
Ndufa10	0.63	0.726	1.6288e-08	0.202961	1.1387	1.40226	0.813378	1.22944
Aldoc	0.239	0.345	1.62956e-08	0.19565	0.294712	0.434182	0.686009	1.45771
Wdr61	0.232	0.341	1.64165e-08	0.1772	0.292022	0.416908	0.707463	1.4135
Rbmx2	0.177	0.275	1.68302e-08	0.20866	0.195327	0.315853	0.63012	1.587
Gla	0.023	0.072	1.70621e-08	0.18757	0.0238008	0.0687831	0.429036	2.33081
Mab21l1	0.124	0.213	1.72156e-08	0.150224	0.173396	0.267019	0.662034	1.5105
Kpna3	0.05	0.112	1.72642e-08	0.173475	0.0557161	0.116195	0.520748	1.92031
Phb2	0.537	0.647	1.72926e-08	0.225424	0.844622	1.09421	0.773965	1.29205
RGD1562987	0.906	0.94	1.72971e-08	0.201298	3.85099	4.34526	0.886512	1.12802
Ahcy	0.695	0.648	1.73848e-08	0.260354	1.55554	1.174	1.32225	0.756285
Usf2	0.52	0.452	1.74175e-08	0.221007	0.825823	0.614733	1.33789	0.747446
Mcm8	0.113	0.056	1.74751e-08	0.225688	0.131463	0.0550858	2.17349	0.46009
Kcne2	0.724	0.695	1.77794e-08	0.227301	1.62076	1.28745	1.25689	0.795612
Lysmd4	0.214	0.138	1.78334e-08	0.208118	0.259876	0.153254	1.6531	0.604923
Zc2hc1a	0.214	0.141	1.81938e-08	0.222747	0.256218	0.144512	1.72296	0.580397
Zfc3h1	0.298	0.218	1.82419e-08	0.232394	0.392432	0.242966	1.59085	0.628594
Il17re	0.115	0.194	1.82427e-08	0.220339	0.136026	0.265968	0.529142	1.88985
Stk38l	0.217	0.323	1.82935e-08	0.186467	0.263224	0.382618	0.695902	1.43698
Ndufa4	0.998	0.999	1.84817e-08	0.208184	28.474	30.4407	0.935414	1.06905
Kif2c	0.054	0.016	1.89011e-08	0.218539	0.0655692	0.0150229	3.02	0.331126
Mgat1	0.761	0.706	1.90183e-08	0.199839	1.60894	1.33791	1.20107	0.832589
Ube2a	0.507	0.619	1.91817e-08	0.207723	0.78793	1.00879	0.783215	1.27679
Clpp	0.413	0.543	1.98718e-08	0.184126	0.612998	0.789174	0.779553	1.28279
Mettl23	0.336	0.256	2.09104e-08	0.214881	0.442746	0.295096	1.48394	0.67388
Arih2	0.398	0.322	2.10519e-08	0.206899	0.568254	0.39605	1.4241	0.7022
Rita1	0.083	0.157	2.10519e-08	0.165681	0.0953948	0.166158	0.598295	1.67142
Cndp2	0.137	0.228	2.16107e-08	0.179952	0.15672	0.246874	0.649034	1.54075
Gfm1	0.128	0.217	2.24684e-08	0.152474	0.151748	0.230903	0.671423	1.48937
Erich1	0.379	0.499	2.29363e-08	0.192654	0.515002	0.689609	0.750423	1.33258
Mkrn1	0.673	0.776	2.34817e-08	0.203045	1.37692	1.67085	0.825131	1.21193
Rbmxl1b	0.042	0.1	2.35036e-08	0.164287	0.042544	0.0891727	0.529824	1.88742
Gkap1	0.56	0.671	2.44298e-08	0.20598	0.97907	1.22812	0.798847	1.2518
Tgfb1i1	0.186	0.115	2.55435e-08	0.201772	0.213345	0.119942	1.71881	0.581799
Gpatch11	0.178	0.278	2.57722e-08	0.175729	0.217624	0.324998	0.679479	1.47172
Tmem38a	0.388	0.507	2.6044e-08	0.2264	0.519252	0.717136	0.727859	1.37389
Spty2d1	0.041	0.098	2.61286e-08	0.199195	0.040096	0.0996077	0.457048	2.18795
Maged2	0.24	0.351	2.70177e-08	0.190258	0.299554	0.434181	0.69691	1.43491
Zfand5	0.633	0.593	2.72222e-08	0.240804	1.24077	0.944084	1.31096	0.7628
Mfge8	0.902	0.91	2.72495e-08	0.168799	3.38012	3.82397	0.884234	1.13092
Pnrc1	0.84	0.897	2.74353e-08	0.179677	2.78649	3.2226	0.865091	1.15595
Arid4a	0.236	0.346	2.76348e-08	0.145514	0.312302	0.414018	0.760112	1.3156
Abhd4	0.177	0.276	2.82182e-08	0.179044	0.208414	0.317236	0.667453	1.49823
Ufl1	0.279	0.393	2.83068e-08	0.172953	0.375099	0.511761	0.738075	1.35488
Map3k12	0.262	0.186	2.83068e-08	0.198593	0.342766	0.217456	1.55092	0.644778
Dbndd2	0.562	0.665	2.99236e-08	0.229426	0.957259	1.24704	0.769476	1.29959
LOC317456	0.092	0.041	3.00132e-08	0.181556	0.109008	0.0462926	2.1141	0.473015
LOC294154	0.419	0.346	3.06805e-08	0.233838	0.642799	0.438271	1.45626	0.686691
Homer2	0.083	0.154	3.07673e-08	0.194844	0.0916634	0.178649	0.538902	1.85563
Gng3	0.181	0.111	3.10259e-08	0.23418	0.234215	0.117026	1.92255	0.520142
Ppfia2	0.238	0.162	3.11838e-08	0.180938	0.322548	0.198424	1.59554	0.626749
AABR07067812.1	0.004	0.035	3.18282e-08	0.190344	0.00370648	0.0343515	0.309042	3.2358
Csad	0.542	0.656	3.20186e-08	0.186758	0.957115	1.18755	0.807578	1.23827
Zadh2	0.11	0.191	3.21258e-08	0.177967	0.126176	0.216736	0.600596	1.66501
Acbd5	0.072	0.142	3.27787e-08	0.165337	0.0821228	0.146855	0.587312	1.70267
Abhd16a	0.295	0.41	3.37895e-08	0.176354	0.389076	0.523812	0.747596	1.33762
Rrs1	0.08	0.153	3.39773e-08	0.153664	0.094023	0.155383	0.628981	1.58987
LOC690871	0.809	0.798	3.42819e-08	0.209036	2.2443	1.88222	1.19135	0.839384
Rps6ka5	0.214	0.143	3.43643e-08	0.231584	0.279321	0.149134	1.81809	0.550026
Zfp511	0.239	0.166	3.56653e-08	0.249588	0.299498	0.167943	1.73931	0.574942
Zfp354c	0.077	0.03	3.63385e-08	0.187252	0.0818014	0.0328945	2.14016	0.467254
Add1	0.67	0.604	3.86299e-08	0.204884	1.32072	1.0531	1.25174	0.79889
Ptpn2	0.155	0.247	3.9458e-08	0.20328	0.172028	0.285265	0.616493	1.62208
Tsg101	0.686	0.77	3.98692e-08	0.194205	1.36105	1.62346	0.839357	1.19139
Chchd5	0.795	0.771	3.99796e-08	0.227361	1.99268	1.63525	1.21725	0.821524
Gfpt2	0.008	0.042	4.12693e-08	0.171823	0.00831401	0.041719	0.354106	2.82401
Slc7a6os	0.363	0.488	4.14363e-08	0.196515	0.489261	0.662745	0.742125	1.34748
Aig1	0.39	0.505	4.53209e-08	0.205082	0.555369	0.75792	0.736234	1.35826
Snrk	0.011	0.049	4.64891e-08	0.172316	0.013975	0.0569639	0.358028	2.79308
Gps1	0.623	0.708	4.77255e-08	0.198603	1.0945	1.34941	0.812482	1.2308
Mmp17	0.064	0.128	4.89755e-08	0.172056	0.0746852	0.145632	0.544137	1.83777
Ssx2ip	0.653	0.738	4.98197e-08	0.236631	1.22646	1.57263	0.781268	1.27997
Dusp28	0.417	0.341	5.04401e-08	0.196611	0.570414	0.417626	1.35729	0.73676
Ifi44	0.067	0.024	5.09444e-08	0.164042	0.0855582	0.0281448	2.50515	0.399178
Rwdd4	0.245	0.356	5.10076e-08	0.168773	0.310499	0.428701	0.730564	1.36881
Prpf4b	0.556	0.656	5.14573e-08	0.206189	0.976207	1.25403	0.780211	1.2817
Paics	0.398	0.511	5.19823e-08	0.203346	0.565215	0.760037	0.746996	1.33869
Psmd5	0.288	0.398	5.3783e-08	0.167298	0.378196	0.515953	0.738081	1.35486
Ccdc136	0.7	0.632	5.39891e-08	0.183916	2.46391	1.97483	1.24641	0.802305
Lrrc38	0.415	0.521	5.41245e-08	0.208065	0.638449	0.859789	0.745525	1.34134
Smu1	0.065	0.131	5.57881e-08	0.176509	0.0699791	0.14108	0.529382	1.889
Rnf220	0.316	0.239	5.58007e-08	0.211312	0.400635	0.266391	1.4857	0.673082
Fkbpl	0.119	0.204	5.62468e-08	0.147726	0.13751	0.202953	0.692686	1.44366
Synj1	0.732	0.705	5.63946e-08	0.214315	1.70421	1.37654	1.23632	0.808851
Ilvbl	0.152	0.24	5.83429e-08	0.176317	0.175404	0.279044	0.641439	1.55899
Ccser2	0.162	0.254	5.83729e-08	0.177351	0.193362	0.297801	0.660692	1.51357
Ngrn	0.657	0.614	5.86779e-08	0.206775	1.21578	0.972036	1.2482	0.801153
Ptms	0.943	0.942	5.96071e-08	0.209074	5.03627	4.43399	1.13553	0.880647
Sf3b6	0.518	0.459	6.13017e-08	0.222336	0.844595	0.624423	1.34704	0.742366
Bcar1	0.34	0.465	6.15587e-08	0.193512	0.471977	0.640829	0.740558	1.35033
Abhd1	0.035	0.087	6.39608e-08	0.141697	0.0426525	0.0865538	0.545318	1.83379
Ugcg	0.253	0.176	6.73431e-08	0.186319	0.308713	0.199886	1.51851	0.65854
Ift22	0.22	0.329	6.86956e-08	0.128721	0.288973	0.376056	0.774428	1.29127
Ppdpf	0.939	0.952	6.96094e-08	0.199081	4.9363	4.39154	1.12377	0.889866
Igbp1	0.273	0.199	7.04374e-08	0.239874	0.362153	0.213558	1.66468	0.600716
Jun	0.652	0.724	7.05572e-08	0.229836	2.20492	2.92997	0.753381	1.32735
Zwint	0.888	0.902	7.16271e-08	0.192444	3.10483	3.56599	0.871041	1.14805
Slco3a1	0.341	0.269	7.33012e-08	0.247294	0.504144	0.320151	1.5573	0.642137
Heyl	0.025	0.071	7.48918e-08	0.191375	0.0241534	0.0702659	0.425503	2.35016
Txndc15	0.695	0.78	7.49105e-08	0.19959	1.40089	1.69247	0.828729	1.20667
Ube2e3	0.645	0.59	7.51317e-08	0.208078	1.18068	0.93835	1.25553	0.796475
Mlph	0.082	0.151	7.62466e-08	0.190877	0.0990359	0.193389	0.536094	1.86534
Cyb5b	0.425	0.355	7.76039e-08	0.207159	0.614535	0.443186	1.3781	0.725637
Thtpa	0.415	0.346	7.76569e-08	0.231363	0.617669	0.422635	1.45081	0.689272
Prepl	0.192	0.287	7.76569e-08	0.174014	0.235581	0.34581	0.690203	1.44885
Crmp1	0.661	0.617	8.11164e-08	0.217107	1.27973	1.01063	1.26366	0.79135
RGD1565183	0.592	0.749	8.36033e-08	0.111338	1.38251	1.54907	0.893168	1.11961
RGD1564171	0.198	0.128	8.5194e-08	0.227084	0.238983	0.131685	1.7573	0.569056
Nf2	0.281	0.207	8.52013e-08	0.213869	0.365732	0.229807	1.56681	0.638238
Obsl1	0.078	0.032	8.52214e-08	0.196211	0.0805698	0.031844	2.16446	0.462009
Sfxn2	0.059	0.02	8.6373e-08	0.223125	0.0619852	0.0157924	2.79094	0.358302
Supt4h1	0.48	0.594	8.66876e-08	0.205758	0.722101	0.938765	0.771636	1.29595
Snph	0.371	0.3	8.69794e-08	0.199192	0.495813	0.351157	1.40053	0.714014
Tnnc2	0.069	0.135	8.82268e-08	0.154555	0.0923615	0.172416	0.561144	1.78207
Eif2b3	0.339	0.456	8.85985e-08	0.173642	0.470019	0.619347	0.762726	1.31109
Clptm1	0.67	0.76	8.87836e-08	0.194602	1.35501	1.63648	0.829046	1.20621
Tuba4a	0.973	0.991	8.91071e-08	0.0612095	14.0572	14.6293	0.960923	1.04067
Hs6st1	0.245	0.342	8.9536e-08	0.200649	0.38866	0.604562	0.64869	1.54157
Ctsl	0.299	0.405	9.00259e-08	0.193762	0.389738	0.54609	0.718837	1.39114
Ppme1	0.295	0.408	9.00259e-08	0.176075	0.373422	0.508805	0.739047	1.35309
Ddx17	0.536	0.647	9.0084e-08	0.141308	1.02646	1.23231	0.834299	1.19861
Ube2j2	0.746	0.82	9.16006e-08	0.192849	1.68031	1.9784	0.850085	1.17635
Jade2	0.036	0.089	9.16006e-08	0.166133	0.0402833	0.0887042	0.509435	1.96296
Vasn	0.048	0.107	9.19448e-08	0.156342	0.0564775	0.108475	0.561111	1.78218
Urm1	0.438	0.368	9.4901e-08	0.207035	0.617212	0.447836	1.36995	0.729954
Snrnp40	0.152	0.239	9.51385e-08	0.187146	0.166454	0.265745	0.639918	1.5627
Ptn	0.69	0.754	9.52293e-08	0.237634	1.48658	1.88389	0.790215	1.26548
Fam53a	0.518	0.454	9.57832e-08	0.194835	0.781629	0.604055	1.28918	0.775685
Ppp2r2a	0.721	0.691	9.62469e-08	0.176016	1.50426	1.26276	1.18975	0.840516
Dnajc21	0.253	0.365	9.72124e-08	0.17351	0.327917	0.453095	0.729694	1.37044
Serp1	0.595	0.696	9.74701e-08	0.203374	1.06979	1.3493	0.794368	1.25886
Ahsa1	0.507	0.623	9.79506e-08	0.198233	0.804684	1.01693	0.793317	1.26053
Get4	0.455	0.57	9.86483e-08	0.212923	0.667103	0.879182	0.761489	1.31322
Nudcd3	0.072	0.138	1.0012e-07	0.17206	0.0774792	0.142807	0.572481	1.74678
Hapln4	0.18	0.274	1.02574e-07	0.180631	0.214266	0.321802	0.675904	1.4795
Tceal8	0.737	0.808	1.03186e-07	0.20473	1.7852	2.1467	0.832383	1.20137
Tapbp	0.049	0.108	1.0629e-07	0.138513	0.0568507	0.100834	0.603159	1.65794
Srp72	0.548	0.648	1.06704e-07	0.214126	0.907746	1.16512	0.78098	1.28044
Triqk	0.12	0.064	1.1157e-07	0.215695	0.129244	0.0597582	1.9961	0.500978
Nip7	0.109	0.19	1.13864e-07	0.153775	0.123973	0.191283	0.665594	1.50242
Gdi1	0.69	0.772	1.18655e-07	0.185262	1.38669	1.65533	0.838691	1.19233
Tmem128	0.505	0.628	1.19744e-07	0.191107	0.797069	1.00232	0.797245	1.25432
Rnf187	0.795	0.84	1.20569e-07	0.207055	1.83986	2.17121	0.848088	1.17912
Csgalnact2	0.127	0.07	1.22036e-07	0.233497	0.144955	0.0636183	2.10484	0.475095
Bad	0.636	0.743	1.24004e-07	0.184521	1.23315	1.47525	0.836993	1.19475
Cyc1	0.889	0.912	1.27782e-07	0.202633	2.97859	3.40917	0.87407	1.14407
Dag1	0.279	0.206	1.29348e-07	0.233119	0.364178	0.223178	1.60469	0.623173
Ahr	0.064	0.023	1.37858e-07	0.140574	0.0677585	0.0291705	1.98513	0.503745
Med27	0.372	0.493	1.38565e-07	0.167094	0.518095	0.665885	0.781339	1.27985
Tmem62	0.369	0.297	1.38568e-07	0.202879	0.507473	0.355513	1.41575	0.706342
Yipf5	0.442	0.557	1.38726e-07	0.17241	0.654215	0.82309	0.79729	1.25425
Otud5	0.499	0.45	1.44219e-07	0.227816	0.838993	0.613118	1.36249	0.73395
Copb2	0.026	0.071	1.44584e-07	0.178965	0.0252577	0.0761	0.409497	2.44202
Apold1	0.058	0.118	1.45817e-07	0.179507	0.0633693	0.132568	0.514625	1.94316
Mmp15	0.311	0.238	1.45817e-07	0.227098	0.410515	0.262153	1.54514	0.647189
Rfwd2	0.401	0.329	1.47201e-07	0.184612	0.575972	0.421796	1.35706	0.736888
Vdac3	0.745	0.798	1.47201e-07	0.203567	1.63064	1.94009	0.841314	1.18862
Stard10	0.365	0.297	1.49395e-07	0.210964	0.50864	0.350558	1.43844	0.695198
Bcl9l	0.096	0.046	1.5135e-07	0.162587	0.10438	0.0524277	1.83219	0.545794
Smap1	0.775	0.749	1.51899e-07	0.1903	1.84568	1.55182	1.18815	0.841646
Rps2.1	0.003	0.031	1.53402e-07	0.177758	0.0030205	0.0278307	0.344179	2.90547
Haghl	0.279	0.21	1.53402e-07	0.223417	0.361882	0.22635	1.57344	0.635552
Mfn1	0.28	0.389	1.54732e-07	0.197704	0.348771	0.49568	0.709481	1.40948
Hbs1l	0.352	0.466	1.57149e-07	0.190421	0.480444	0.646197	0.747403	1.33797
Exosc4	0.345	0.461	1.57587e-07	0.181995	0.461661	0.611039	0.759471	1.31671
Dhx29	0.432	0.556	1.58977e-07	0.170407	0.649099	0.817549	0.796447	1.25558
Tpgs1	0.377	0.494	1.59677e-07	0.20965	0.493911	0.67424	0.736454	1.35786
Spata9	0	0.023	1.61857e-07	0.121313	0	0.0286744	0.258569	3.86744
Abcd2	0.097	0.047	1.65196e-07	0.207958	0.109371	0.0457326	2.14185	0.466886
Svop	0.61	0.559	1.67116e-07	0.22268	1.06658	0.827953	1.28477	0.778348
Slc25a10	0.767	0.817	1.67829e-07	0.188035	1.71932	2.01322	0.854737	1.16995
Npas2	0.169	0.257	1.6911e-07	0.178167	0.201389	0.305014	0.671047	1.49021
Ubr4	0.302	0.406	1.69906e-07	0.208901	0.388538	0.561273	0.697632	1.43342
Fam173a	0.592	0.685	1.7417e-07	0.181619	1.04574	1.27232	0.823304	1.21462
Flcn	0.304	0.42	1.74735e-07	0.173656	0.393452	0.52358	0.756122	1.32254
Slc35b2	0.101	0.174	1.80244e-07	0.17988	0.106003	0.184016	0.597904	1.67251
Tbc1d5	0.114	0.06	1.8258e-07	0.19816	0.131774	0.0600684	2.02337	0.494225
Ndel1	0.196	0.293	1.8258e-07	0.188654	0.228651	0.346858	0.668756	1.49531
Nop58	0.215	0.318	1.83028e-07	0.150343	0.275492	0.377713	0.736349	1.35805
Pias3	0.33	0.258	1.87162e-07	0.216787	0.455291	0.30052	1.49843	0.667367
Kat2b	0.328	0.25	1.90679e-07	0.190592	0.41554	0.291277	1.41245	0.707988
Dhdds	0.334	0.443	1.97419e-07	0.185326	0.440857	0.593431	0.747155	1.33841
Lsm3	0.745	0.715	1.97756e-07	0.211196	1.69779	1.39282	1.2174	0.821422
Dnajc3	0.152	0.239	1.98468e-07	0.173195	0.181512	0.283739	0.651981	1.53379
Fras1	0.03	0.005	1.98899e-07	0.16484	0.0315404	0.00589183	2.61395	0.382563
Polr2j	0.637	0.736	2.00584e-07	0.191278	1.18635	1.4373	0.826611	1.20976
Uqcrc2	0.516	0.619	2.06434e-07	0.217595	0.83004	1.08484	0.767272	1.30332
Slc29a3	0.033	0.081	2.07014e-07	0.159044	0.0363125	0.0838479	0.493485	2.0264
Myo5b	0.333	0.444	2.16098e-07	0.192651	0.438113	0.598599	0.736302	1.35814
Tmem30a	0.346	0.461	2.24829e-07	0.196203	0.450804	0.609957	0.743283	1.34538
Tpm4	0.023	0.067	2.26753e-07	0.185396	0.0227084	0.0669466	0.425079	2.3525
Zhx1	0.17	0.261	2.30322e-07	0.168873	0.20076	0.295979	0.688805	1.45179
Plbd2	0.328	0.437	2.30439e-07	0.206712	0.406338	0.56985	0.718009	1.39274
Tor1aip1	0.249	0.36	2.31054e-07	0.155821	0.325314	0.435417	0.752809	1.32836
Arhgef1	0.249	0.177	2.32093e-07	0.204581	0.314192	0.194808	1.58291	0.631747
Stambp	0.111	0.189	2.32357e-07	0.148291	0.123788	0.192542	0.660544	1.5139
Itpkc	0.098	0.17	2.32659e-07	0.173873	0.110871	0.193182	0.594892	1.68098
Slc35a5	0.077	0.032	2.34352e-07	0.201529	0.0888493	0.0335287	2.2709	0.440355
Ficd	0.032	0.079	2.38387e-07	0.194033	0.0282833	0.0772663	0.438696	2.27948
Dnajc5	0.084	0.155	2.40311e-07	0.142228	0.0979259	0.157665	0.643698	1.55352
Cap1	0.436	0.548	2.42745e-07	0.20799	0.613197	0.813282	0.756967	1.32106
Rac1	0.165	0.254	2.4702e-07	0.169462	0.187876	0.280215	0.681826	1.46665
Sh2d3c	0.049	0.105	2.50608e-07	0.184881	0.0499664	0.105645	0.518539	1.9285
Cystm1	0.736	0.811	2.51559e-07	0.161886	1.68337	1.93759	0.869469	1.15013
Cmas	0.482	0.6	2.65512e-07	0.199244	0.709232	0.915385	0.777225	1.28663
Sdf4	0.889	0.913	2.6974e-07	0.193709	2.96211	3.36242	0.8813	1.13469
Vegfa	0.103	0.177	2.71797e-07	0.155498	0.121977	0.191977	0.653426	1.5304
Ica1	0.405	0.524	2.74027e-07	0.195003	0.57943	0.766712	0.758878	1.31774
Bpnt1	0.296	0.406	2.81924e-07	0.157889	0.398739	0.525778	0.762889	1.31081
Mapre2	0.415	0.348	2.84667e-07	0.176101	0.582773	0.436782	1.32676	0.753716
Ccdc34	0.321	0.253	2.95933e-07	0.229643	0.441439	0.285341	1.52854	0.65422
Appl2	0.117	0.196	2.99108e-07	0.136151	0.140315	0.20712	0.692312	1.44443
Utrn	0.063	0.024	3.01541e-07	0.176114	0.0698214	0.0261328	2.20911	0.452671
[truncated: 10,163 more rows]

## Sheet: Astrocyte
Gene Symbol	Veh %	Iso %	p Value	Effect Size	Veh Avg	Iso Avg	Veh FC	Iso FC
Aanat	0.02	0.746	3.30268e-22	1.20246	0.016256	2.29348	0.0113984	87.7316
Eef1a1	0.961	0.856	5.33606e-09	0.98932	7.39182	3.82692	1.9291	0.518375
Slc3a2	0.941	0.958	1.4186e-07	0.94792	7.35939	15.8542	0.46453	2.15271
Rpl12	0.961	0.932	7.29426e-07	0.877302	11.1367	7.29831	1.52521	0.655649
Slc15a1	0.01	0.322	2.73937e-06	0.608052	0.00501249	0.663824	0.0222795	44.8843
Rps10	0.922	0.669	2.73937e-06	0.846687	3.39679	1.7558	1.92932	0.518319
RT1-A2	0.667	0.364	6.65546e-06	0.876427	2.42085	0.600089	3.98442	0.250977
Lhfpl2	0.706	0.381	5.15597e-05	0.681369	2.74616	0.945395	2.88484	0.346639
LOC100360573	0.98	0.949	7.36915e-05	0.750569	11.9476	7.97624	1.49728	0.667878
Aldoa	0.961	0.966	8.70876e-05	0.758772	7.49954	10.9958	0.682323	1.46558
Gfpt2	0.578	0.754	0.000192955	0.689934	2.07622	8.05877	0.258555	3.86766
Gatsl3	0.608	0.271	0.000192955	0.633656	1.13543	0.455209	2.46219	0.406143
Rcl1	0.353	0.644	0.000283504	0.71529	0.614992	1.89937	0.327328	3.05504
Tspo	0.873	0.915	0.000422678	0.642052	3.58202	6.79973	0.527483	1.89579
Ednrb	0.559	0.754	0.000658525	0.626489	1.7646	5.52843	0.320416	3.12094
Ldha	0.892	0.941	0.000658525	0.706459	4.09617	7.44566	0.550745	1.81572
Ftl1	1	0.966	0.000870151	0.550908	27.2441	16.3854	1.66231	0.601573
Dnajb1	0.873	0.729	0.000870151	0.636225	13.0227	5.33291	2.43926	0.409961
RGD1565183	0.51	0.814	0.00096489	0.597653	1.30081	2.39344	0.545391	1.83355
Thra	0.657	0.39	0.00227249	0.539944	1.3027	0.626495	2.06238	0.484876
Rpl29	1	0.966	0.00279818	0.5899	13.8451	10.8779	1.27252	0.78584
Nabp2	0.814	0.525	0.00285755	0.515059	1.68962	0.977771	1.72066	0.581172
Eif3c	0.422	0.661	0.00666949	0.628729	0.65181	1.53445	0.428509	2.33367
Mdh1	0.814	0.856	0.00701772	0.459303	2.45216	4.15114	0.591704	1.69004
Egr1	0.892	0.822	0.00716172	0.523388	12.7227	7.95176	1.59924	0.625299
Prdx1	0.951	0.966	0.00740523	0.523991	9.32678	13.428	0.694804	1.43925
Ssbp3	0.373	0.136	0.0094224	0.57034	0.545717	0.161473	3.24085	0.308561
Atp7b	0	0.161	0.00962599	0.529528	0	0.257636	0.0373642	26.7636
Rps11	0.99	0.983	0.00962599	0.571044	19.7872	15.6384	1.26512	0.790437
Gapdh	0.961	0.915	0.00963938	0.551238	7.83502	5.35306	1.46279	0.683625
Calml4	0.353	0.11	0.0100629	0.474171	0.522063	0.171373	2.93353	0.340886
App	0.961	0.941	0.0100629	0.530535	5.74543	8.51606	0.67504	1.48139
B2m	0.99	0.983	0.0100629	0.622207	16.8739	10.1223	1.66634	0.600117
Ribc2	0.039	0.229	0.0105952	0.47387	0.0281461	0.372001	0.0998586	10.0142
Ifitm3	0.931	0.958	0.0105952	0.407897	15.1218	22.347	0.676824	1.47749
Sdc4	0.843	0.915	0.0109973	0.56101	3.66889	6.64591	0.552726	1.80922
Pde10a	0.01	0.178	0.0110241	0.45533	0.0101092	0.324886	0.060048	16.6533
Asmt	0.353	0.602	0.0110241	0.491747	0.697963	1.66891	0.421679	2.37147
Atf3	0.931	0.729	0.0115516	0.422503	12.3974	8.15321	1.51992	0.657929
Plekhj1	0.647	0.373	0.0115516	0.550383	1.09824	0.52446	2.07358	0.482259
Gpd1l	0.647	0.356	0.0124122	0.506454	1.50052	0.754567	1.97565	0.506162
Cebpa	0.304	0.085	0.0125435	0.431302	0.481967	0.13146	3.47779	0.287539
Klf6	0.873	0.686	0.0133962	0.441366	4.90253	2.8546	1.71491	0.583121
Csgalnact1	0.647	0.797	0.0145156	0.518758	2.01581	3.69059	0.547428	1.82673
Ogfrl1	0.529	0.653	0.0160887	0.605192	0.885219	2.01263	0.442601	2.25937
Drd4	0.02	0.186	0.0168272	0.505873	0.0153774	0.235339	0.103438	9.66762
Reep2	0.235	0.492	0.017311	0.468931	0.387438	1.10022	0.357982	2.79343
Dst	0.578	0.314	0.017311	0.430749	1.18577	0.642448	1.83275	0.545629
Ppp1r1b	0.706	0.475	0.0175014	0.364462	2.7967	1.62189	1.7199	0.581428
Prkra	0.471	0.22	0.0181674	0.49119	0.682615	0.30239	2.21715	0.451029
Pdc	0.431	0.195	0.0187192	0.495204	0.826725	0.282976	2.85595	0.350147
Tubg1	0.333	0.11	0.0187192	0.387743	0.368778	0.150817	2.35533	0.424568
Eprs	0.48	0.678	0.0192691	0.545988	0.838533	1.9359	0.436062	2.29325
Mfsd3	0.216	0.042	0.0192691	0.547148	0.242115	0.0417908	4.86796	0.205425
Ngb	0.275	0.085	0.0210864	0.558994	0.412229	0.0875542	4.32815	0.231046
Pla2g5	0.471	0.246	0.0210864	0.568708	0.858665	0.343432	2.4578	0.406868
Tmed9	0.784	0.864	0.0221199	0.583525	2.05484	3.27835	0.627927	1.59254
Dstyk	0.275	0.076	0.0226297	0.465827	0.345142	0.0944297	3.40078	0.29405
Eif4a1	0.912	0.89	0.0252077	0.567187	4.08054	6.06713	0.673104	1.48565
Slitrk5	0.235	0.059	0.0252077	0.524028	0.319142	0.0635934	4.47244	0.223592
Tns3	0.578	0.364	0.0252077	0.536387	1.25093	0.552768	2.24059	0.446311
Dpy19l3	0.088	0.28	0.0252077	0.559324	0.0890024	0.448238	0.21605	4.62855
Hspa5	0.892	0.941	0.0267759	0.534546	5.56625	9.55502	0.582984	1.71531
Ncl	0.853	0.898	0.0290847	0.55498	2.56737	3.82226	0.672547	1.48688
Ybx1	0.922	0.873	0.0290847	0.551377	5.29011	3.66348	1.44281	0.693094
Eif4a2	0.961	0.898	0.0290847	0.513273	5.27805	3.8328	1.37609	0.726694
Heyl	0.637	0.347	0.0292957	0.36902	1.64542	0.945025	1.73338	0.576909
Ctsc	0.814	0.864	0.0299321	0.537707	2.69892	4.31805	0.625899	1.5977
A2m	0.814	0.89	0.0299321	0.521822	6.6405	11.2493	0.590669	1.693
Gabarapl2	0.971	0.958	0.0308224	0.485702	6.33064	8.15401	0.776658	1.28757
Itgb1bp1	0.51	0.263	0.0344747	0.415742	0.733261	0.377904	1.91609	0.521895
Ddah2	0.725	0.475	0.0365295	0.394851	1.90514	1.05629	1.79608	0.556768
Psmd4	0.451	0.585	0.0379884	0.523759	0.693687	1.42603	0.490022	2.04073
Hmox1	0.412	0.61	0.0379884	0.462662	1.67116	5.65091	0.296978	3.36725
Rpl37	0.922	0.915	0.042424	0.538937	3.82943	5.54208	0.69153	1.44607
Atp1b1	0.5	0.669	0.0443979	0.465624	1.23559	2.88346	0.430483	2.32297
Gamt	0.451	0.22	0.0443979	0.327239	0.669101	0.362733	1.82195	0.548863
Rpl32	0.961	0.915	0.0473794	0.504464	6.60261	4.78555	1.3789	0.725214
Fcer1a	0.029	0.178	0.0486489	0.383946	0.0231187	0.329595	0.0975243	10.2539
Rpl9	0.99	1	0.048794	0.424428	22.351	18.8577	1.18515	0.843776
Por	0.657	0.788	0.0517806	0.468977	1.70015	2.8886	0.58999	1.69494
Bscl2	0.451	0.237	0.0517806	0.538153	0.688162	0.284195	2.37312	0.421385
Hars	0.235	0.441	0.0520208	0.490826	0.277278	0.64941	0.43566	2.29537
Mtg2	0.314	0.119	0.0545939	0.356598	0.41862	0.171988	2.35521	0.42459
Qsox1	0.265	0.492	0.0545939	0.421827	0.410953	0.848183	0.490516	2.03867
Anapc1	0.206	0.051	0.0545939	0.485508	0.287969	0.0446689	5.45043	0.183472
Zfp706	0.882	0.754	0.0549646	0.305465	3.14397	2.4313	1.29192	0.774042
Rps4x	0.912	0.847	0.0564964	0.360871	3.72963	2.86156	1.3023	0.767873
Kctd14	0.216	0.432	0.0588945	0.397348	0.307082	0.821749	0.381223	2.62314
AABR07002683.1	0.343	0.136	0.0606772	0.378806	0.484334	0.206669	2.28152	0.438304
Bri3	0.951	0.847	0.060892	0.403081	5.04376	3.89846	1.29303	0.773376
Osbpl3	0.255	0.085	0.0646709	0.497683	0.38589	0.0991684	3.62642	0.275754
Commd7	0.333	0.144	0.0646709	0.473865	0.432249	0.160622	2.59199	0.385804
Map1b	0.676	0.814	0.0656834	0.426909	2.41062	3.97711	0.60711	1.64715
Zbed5	0.922	0.898	0.0657308	0.449152	4.64681	3.466	1.33971	0.746433
Tarbp2	0.265	0.085	0.0657308	0.44058	0.328113	0.104446	2.95435	0.338483
Paqr4	0.275	0.093	0.0657308	0.413701	0.449379	0.130026	3.28067	0.304816
Tead2	0.225	0.059	0.0657308	0.386655	0.248928	0.0781752	2.93652	0.340539
Ywhaq	0.843	0.89	0.0673648	0.486859	3.28792	4.60612	0.714435	1.39971
Scrn1	0.382	0.178	0.0673648	0.406929	0.515821	0.231943	2.17332	0.460125
Ndufs2	0.765	0.822	0.0673648	0.52479	1.78518	2.85309	0.627008	1.59488
Btg2	0.98	0.898	0.0676125	0.461878	26.6858	17.3281	1.53972	0.649469
Vps28	0.824	0.839	0.0709313	0.573975	2.79847	4.59004	0.61053	1.63792
Rpsa	0.98	0.915	0.0717423	0.329856	12.4082	8.89418	1.39464	0.717029
Ttc39c	0.118	0.008	0.0747497	0.363291	0.190456	0.0235732	5.97071	0.167484
Zfp36	0.863	0.72	0.0799123	0.440354	10.5275	6.01012	1.75038	0.571305
Emd	0.363	0.559	0.0814345	0.331239	0.652854	1.11389	0.589783	1.69554
Med27	0.216	0.407	0.082155	0.429111	0.260834	0.610566	0.436432	2.29131
Senp3	0.216	0.059	0.0838682	0.29259	0.242691	0.0925877	2.46318	0.40598
Daam1	0.578	0.331	0.0848107	0.207916	1.22622	0.848716	1.43961	0.694631
Rps3	1	0.966	0.0860221	0.447899	14.7355	12.1027	1.21736	0.821447
Rpl26	0.99	0.966	0.0860221	0.356241	11.2835	9.32277	1.21009	0.826384
Atpif1	0.961	0.941	0.0871794	0.524815	6.15768	8.34301	0.738379	1.35432
Rpl11	0.99	0.975	0.0874717	0.41457	17.3413	14.6552	1.18316	0.845196
Rps25	0.951	0.864	0.087926	0.46491	5.22307	3.74316	1.39431	0.717201
Enpp2	0.529	0.636	0.0887301	0.377258	1.29753	2.33729	0.557037	1.79521
LOC102555453	0.775	0.568	0.0913207	0.476882	1.86552	1.14191	1.62818	0.614181
Mrpl36	0.461	0.263	0.0913207	0.428216	0.882141	0.429515	2.02983	0.492652
Eif1a	0.49	0.695	0.0913604	0.413879	0.945535	1.62693	0.583736	1.7131
Irf1	0.333	0.144	0.0913604	0.272647	1.07507	0.46268	2.29557	0.435622
Cd9	0.824	0.881	0.0913604	0.319152	6.07056	8.64877	0.702243	1.42401
Oaz1	0.961	0.941	0.0913604	0.370475	6.54483	5.08346	1.28691	0.777055
Slc7a11	0.598	0.364	0.0913604	0.422529	2.40122	1.13746	2.10136	0.475881
Pias3	0.196	0.051	0.0915352	0.388939	0.291313	0.0799388	3.3502	0.29849
Ppp1r2	0.843	0.695	0.0916088	0.445283	3.83199	2.33823	1.63612	0.611202
LOC498555	0.598	0.424	0.0916088	0.406659	1.11446	0.656851	1.68622	0.593041
Laptm4a	0.99	0.983	0.0952505	0.49155	10.0114	12.8649	0.778368	1.28474
Plekhg2	0.216	0.068	0.0952789	0.46516	0.307227	0.0722623	3.85628	0.259317
Psmb3	0.784	0.864	0.0958221	0.412872	2.58412	3.49459	0.740206	1.35097
Dars2	0.147	0.025	0.0958221	0.428854	0.146699	0.0252272	4.44825	0.224808
Fam102a	0.176	0.042	0.0958221	0.419815	0.220821	0.0399014	4.62555	0.21619
Irak2	0.02	0.144	0.0969184	0.340126	0.0436886	0.223711	0.229722	4.35309
Sec62	0.824	0.864	0.0969184	0.39813	2.42228	3.22468	0.751938	1.3299
LOC100361993	0.696	0.475	0.0969184	0.3561	1.59251	1.01429	1.56451	0.639179
Zfp496	0.235	0.076	0.103153	0.311066	0.344842	0.138681	2.3866	0.419006
Tenm4	0.176	0.042	0.105223	0.401441	0.189871	0.0465622	3.53364	0.282994
Atp1a2	0.775	0.576	0.105223	0.364532	1.95606	1.35115	1.44442	0.692322
Nacc1	0.186	0.051	0.105223	0.452877	0.241779	0.0436412	4.69375	0.213049
Apc2	0.108	0.008	0.109325	0.356175	0.173933	0.0166888	6.89178	0.1451
Mus81	0.157	0.034	0.114007	0.437515	0.17889	0.0288028	4.86795	0.205425
Ppp1r3d	0.108	0.008	0.114007	0.19058	0.0974883	0.0334039	2.47646	0.403802
Nkd2	0.275	0.11	0.117296	0.36943	0.575941	0.17131	3.23172	0.309433
Sdf4	0.882	0.712	0.120924	0.405101	2.85272	1.97068	1.44532	0.691888
LOC684988	1	0.924	0.122227	0.413	8.9927	7.35003	1.22319	0.817536
Neurod4	0.265	0.102	0.122227	0.421812	0.44044	0.136667	3.07118	0.325608
Snta1	0.382	0.186	0.122362	0.402658	0.636785	0.271357	2.29881	0.435008
Cobll1	0.225	0.076	0.125023	0.400072	0.30789	0.0738516	3.79111	0.263775
Phldb2	0	0.093	0.125023	0.308735	0	0.125244	0.0739404	13.5244
Xkr8	0	0.093	0.125023	0.35886	0	0.129751	0.071556	13.9751
Klhl13	0.52	0.322	0.128953	0.435644	0.939001	0.48618	1.91261	0.522845
Ddx3x	0.765	0.568	0.130497	0.345527	2.55447	1.67983	1.51759	0.658939
Emg1	0.039	0.169	0.130497	0.44066	0.0354328	0.195268	0.221334	4.51806
Tnfaip6	0.382	0.551	0.131969	0.313848	1.64794	4.56291	0.362556	2.75819
Rgs9	0.029	0.153	0.131969	0.411299	0.023442	0.174912	0.180853	5.52934
Dnah11	0.225	0.076	0.13529	0.338808	0.347254	0.125851	2.62975	0.380264
Kpnb1	0.48	0.271	0.135561	0.317215	0.829056	0.490345	1.67695	0.596319
Flna	0.441	0.254	0.135561	0.425508	0.722538	0.356946	1.99631	0.500924
Kcnj12	0.137	0.025	0.135561	0.315514	0.23089	0.0530752	3.81909	0.261843
Acd	0.265	0.102	0.135561	0.375327	0.326138	0.123766	2.51288	0.39795
Bst2	0.451	0.254	0.135561	0.358182	1.39209	0.533985	2.57745	0.387981
Ppia	0.941	0.864	0.135561	0.431872	4.51315	3.31922	1.35862	0.73604
Cenpv	0.255	0.102	0.136606	0.410969	0.381214	0.125309	2.89127	0.345869
Fam96b	0.627	0.424	0.136606	0.359942	1.13878	0.696271	1.62654	0.614802
Zfp428	0.304	0.136	0.136606	0.410641	0.381595	0.149849	2.44978	0.4082
Dnajc12	0.5	0.305	0.136606	0.423215	0.956199	0.453756	2.08342	0.47998
Cntfr	0.431	0.585	0.136606	0.496943	0.870006	2.99341	0.293003	3.41294
Pkp4	0.51	0.305	0.136606	0.424804	1.28269	0.523517	2.42295	0.41272
Slc7a5	0.52	0.61	0.136606	0.552804	1.04329	2.26169	0.463661	2.15675
Sall1	0.137	0.025	0.136606	0.393563	0.187259	0.0290397	5.05279	0.19791
Nploc4	0.235	0.085	0.136606	0.373383	0.269127	0.0902868	2.78328	0.359288
Slc12a7	0.225	0.076	0.136606	0.279593	0.312518	0.131362	2.2815	0.438308
Gucy1a3	0.471	0.254	0.136606	0.221457	0.718733	0.482487	1.4797	0.675813
Haus8	0.167	0.042	0.136606	0.386424	0.301291	0.0493512	5.2449	0.190662
Dhrs3	0.461	0.271	0.136606	0.322555	0.908236	0.507634	1.77391	0.563727
Fosb	1	0.966	0.136606	0.346682	30.5104	24.5216	1.24413	0.803777
Mgarp	0.186	0.373	0.138583	0.341439	0.345001	0.750686	0.466685	2.14277
Kcnh1	0.078	0.229	0.138583	0.409985	0.100722	0.3716	0.290151	3.44649
Id2	0.657	0.475	0.138583	0.390009	3.4705	1.83627	1.88515	0.530462
Mphosph10	0.118	0.271	0.138583	0.259596	0.155758	0.373524	0.432197	2.31376
Tspan18	0.451	0.246	0.138583	0.195966	0.707919	0.483071	1.45602	0.686806
Pax4	0.118	0.017	0.139196	0.416361	0.132627	0.0149314	5.72078	0.174801
Polg2	0.098	0.008	0.139196	0.407424	0.100169	0.00410252	7.81201	0.128008
Uqcrq	0.882	0.941	0.139196	0.398502	4.102	5.36507	0.765013	1.30717
Irf7	0.167	0.042	0.139196	0.25722	0.444348	0.0620771	6.30364	0.158638
Reep3	0.441	0.237	0.139196	0.297728	0.692257	0.399013	1.71695	0.582427
Tmem184b	0.284	0.119	0.139196	0.324526	0.317748	0.147443	2.08169	0.480378
Klhdc8b	0.353	0.178	0.139196	0.366084	0.593803	0.258626	2.24774	0.444891
RGD1311251	0.118	0.017	0.139196	0.416082	0.167621	0.0189511	6.1352	0.162994
Fryl	0.118	0.017	0.139196	0.39567	0.136438	0.0170259	5.41844	0.184555
Tcta	0.5	0.322	0.139196	0.372407	1.01586	0.52925	1.90238	0.525656
Stat6	0.196	0.059	0.139196	0.366254	0.225404	0.069155	2.97396	0.336252
Hmg20b	0.559	0.339	0.139196	0.354547	0.98917	0.595475	1.65022	0.605978
Rinl	0.196	0.059	0.139675	0.313947	0.22655	0.0808067	2.60499	0.383879
Pip4k2c	0.245	0.093	0.143325	0.380313	0.324986	0.114459	2.69153	0.371536
Rai14	0.127	0.297	0.143827	0.382444	0.176556	0.495544	0.369021	2.70987
Gatc	0.353	0.169	0.143827	0.335673	0.502554	0.235608	2.08687	0.479186
Tmem44	0.147	0.034	0.143827	0.421719	0.162438	0.0254085	4.86996	0.20534
Ube2j2	0.765	0.602	0.143962	0.377452	1.81476	1.17001	1.54638	0.64667
F8	0.098	0.008	0.14397	0.387489	0.0988284	0.00848986	5.88585	0.169899
Pmvk	0.529	0.669	0.14397	0.388471	1.07095	2.072	0.519189	1.92608
Rere	0.451	0.263	0.145196	0.295333	0.710306	0.420927	1.67153	0.598256
Nfkbiz	0.431	0.254	0.145907	0.404381	1.16428	0.469897	2.44695	0.408672
Capg	0.118	0.271	0.147149	0.415698	0.162301	0.529757	0.319221	3.13263
Traf4	0.118	0.017	0.147149	0.389553	0.130785	0.0185595	4.92954	0.202859
Ddx41	0.255	0.424	0.147149	0.452954	0.282795	0.625789	0.460522	2.17145
Lyrm9	0.255	0.11	0.147149	0.480886	0.410935	0.113763	3.40113	0.29402
Zfhx3	0.118	0.017	0.147808	0.280224	0.154096	0.0352435	3.62695	0.275714
Atp2b1	0.314	0.5	0.147973	0.357338	0.484049	0.968266	0.505026	1.9801
Bmp3	0	0.085	0.147973	0.351445	0	0.155768	0.0603253	16.5768
Ppp1r17	0	0.085	0.147973	0.231616	0	0.360891	0.0269621	37.0891
Galnt2	0.5	0.305	0.147973	0.367828	0.868251	0.488892	1.7604	0.568052
Plec	0.314	0.517	0.147973	0.304416	0.633987	1.07014	0.596207	1.67727
Hras	0.588	0.356	0.148442	0.323678	0.90444	0.587585	1.53022	0.653499
Pola2	0.186	0.059	0.148445	0.422397	0.34582	0.0686997	4.52123	0.221179
Mbd6	0.245	0.093	0.149181	0.341895	0.315592	0.122703	2.45353	0.407576
Zbtb7c	0.029	0.144	0.149181	0.431784	0.0245925	0.185571	0.176879	5.65357
Ndufa4	0.99	0.975	0.149181	0.395388	7.08934	8.78768	0.806956	1.23922
Exoc3	0.255	0.102	0.149181	0.216545	0.312169	0.170889	1.78103	0.561472
Mlf2	0.931	0.881	0.149181	0.320617	4.52878	3.57894	1.26466	0.790728
Usf2	0.431	0.254	0.149856	0.352602	0.701194	0.377356	1.83602	0.544655
Ahcyl2	0.392	0.212	0.149856	0.273934	0.737044	0.411156	1.77379	0.563763
Apcdd1	0.304	0.136	0.150952	0.235622	0.630491	0.321782	1.93046	0.518012
Dcaf7	0.314	0.153	0.151725	0.304829	0.571876	0.231995	2.4045	0.415887
Esrra	0.147	0.034	0.154268	0.344446	0.162858	0.0396425	3.48206	0.287187
LOC103692716	0.882	0.746	0.154268	0.360018	3.61278	2.50545	1.44021	0.694343
Wnt2b	0.216	0.076	0.155652	0.335695	0.287424	0.105341	2.57864	0.387801
Tax1bp1	0.873	0.881	0.155652	0.367775	2.92313	3.87494	0.755001	1.3245
Atp13a2	0.235	0.085	0.158809	0.270386	0.256555	0.117609	2.08885	0.478733
Egr2	0.294	0.136	0.159068	0.395252	0.735041	0.259902	2.76042	0.362264
RGD1304704	0.931	0.746	0.159068	0.337887	2.91953	2.20807	1.32076	0.757141
Atp6v0c	0.971	0.975	0.159068	0.359406	6.84495	8.12997	0.842133	1.18746
Slc25a4	0.971	0.983	0.159068	0.433725	9.39534	11.352	0.827793	1.20803
Tp53i13	0.412	0.203	0.159068	0.233644	0.541612	0.339768	1.57708	0.634084
Pfdn4	0.382	0.542	0.159068	0.44335	0.551665	1.02147	0.54453	1.83644
Tpst1	0.343	0.161	0.159068	0.31091	0.48961	0.254766	1.88698	0.529946
Nup37	0.216	0.076	0.159068	0.287976	0.272903	0.110245	2.35271	0.425041
Snapin	0.902	0.754	0.159068	0.42798	3.20887	2.30601	1.38983	0.71951
Cirbp	0.176	0.331	0.160765	0.474575	0.194228	0.672485	0.299241	3.34179
Rgs3	0.402	0.22	0.160765	0.3494	0.716658	0.365035	1.93757	0.51611
Hdgfrp2	0.52	0.314	0.162365	0.333899	0.768988	0.465692	1.63759	0.610654
Rnf10	0.755	0.542	0.165943	0.38021	1.7305	1.17216	1.4723	0.679208
Hadha	0.255	0.432	0.169535	0.297503	0.394284	0.682361	0.583921	1.71256
Rnf145	0.402	0.237	0.170592	0.365905	0.662653	0.338624	1.92945	0.518282
Ide	0.225	0.085	0.170592	0.28045	0.348617	0.14786	2.27174	0.440192
Srrm1	0.608	0.771	0.170592	0.326762	1.27616	1.84366	0.69385	1.44123
Mrgprf	0.186	0.059	0.170592	0.358671	0.240709	0.0722611	3.04772	0.328114
Phip	0.304	0.475	0.170592	0.41299	0.409984	0.793323	0.522808	1.91275
Anp32b	0.745	0.585	0.174884	0.293432	1.87856	1.37786	1.36078	0.734873
Trib3	0.108	0.263	0.176456	0.286008	0.337618	0.987806	0.348383	2.87041
Lsg1	0.059	0.186	0.177976	0.412095	0.0506084	0.220805	0.262596	3.80814
Fam221a	0.069	0	0.179025	0.347655	0.105288	0	11.5288	0.0867393
Cdon	0.069	0	0.179025	0.347757	0.09486	0	10.486	0.0953653
Slc6a12	0.069	0	0.179025	0.347385	0.0901855	0	10.0186	0.0998148
Grik4	0.069	0	0.179025	0.324864	0.084644	0	9.4644	0.105659
Wdr55	0.412	0.576	0.179025	0.346892	0.728546	1.20467	0.60802	1.64468
Daw1	0.284	0.127	0.179025	0.266227	0.559971	0.262847	2.08897	0.478704
Map2k7	0.157	0.042	0.179753	0.383881	0.202418	0.0479835	3.66342	0.272969
Nrap	0.108	0.017	0.181728	0.392613	0.119471	0.0107563	6.23767	0.160316
Gnas.1	0.882	0.856	0.181728	0.351891	4.02503	2.97005	1.35401	0.738544
RT1-CE5	0.745	0.653	0.181728	0.499433	2.71302	1.52557	1.7733	0.563921
Coq2	0.157	0.042	0.181728	0.34348	0.214358	0.0533386	3.5422	0.282311
Srrm2	0.833	0.881	0.181849	0.393316	2.71907	3.81333	0.713793	1.40097
Tesk1	0.176	0.059	0.181849	0.45546	0.266629	0.0501779	4.59686	0.21754
Crem	0.451	0.653	0.182241	0.172364	1.56731	2.03605	0.770905	1.29718
Glrx3	0.608	0.746	0.182241	0.472746	1.25099	2.11156	0.594369	1.68246
Plg	0.108	0.017	0.182241	0.38586	0.164039	0.0149375	6.97902	0.143287
Ppp2cb	0.324	0.161	0.182241	0.316504	0.551278	0.2534	2.13089	0.469287
Rpl19	1	0.992	0.183031	0.411926	33.4452	29.0616	1.15079	0.868971
Frmpd1	0.01	0.102	0.18342	0.327861	0.0150375	0.146451	0.160034	6.24866
Chst14	0.108	0.017	0.188813	0.344661	0.140156	0.016563	5.65281	0.176903
Limk2	0.088	0.008	0.189346	0.373063	0.108533	0.004514	8.16684	0.122446
Nbeal1	0.108	0.246	0.189346	0.430225	0.120266	0.388223	0.327117	3.05701
Dcaf6	0.049	0.169	0.189346	0.340244	0.0556755	0.19511	0.320196	3.12308
Deaf1	0.206	0.076	0.189346	0.401287	0.232851	0.072629	2.93906	0.340245
Gnl2	0.069	0.195	0.189346	0.426005	0.0599289	0.295819	0.228661	4.37328
Atpaf1	0	0.076	0.189346	0.365977	0	0.0795395	0.111683	8.95395
Il4r	0.304	0.153	0.189544	0.447502	0.583663	0.196837	2.8702	0.348408
Adi1	0.618	0.449	0.191503	0.359452	1.21924	0.77332	1.56927	0.637238
Mpped2	0.451	0.28	0.191503	0.390526	0.875216	0.449767	1.92536	0.519384
Csrnp1	0.578	0.398	0.191503	0.337162	1.66183	0.977012	1.69383	0.590378
Rps3a	1	0.966	0.194188	0.327431	17.1016	14.5989	1.17131	0.853742
Adamts10	0.294	0.136	0.194468	0.306634	0.39365	0.186132	2.05806	0.485895
Fads1	0.343	0.178	0.195388	0.329589	0.551106	0.277536	1.95143	0.512445
Dnlz	0.569	0.381	0.197249	0.353944	1.13104	0.657144	1.71033	0.584681
Clu	0.971	0.992	0.197249	0.388367	51.4213	68.2137	0.753863	1.3265
Camk2n1	0.353	0.186	0.200731	0.288722	0.581217	0.324178	1.76917	0.565237
Cacng4	0.167	0.051	0.201097	0.313348	0.241939	0.0717211	3.08291	0.324369
Ubqln4	0.255	0.102	0.205101	0.263584	0.292248	0.145582	1.94269	0.514751
Rftn1	0.088	0.22	0.205101	0.405681	0.108061	0.39524	0.291335	3.43247
Pelo	0.667	0.458	0.20998	0.30954	1.5862	1.05058	1.50503	0.664439
Hsd11b1	0.549	0.703	0.214552	0.307571	2.19414	3.37518	0.651115	1.53583
Fam111a	0.265	0.119	0.214552	0.317843	0.32681	0.143677	2.19167	0.456273
Pten	0.186	0.068	0.214552	0.409459	0.243613	0.0642322	3.41648	0.292699
Flywch1	0.51	0.331	0.217669	0.369627	1.00051	0.565655	1.75542	0.569665
Fn3krp	0.363	0.195	0.217669	0.271368	0.523787	0.307698	1.68017	0.595177
Akt1	0.245	0.102	0.217669	0.257446	0.331278	0.166734	1.93103	0.517858
Bloc1s3	0.265	0.119	0.217669	0.347995	0.33683	0.150249	2.16431	0.46204
Cc2d1a	0.176	0.059	0.217669	0.385339	0.198026	0.0540287	3.24895	0.307792
Ivd	0.461	0.585	0.217669	0.461806	0.767241	1.40652	0.548697	1.8225
Atp5g2	0.98	0.898	0.217669	0.359254	5.61946	4.55494	1.23319	0.810902
Csk	0.235	0.102	0.217669	0.405052	0.316669	0.101363	2.93337	0.340905
Lpl	0.951	0.966	0.221387	0.460867	13.2214	18.4626	0.716272	1.39612
Optn	0.127	0.271	0.222002	0.398126	0.13384	0.431654	0.325684	3.07046
Rom1	0.549	0.695	0.224346	0.0464249	1.72452	1.85027	0.932403	1.0725
Rpl18	1	0.966	0.225033	0.353863	12.6194	10.8639	1.16144	0.860997
Rbms2	0.618	0.415	0.22824	0.32663	1.15357	0.755295	1.52042	0.657714
Vstm4	0.176	0.059	0.23109	0.354192	0.266123	0.0718653	3.3729	0.296481
Tubb2a	0.794	0.831	0.235941	0.395436	3.34822	5.02963	0.666362	1.50069
Ripply3	0.225	0.093	0.236752	0.278893	0.301095	0.134793	2.14855	0.465431
Anxa1	0.882	0.847	0.236752	0.39193	10.5233	18.3996	0.572161	1.74776
Ahi1	0.196	0.356	0.236767	0.342903	0.254534	0.55493	0.468259	2.13557
Parvb	0.039	0.144	0.238064	0.396416	0.0272527	0.208447	0.170535	5.86392
Cyb561d2	0.343	0.178	0.238064	0.2324	0.436232	0.266661	1.61292	0.619993
Abi3bp	0.657	0.72	0.238405	0.411766	1.64195	2.62771	0.626283	1.59672
Bop1	0.088	0.229	0.241819	0.354456	0.101564	0.329453	0.328659	3.04267
Efhd1	0.314	0.169	0.241819	0.419858	0.510951	0.193388	2.56137	0.390417
Rnf220	0.147	0.042	0.241819	0.372321	0.162469	0.0389282	3.52494	0.283693
Nid2	0.206	0.076	0.243605	0.295646	0.265525	0.112295	2.25294	0.443864
Abhd8	0.529	0.381	0.245017	0.280566	1.10663	0.714039	1.54223	0.648412
Rbfox2	0.363	0.203	0.245606	0.180424	0.525478	0.354152	1.47048	0.680051
Cox7c	0.961	0.966	0.245606	0.361191	6.53629	7.89839	0.827765	1.20807
Nelfb	0.412	0.246	0.245606	0.320825	0.670229	0.371673	1.78223	0.561094
Wdr43	0.157	0.288	0.245637	0.399762	0.155823	0.449274	0.361054	2.76967
Arid5a	0.52	0.356	0.246476	0.344034	1.57148	0.873186	1.79066	0.558454
Prrx2	0.637	0.508	0.247721	0.430694	1.73249	1.01485	1.70024	0.588153
Ntrk3	0.137	0.034	0.249727	0.153472	0.139396	0.0714448	1.83432	0.545161
Tssc4	0.422	0.246	0.249727	0.18963	0.593197	0.407921	1.44333	0.692844
Mapre3	0.529	0.347	0.249727	0.297322	0.894135	0.594363	1.49601	0.668443
Rpl28	1	0.992	0.249727	0.380618	13.2128	11.26	1.17328	0.852311
Lrp8	0.275	0.127	0.251776	0.248278	0.434427	0.229687	1.8542	0.539317
Pdia4	0.549	0.339	0.251776	0.208906	0.957779	0.686121	1.39024	0.719298
Son	0.902	0.898	0.253632	0.31472	3.33123	4.55655	0.731675	1.36673
Ppm1f	0.157	0.051	0.253687	0.392454	0.203112	0.0398426	4.2757	0.23388
Nr2f6	0.441	0.263	0.253687	0.334791	0.625787	0.349392	1.76906	0.565272
Emid1	0.392	0.237	0.253687	0.342144	0.724673	0.394616	1.81573	0.550742
Entpd1	0.098	0.017	0.253687	0.366253	0.1519	0.0111874	7.64131	0.130868
Ripk1	0.186	0.068	0.253687	0.369829	0.229532	0.0684305	3.05407	0.327432
Hmgn3	0.833	0.695	0.253687	0.312481	2.70732	2.078	1.3014	0.768406
Npdc1	0.706	0.525	0.253687	0.275966	1.52167	1.07335	1.41382	0.707303
Sertad4	0.118	0.025	0.253687	0.175841	0.174409	0.0753651	2.16024	0.462912
Atp6ap2	0.588	0.678	0.253687	0.373447	1.17584	1.76767	0.667073	1.49909
Nudt4	0.706	0.5	0.253687	0.357562	1.68747	1.08205	1.55439	0.643339
Slc25a39	0.765	0.593	0.253687	0.260838	2.12082	1.5529	1.36337	0.733477
Zbtb16	0	0.068	0.253687	0.351746	0	0.0671675	0.129588	7.71675
Srgap1	0	0.068	0.253687	0.321691	0	0.124991	0.0740788	13.4991
Stk39	0.186	0.068	0.254836	0.34916	0.238043	0.0749632	2.91942	0.342534
Htra1	0.824	0.881	0.255581	0.394384	4.05996	5.90243	0.688374	1.4527
LOC680875	0.059	0	0.255581	0.336656	0.0762147	0	8.62147	0.115989
Pla2g6	0.059	0	0.255581	0.298908	0.0731351	0	8.31351	0.120286
Syt11	0.196	0.076	0.255581	0.384009	0.35962	0.105334	3.20478	0.312034
Golga7	0.608	0.441	0.255581	0.407777	1.17209	0.661529	1.76029	0.568088
Gadd45g	0.863	0.788	0.25588	0.272962	9.77727	6.9158	1.41316	0.707633
Ubxn6	0.578	0.407	0.256162	0.409278	1.0408	0.602351	1.71601	0.582748
Arfip2	0.412	0.237	0.258791	0.288634	0.588462	0.33786	1.72041	0.581257
Plin2	0.118	0.025	0.259441	0.138791	0.126199	0.0613061	1.91007	0.523542
Atp1b2	0.824	0.737	0.260411	0.345875	2.81138	2.08865	1.34438	0.743837
Itpkc	0.431	0.246	0.26442	0.23829	1.07893	0.651842	1.6453	0.607793
Chpf	0.686	0.5	0.267457	0.226423	1.2625	0.956412	1.31672	0.759462
Sh3gl1	0.343	0.186	0.267478	0.26799	0.608004	0.330014	1.81758	0.550181
Hspb2	0.324	0.169	0.268442	0.114143	0.454577	0.324069	1.39066	0.719081
Gdf11	0.147	0.042	0.268442	0.276581	0.179163	0.0604504	2.68506	0.372432
Dlg1	0.147	0.042	0.268442	0.218924	0.203729	0.0850656	2.24823	0.444795
Fahd2a	0.373	0.212	0.268442	0.291397	0.449164	0.265385	1.66735	0.599753
Fus	0.657	0.746	0.268442	0.431096	1.33345	2.08534	0.641159	1.55968
Ddit4	0.461	0.653	0.268442	0.266448	1.97335	3.22256	0.613556	1.62984
Reck	0.324	0.195	0.268442	0.482161	0.593166	0.212628	2.7093	0.369098
Csf1	0.206	0.085	0.268442	0.36388	0.334909	0.0989704	3.16517	0.315939
Ndufa8	0.745	0.593	0.268442	0.327376	1.75405	1.25511	1.39439	0.71716
Slc15a4	0.039	0.144	0.268588	0.323708	0.0531528	0.207071	0.290932	3.43723
Kdsr	0.186	0.331	0.271245	0.399531	0.205135	0.503703	0.418792	2.38782
Eef1b2	0.961	0.856	0.271583	0.394392	4.70028	3.59112	1.308	0.764524
Ecd	0.098	0.017	0.271583	0.302599	0.0858272	0.0193771	3.26197	0.306563
Lhpp	0.343	0.186	0.272087	0.304965	0.535921	0.269753	1.95144	0.512443
Bak1	0.059	0.169	0.272087	0.382207	0.0517202	0.219667	0.268738	3.72109
Zfand2b	0.324	0.169	0.272087	0.314567	0.446318	0.229792	1.90297	0.525494
Zkscan5	0.098	0.017	0.272087	0.352855	0.101456	0.0175709	4.04253	0.24737
Coprs	0.431	0.254	0.272087	0.334501	0.652583	0.364023	1.7715	0.564492
Svil	0.186	0.068	0.272087	0.340981	0.297142	0.0923354	3.00133	0.333186
Chkb	0.127	0.034	0.272272	0.367549	0.149636	0.032265	3.77702	0.264759
Hpcal1	0.284	0.153	0.272272	0.432011	0.512852	0.154932	3.1701	0.315448
Ostc	0.725	0.771	0.272494	0.325246	1.60366	2.20288	0.729209	1.37135
Pccb	0.078	0.203	0.272494	0.344392	0.0859391	0.244861	0.376437	2.65649
Plat	0.755	0.78	0.272954	0.397855	3.06249	4.74229	0.646529	1.54672
Fcf1	0.314	0.449	0.273163	0.343221	0.394352	0.691996	0.576004	1.7361
Taldo1	0.794	0.831	0.274411	0.310643	2.72994	3.66791	0.744972	1.34233
C2cd4d	0.098	0.017	0.274428	0.318067	0.106925	0.0219204	3.66303	0.272998
Iqcb1	0.186	0.068	0.274484	0.254923	0.237918	0.103578	2.1828	0.458128
Mbd3	0.637	0.492	0.274484	0.369669	1.51383	0.956747	1.57625	0.634419
Msl3	0.294	0.136	0.276965	0.16806	0.3326	0.221249	1.48152	0.674983
Cox6b1	0.892	0.932	0.276965	0.360303	3.9413	4.93511	0.799032	1.25151
Hcfc2	0.078	0.008	0.277029	0.333739	0.0687321	0.00799715	4.3747	0.228587
Ptms	0.99	0.941	0.277029	0.300215	9.16154	7.56822	1.21025	0.826275
Slc19a2	0.5	0.339	0.277034	0.29906	1.13547	0.723029	1.56265	0.639939
Rwdd2b	0.098	0.017	0.277034	0.193559	0.122815	0.0432147	2.49583	0.400669
Ergic3	0.804	0.653	0.277034	0.325716	2.29762	1.72289	1.33166	0.750945
Plch1	0.255	0.127	0.277034	0.417808	0.363359	0.131997	2.62934	0.380323
Lrrc17	0.127	0.034	0.277034	0.31887	0.212974	0.0536637	3.50237	0.285521
Dctn1	0.471	0.305	0.277034	0.237871	0.776445	0.531742	1.4517	0.688849
Klhl5	0.245	0.119	0.277034	0.394346	0.304244	0.111791	2.58019	0.387568
Lmx1a	0.196	0.076	0.277034	0.331433	0.237218	0.0854636	2.58966	0.386152
Arl4a	0.725	0.805	0.277445	0.376845	2.80686	4.29634	0.654121	1.52877
Pank1	0.098	0.017	0.279688	0.189312	0.102634	0.0374776	2.37236	0.42152
Rnf103	0.392	0.229	0.279688	0.31808	0.659985	0.359668	1.8124	0.551756
Snapc3	0.137	0.263	0.279688	0.413764	0.138943	0.432594	0.336523	2.97156
Vamp8	0.314	0.161	0.279688	0.111821	0.403151	0.299888	1.33323	0.75006
Naa60	0.176	0.068	0.281343	0.331657	0.197391	0.0626668	2.854	0.350385
Kank1	0.422	0.246	0.281343	0.272778	0.737206	0.44738	1.63367	0.61212
Smim12	0.559	0.39	0.282452	0.335636	0.922376	0.586407	1.56332	0.639663
Sdcbp	0.539	0.669	0.282877	0.350814	1.06045	1.6018	0.664133	1.50572
Glrx	0.275	0.127	0.285576	0.278312	0.334672	0.1789	1.82462	0.548059
Gatad2a	0.275	0.136	0.286471	0.32977	0.377615	0.172286	2.12641	0.470276
Rhoq	0.392	0.22	0.286594	0.253648	0.582504	0.352163	1.63601	0.611242
Klf7	0.284	0.136	0.287193	0.12137	0.369878	0.268162	1.36567	0.732242
Sbf1	0.167	0.059	0.287193	0.356178	0.309299	0.0727612	3.85807	0.259197
Sympk	0.127	0.034	0.287193	0.330231	0.161701	0.0354985	3.77377	0.264987
Nars	0.471	0.593	0.287193	0.337729	0.780879	1.24534	0.630014	1.58727
Ttl	0.01	0.085	0.287193	0.36372	0.00501249	0.0795899	0.167569	5.96769
Nr4a3	0.216	0.093	0.287876	0.241572	0.514844	0.224621	2.23698	0.44703
Sirpa	0.216	0.093	0.287876	0.349057	0.287152	0.104059	2.60525	0.38384
Mt2A	0.333	0.483	0.288463	0.443626	6.92201	31.1444	0.222505	4.49428
Rnf25	0.196	0.076	0.288463	0.299377	0.205981	0.0806369	2.38292	0.419653
Rnf144a	0.225	0.093	0.288463	0.23163	0.215246	0.116932	1.77454	0.563527
Szrd1	0.52	0.356	0.288853	0.352626	0.762444	0.467823	1.61659	0.618585
Irak1	0.137	0.042	0.288853	0.364892	0.16591	0.0370425	3.73939	0.267423
Ufl1	0.284	0.407	0.288853	0.40363	0.362658	0.859813	0.428434	2.33408
Eif2s2	0.706	0.729	0.288853	0.434317	1.37703	2.17532	0.634703	1.57554
Ndufa5	0.765	0.797	0.288853	0.383306	2.05938	2.88311	0.71528	1.39805
Anks1a	0.108	0.025	0.288853	0.396218	0.12132	0.0177493	4.73238	0.21131
Slc1a1	0.422	0.508	0.288853	0.461005	0.661791	1.71674	0.389051	2.57036
LOC100365839	0.392	0.237	0.288853	0.284439	0.5401	0.324532	1.64439	0.608129
Resp18	0.461	0.602	0.290982	0.211316	1.17008	1.68955	0.694349	1.4402
Wfikkn2	0.01	0.085	0.290982	0.342721	0.00899855	0.0943944	0.181988	5.49486
Rabep2	0.265	0.119	0.291224	0.178465	0.310057	0.193293	1.57436	0.635179
RGD1559896	0.216	0.093	0.291898	0.240378	0.265324	0.1321	1.93753	0.51612
Tmem87a	0.039	0.136	0.292109	0.372154	0.0359462	0.179253	0.242776	4.11902
Atat1	0.284	0.144	0.292109	0.316292	0.372058	0.188153	1.9281	0.518646
Tmem14c	0.765	0.593	0.292109	0.266849	1.93093	1.47142	1.31018	0.763254
Jun	1	0.941	0.293124	0.255588	27.7592	22.8577	1.21434	0.82349
Ddx39a	0.078	0.195	0.293124	0.338065	0.0878796	0.272694	0.346238	2.88819
Zc3h12a	0.137	0.042	0.293801	0.367977	0.257407	0.0476017	4.64235	0.215408
Grcc10	0.706	0.551	0.294186	0.348158	1.67861	1.15539	1.44897	0.690146
Ano1	0.549	0.39	0.294644	0.336588	1.40285	0.844004	1.65438	0.604454
Atp5o	0.912	0.907	0.29522	0.352435	3.96444	4.97378	0.797475	1.25396
LOC500956	0.265	0.127	0.29522	0.290235	0.426932	0.202177	2.05928	0.485607
Akap9	0.382	0.5	0.295993	0.432307	0.55366	1.21043	0.461853	2.16519
Mrps16	0.686	0.534	0.295993	0.336299	1.42012	0.986086	1.43574	0.696507
Serpinh1	0.941	0.831	0.295993	0.216427	4.80634	3.9674	1.21093	0.825813
Dxo	0.206	0.085	0.295993	0.334311	0.217283	0.0822217	2.46453	0.405758
Decr2	0.265	0.127	0.297127	0.284959	0.311727	0.15225	1.9829	0.504311
Triobp	0.127	0.034	0.299218	0.252497	0.152002	0.0547374	2.50245	0.399609
Enc1	0.078	0.195	0.299954	0.335763	0.0890035	0.262977	0.36268	2.75725
Psmb1	0.912	0.898	0.302986	0.35317	3.62828	4.58763	0.791338	1.26368
Cd81	0.98	0.992	0.303252	0.326212	17.0236	20.2082	0.842488	1.18696
Bmp15	0.275	0.136	0.305377	0.321682	0.315289	0.153642	1.98781	0.503066
Ap3d1	0.52	0.356	0.305377	0.30989	0.934955	0.58651	1.58414	0.631257
Zic2	0.137	0.042	0.305377	0.34581	0.160038	0.0427121	3.22579	0.310001
Ercc2	0.029	0.119	0.305729	0.348739	0.0227454	0.171258	0.180657	5.53537
Use1	0.892	0.746	0.305729	0.245616	2.79206	2.26019	1.23428	0.810187
Ostm1	0.412	0.271	0.306089	0.372538	0.66885	0.321993	2.04477	0.489053
Spata2L	0.029	0.119	0.308208	0.344021	0.0267554	0.156777	0.220386	4.5375
Mllt3	0.314	0.178	0.308208	0.338328	0.529988	0.23574	2.19739	0.455085
Pgk1	0.833	0.822	0.308982	0.331463	2.59512	3.43313	0.756614	1.32168
Rpl23	1	0.992	0.308982	0.275385	17.0931	15.0809	1.13333	0.882353
Rpia	0.176	0.322	0.308982	0.288119	0.268261	0.501222	0.544306	1.8372
Rpl7	0.99	0.983	0.308982	0.349183	15.7348	13.4339	1.17115	0.853863
Tmem164	0.255	0.119	0.308982	0.209238	0.361082	0.200367	1.76397	0.566902
Pcnp	0.304	0.169	0.308982	0.234568	0.447232	0.243807	1.80149	0.555096
P2ry6	0.598	0.653	0.308982	0.378153	1.51829	2.35814	0.645353	1.54954
Ndufa10	0.52	0.636	0.308982	0.368996	0.837029	1.28782	0.652656	1.5322
Sdad1	0	0.059	0.308982	0.325124	0	0.0547785	0.154372	6.47785
Syt6	0	0.059	0.308982	0.299754	0	0.0649873	0.133356	7.49873
Sept9	0	0.059	0.308982	0.285152	0	0.0868382	0.103265	9.68382
Lin7c	0	0.059	0.308982	0.264151	0	0.106719	0.0856761	11.6719
Arc	0	0.059	0.308982	0.276079	0	0.114952	0.0800307	12.4952
Tyrp1	0	0.059	0.308982	0.279757	0	0.143402	0.0651881	15.3402
Foxj2	0.127	0.034	0.309757	0.107349	0.115521	0.0719063	1.53249	0.652531
Thada	0.108	0.025	0.311683	0.263446	0.118031	0.0353899	2.82068	0.354524
Myh10	0.167	0.059	0.311683	0.229528	0.230254	0.103849	2.11028	0.473871
Ptger2	0.059	0.161	0.311683	0.360725	0.0701492	0.356194	0.218871	4.5689
Zc3h10	0.137	0.042	0.312309	0.316136	0.200438	0.0559616	3.19032	0.313449
Klhl7	0.255	0.127	0.312726	0.342843	0.417665	0.178577	2.26785	0.440947
Ppp1r15a	0.931	0.881	0.312726	0.31093	6.65195	5.05963	1.31409	0.760982
Rapgef5	0.108	0.025	0.317361	0.326999	0.131154	0.0268465	3.83086	0.261038
Lsm14a	0.52	0.381	0.320094	0.334832	1.06149	0.661291	1.59616	0.626503
Eif3m	0.716	0.797	0.320094	0.283826	1.61851	2.0961	0.773237	1.29326
Hspa9	0.353	0.5	0.320094	0.306161	0.594244	0.958177	0.624104	1.6023
Umps	0.059	0.161	0.320094	0.377108	0.0496512	0.189451	0.299077	3.34362
Mtap	0.245	0.11	0.32117	0.269731	0.339682	0.163794	2.01205	0.497005
Usp38	0.108	0.025	0.321457	0.274745	0.123314	0.0335604	3.06045	0.32675
Uqcr10	0.912	0.915	0.321457	0.325514	3.97154	4.84335	0.82037	1.21896
Rassf1	0.559	0.381	0.321457	0.27341	1.18628	0.729574	1.61752	0.61823
Uvrag	0.078	0.195	0.322058	0.328562	0.0936264	0.29099	0.344285	2.90457
Cers2	0.608	0.703	0.324859	0.330707	1.14405	1.61128	0.711815	1.40486
Mrpl55	0.569	0.381	0.324859	0.215516	0.845119	0.630464	1.33516	0.748977
Ifi44	0.225	0.102	0.324859	0.115163	0.29925	0.209237	1.41057	0.708931
Mex3c	0.137	0.042	0.324859	0.245068	0.255192	0.086685	2.74285	0.364585
Timm50	0.118	0.246	0.324859	0.296886	0.160767	0.34117	0.486281	2.05642
Cdo1	0.314	0.466	0.326857	0.364379	0.619816	1.48119	0.422358	2.36766
Gstm1	0.725	0.602	0.327072	0.294671	2.62765	1.71607	1.52813	0.654396
Amdhd2	0.186	0.076	0.327691	0.332379	0.22134	0.0792045	2.59336	0.3856
Dnajc4	0.353	0.195	0.327691	0.283714	0.499191	0.282429	1.74125	0.574301
Fut8	0.392	0.229	0.327691	0.287114	0.611755	0.352157	1.71681	0.582476
Bok	0.363	0.22	0.32793	0.322076	0.608938	0.319054	1.88096	0.531643
RGD1302996	0.147	0.051	0.32793	0.29475	0.181788	0.0602191	2.73128	0.366128
Timm13	0.843	0.695	0.32793	0.330788	2.81455	2.16589	1.29811	0.77035
Mrpl13	0.578	0.424	0.329566	0.336986	1.01727	0.655986	1.54248	0.648305
Ndufc1	0.5	0.314	0.330249	0.240769	0.768171	0.537966	1.42011	0.704172
Eef2	1	0.975	0.330249	0.297506	8.31273	7.19011	1.15592	0.865114
Mrpl10	0.127	0.254	0.330249	0.240532	0.185188	0.373094	0.509504	1.96269
Rnf31	0.108	0.025	0.330249	0.281684	0.082342	0.0248374	2.65066	0.377265
Mpzl2	0.608	0.407	0.330249	0.242508	1.30909	0.941168	1.38681	0.721082
Spats2l	0.549	0.339	0.330249	0.187973	0.818586	0.619769	1.3157	0.760053
Actr1a	0.461	0.297	0.330249	0.277864	0.797548	0.472083	1.67512	0.596971
Mut	0.108	0.025	0.330249	0.266754	0.140327	0.0412607	2.93259	0.340996
Gna12	0.275	0.144	0.330249	0.358271	0.371962	0.154488	2.32212	0.430641
Slc12a9	0.118	0.034	0.330249	0.347842	0.191727	0.0270681	5.44206	0.183754
Zdhhc7	0.245	0.119	0.330249	0.299522	0.403695	0.173054	2.25997	0.442484
Mtx1	0.373	0.212	0.330249	0.274548	0.46279	0.280573	1.62709	0.614593
Agpat2	0.049	0	0.330249	0.290487	0.0982317	0	10.8232	0.0923944
Krtcap3	0.049	0	0.330249	0.293432	0.0948779	0	10.4878	0.095349
Cbfa2t2	0.049	0	0.330249	0.269544	0.0939747	0	10.3975	0.0961772
Bcl11b	0.049	0	0.330249	0.306717	0.0850205	0	9.50205	0.10524
Zfp282	0.049	0	0.330249	0.279347	0.0830533	0	9.30533	0.107465
Dixdc1	0.049	0	0.330249	0.285306	0.0705788	0	8.05788	0.124102
PCOLCE2	0.049	0	0.330249	0.294924	0.0705087	0	8.05087	0.12421
Bcorl1	0.049	0	0.330249	0.286355	0.0611384	0	7.11384	0.140571
Myh7b	0.049	0	0.330249	0.251684	0.0562055	0	6.62055	0.151045
Tekt2	0.049	0	0.330249	0.25409	0.0559878	0	6.59878	0.151543
LOC497940	0.049	0	0.330249	0.323491	0.055522	0	6.5522	0.15262
Aknad1	0.049	0	0.330249	0.303616	0.0554086	0	6.54086	0.152885
Mmp19	0.049	0	0.330249	0.318343	0.0538088	0	6.38088	0.156718
Dcbld1	0.049	0	0.330249	0.266127	0.0535195	0	6.35195	0.157432
Lrrc55	0.049	0	0.330249	0.273571	0.0488223	0	5.88223	0.170004
Jdp2	0.049	0	0.330249	0.329985	0.047998	0	5.7998	0.17242
Cidea	0.049	0	0.330249	0.315002	0.0472975	0	5.72975	0.174528
Plekhm1	0.049	0	0.330249	0.323401	0.0360376	0	4.60376	0.217214
Adcy9	0.088	0.017	0.330689	0.338478	0.120686	0.01614	4.99947	0.200021
Fli1	0.088	0.017	0.330689	0.319498	0.10126	0.0155301	4.35798	0.229464
Fkbp1a	0.941	0.949	0.330699	0.421822	4.81393	6.4357	0.748395	1.33619
Dnajc18	0.176	0.068	0.334873	0.300823	0.200091	0.0774067	2.4036	0.416042
Erich1	0.225	0.102	0.335669	0.234878	0.292265	0.144643	1.9546	0.511612
Zeb1	0.255	0.136	0.335669	0.361217	0.348386	0.13749	2.42989	0.411541
Atp6v0e1	0.971	0.915	0.335669	0.229065	6.17063	7.09396	0.870026	1.14939
Lrfn2	0.088	0.017	0.335669	0.308567	0.103294	0.0181951	4.01823	0.248866
Slc9a3r1	0.088	0.017	0.335669	0.246968	0.0834332	0.0229328	2.83708	0.352475
Timmdc1	0.422	0.263	0.335669	0.321603	0.630704	0.372083	1.67687	0.596349
Tp53inp2	0.412	0.246	0.335669	0.236468	0.607691	0.399971	1.50667	0.663716
Smarcd3	0.118	0.034	0.335669	0.339083	0.144224	0.0319688	3.67472	0.272129
Zfyve9	0.118	0.034	0.335669	0.332209	0.132286	0.0291643	3.63304	0.275251
Slc39a4	0.108	0.22	0.335727	0.335106	0.122988	0.412793	0.314547	3.17918
Trim39	0.206	0.085	0.335869	0.192173	0.252426	0.145279	1.69003	0.591706
Epm2aip1	0.324	0.178	0.336961	0.195149	0.515538	0.328115	1.55432	0.643368
Calcrl	0.088	0.017	0.336961	0.294806	0.183891	0.0334697	4.46037	0.224197
Fbxw17	0.167	0.068	0.337266	0.375782	0.206016	0.0540652	3.37182	0.296575
Klf4	0.931	0.898	0.337314	0.307876	16.8827	12.4548	1.35523	0.737881
Tes	0.333	0.186	0.337314	0.228666	0.476647	0.294769	1.59677	0.626263
RGD1310852	0.039	0.136	0.337923	0.19238	0.0596127	0.124463	0.51771	1.93158
LOC499235	0.255	0.127	0.337923	0.296778	0.325686	0.152987	2.05959	0.485533
Cd2bp2	0.304	0.178	0.338059	0.307788	0.385523	0.204519	1.84377	0.542368
St3gal2	0.157	0.059	0.338059	0.27336	0.267629	0.0867819	2.8686	0.348602
Mvb12b	0.245	0.119	0.338059	0.257469	0.301171	0.153636	1.9016	0.525872
Ndufa2	0.882	0.898	0.338838	0.290852	3.51522	4.26741	0.824149	1.21337
Ddx18	0.098	0.212	0.340695	0.368165	0.110668	0.367087	0.319999	3.12501
Ogfod2	0.088	0.017	0.340695	0.240926	0.0981928	0.0245676	3.12989	0.3195
U2af1	0.765	0.788	0.340956	0.381221	1.93107	2.73545	0.707012	1.4144
Sap30l	0.069	0.008	0.34135	0.353347	0.0701497	0.00410252	5.68336	0.175952
Uri1	0.314	0.475	0.34135	0.305765	0.509487	0.837445	0.613004	1.63131
Rad23a	0.196	0.085	0.342535	0.238068	0.280642	0.121577	2.20892	0.452711
Vamp5	0.206	0.093	0.342535	0.275045	0.293589	0.127833	2.20258	0.454013
Eif2b3	0.118	0.237	0.342535	0.266908	0.160284	0.327948	0.503874	1.98462
Ythdf1	0.333	0.186	0.342535	0.248832	0.524342	0.288954	1.78737	0.559481
Pomt2	0.441	0.28	0.342535	0.222586	0.730492	0.504155	1.44021	0.694342
Mob1a	0.284	0.153	0.342535	0.321915	0.517386	0.224755	2.24654	0.445128
Spata13	0.069	0.008	0.342535	0.304065	0.0884971	0.004514	6.78636	0.147354
RGD1565616	0.069	0.008	0.342535	0.332118	0.0730149	0.00543974	5.3767	0.185988
Kif2c	0.088	0.017	0.343963	0.268144	0.0831125	0.0214151	2.96394	0.337388
Myl6b	0.147	0.051	0.34409	0.0824198	0.192404	0.127593	1.47103	0.679798
Med8	0.167	0.068	0.344285	0.370817	0.223198	0.0569125	3.48512	0.286934
Slc25a33	0.225	0.364	0.344489	0.24006	0.44467	0.745751	0.601613	1.6622
Slit2	0.843	0.763	0.345078	0.333129	2.95334	2.11591	1.39391	0.717405
Gtpbp3	0.069	0.008	0.345078	0.333028	0.14173	0.00534741	9.88633	0.10115
Abcd1	0.118	0.034	0.346061	0.294832	0.107452	0.0318622	2.80568	0.356419
Mtcp1	0.284	0.153	0.346061	0.296074	0.40937	0.206066	1.94093	0.515217
Pid1	0.284	0.169	0.347933	0.446051	0.501767	0.184406	2.63246	0.379872
Ucp2	0.471	0.331	0.347965	0.314645	1.02393	0.634313	1.60471	0.623167
Zfp300	0.069	0.008	0.347965	0.318335	0.0784831	0.00749299	5.0582	0.197699
Nod1	0.088	0.017	0.347965	0.107262	0.106239	0.054457	1.80335	0.554522
Stom	0.735	0.814	0.348184	0.306163	2.04431	2.66389	0.768285	1.3016
Ptprk	0.167	0.068	0.348603	0.349323	0.1994	0.0597417	3.00251	0.333055
Ano10	0.118	0.034	0.350583	0.171971	0.12607	0.0588658	1.97587	0.506107
Prcp	0.216	0.093	0.350822	0.218433	0.285719	0.156652	1.77448	0.563547
Brd3	0.088	0.203	0.350822	0.311969	0.0954422	0.233437	0.43314	2.30872
Psenen	0.627	0.729	0.351475	0.23138	1.50369	1.92334	0.782939	1.27724
Rab5a	0.324	0.178	0.351608	0.266052	0.395482	0.232431	1.67256	0.597885
Helb	0.01	0.076	0.352374	0.294518	0.0087896	0.100078	0.170694	5.85843
Cnnm4	0.088	0.017	0.352374	0.140664	0.0706533	0.033951	1.83507	0.544938
Dnah1	0.029	0.11	0.352374	0.290324	0.0252508	0.202797	0.165654	6.03667
Dync1i2	0.49	0.602	0.352374	0.314806	0.867683	1.32835	0.655796	1.52487
Palld	0.069	0.008	0.352374	0.253975	0.104715	0.0180119	4.09523	0.244187
Traf5	0.069	0.008	0.352374	0.3057	0.0777639	0.0109363	4.19194	0.238553
Slc37a1	0.01	0.076	0.355384	0.311043	0.00934597	0.0738932	0.230602	4.33647
Plekhb2	0.5	0.356	0.355486	0.351658	0.984847	0.584118	1.67449	0.597196
Sardh	0.02	0.093	0.355486	0.327088	0.0140175	0.15201	0.148247	6.74551
Socs3	0.069	0.008	0.355486	0.238831	0.113805	0.024151	3.62521	0.275846
Zfp192	0.069	0.008	0.355486	0.288787	0.0605111	0.00958121	3.60096	0.277704
Dnm2	0.186	0.314	0.355486	0.346045	0.264829	0.582783	0.463624	2.15692
Scfd1	0.216	0.356	0.355486	0.321774	0.281148	0.517442	0.551999	1.8116
Mt1m	0.029	0.11	0.355486	0.345938	0.0273327	0.24442	0.146737	6.81493
Shc1	0.569	0.441	0.355486	0.257516	1.16043	0.823	1.40508	0.711703
Slc39a14	0.137	0.271	0.356178	0.142231	0.267035	0.386928	0.697948	1.43277
Dph7	0.118	0.034	0.356178	0.254521	0.111806	0.0403075	2.42123	0.413012
Psmb5	0.794	0.839	0.359029	0.347301	2.27093	2.98463	0.761672	1.3129
Megf8	0.216	0.102	0.35973	0.344265	0.375584	0.121211	2.93866	0.340291
Rab18	0.382	0.517	0.35973	0.34485	0.636862	1.08708	0.589619	1.69601
Taok3	0.275	0.136	0.360936	0.155596	0.31559	0.217292	1.43247	0.698093
Pomk	0.157	0.059	0.362073	0.200833	0.217976	0.106316	1.95997	0.510212
Aldh7a1	0.382	0.483	0.362152	0.435811	0.511447	1.00387	0.514315	1.94433
Rarres1	0.931	0.847	0.36375	0.320546	14.697	10.1689	1.44485	0.692115
Trak1	0.265	0.153	0.363757	0.40666	0.442506	0.168008	2.54205	0.393384
Sdccag8	0.284	0.144	0.363757	0.275276	0.42505	0.210833	1.97004	0.507603
Nr4a1	0.588	0.441	0.364745	0.251421	3.32413	2.11032	1.57246	0.635945
Slc27a4	0.196	0.085	0.364745	0.233128	0.208548	0.105052	1.89955	0.526439
Shisa5	0.794	0.686	0.364745	0.28623	2.19868	1.67994	1.30696	0.765135
Bcl2l1	0.353	0.195	0.364745	0.143804	0.447445	0.334062	1.32954	0.752139
Pfdn1	0.882	0.771	0.364745	0.305013	3.32972	2.63931	1.2606	0.793274
Vkorc1	0.873	0.78	0.364745	0.256883	3.30026	2.68114	1.23006	0.812971
Aldh16a1	0.127	0.042	0.365066	0.342979	0.178472	0.0440259	3.48856	0.286652
Esco1	0.059	0.153	0.366305	0.335597	0.0527961	0.31089	0.195694	5.11003
Zbtb38	0.147	0.28	0.366305	0.301473	0.225937	0.540528	0.428566	2.33336
RT1-CE10	0.804	0.72	0.366305	0.454141	4.29114	2.44207	1.75408	0.570099
Ttr	0.765	0.864	0.366524	0.113555	8.63985	10.8696	0.795054	1.25778
RGD1561252	0.382	0.237	0.368327	0.300281	0.676256	0.366366	1.82337	0.548434
RGD1311946	0.157	0.271	0.368327	0.360352	0.1717	0.407576	0.43513	2.29816
Tnc	0.02	0.093	0.368327	0.303036	0.0310581	0.197293	0.198068	5.04876
Dchs1	0.255	0.136	0.370236	0.244723	0.369736	0.198495	1.82132	0.549052
Ift43	0.48	0.576	0.372381	0.360982	0.723223	1.16046	0.626441	1.59632
Slc2a9	0.127	0.042	0.372381	0.307826	0.195864	0.0533417	3.25005	0.307688
Samd4b	0.304	0.169	0.372637	0.0972598	0.421594	0.319479	1.30993	0.763401
Ints4	0.206	0.102	0.372809	0.379125	0.336055	0.111358	2.85151	0.350691
Col9a2	0.02	0.093	0.372809	0.28946	0.0175416	0.127265	0.200646	4.9839
Jmjd1c	0.598	0.458	0.372809	0.280611	1.48694	0.988219	1.49961	0.666841
Cnnm3	0.118	0.034	0.372809	0.262759	0.147469	0.0452892	2.84809	0.351112
Lgals3bp	0.471	0.322	0.372809	0.239634	0.924309	0.628569	1.46313	0.683466
Lix1l	0.637	0.492	0.372809	0.224398	1.26333	0.954208	1.32059	0.757235
Ndfip1	0.961	0.958	0.372809	0.316186	7.17325	8.40465	0.85366	1.17143
Ankrd37	0.029	0.11	0.372809	0.308745	0.0345672	0.192828	0.219729	4.55107
Slc35b1	0.588	0.398	0.372809	0.190331	0.998941	0.783951	1.27079	0.786915
Hist3h2ba	0.353	0.22	0.372809	0.312469	0.689473	0.352175	1.93131	0.517782
Tubb2b	0.059	0.161	0.372809	0.0333154	0.237074	0.274158	0.869494	1.15009
Gem	0.343	0.466	0.372809	0.334198	0.800145	1.46104	0.55073	1.81577
Cnot1	0.245	0.119	0.372809	0.138721	0.275953	0.18773	1.44618	0.691476
Bphl	0.363	0.22	0.372809	0.262703	0.498898	0.285463	1.72237	0.580594
Rap1gap2	0.176	0.076	0.372809	0.321632	0.26981	0.0885578	2.83904	0.352231
Morn2	0.235	0.119	0.372809	0.184329	0.316572	0.18967	1.63555	0.611414
LOC100910957	0	0.051	0.372809	0.292281	0	0.0518635	0.161646	6.18635
Car14	0	0.051	0.372809	0.301653	0	0.05651	0.150353	6.651
Dusp4	0	0.051	0.372809	0.280898	0	0.0596981	0.143476	6.96981
Mboat1	0	0.051	0.372809	0.228872	0	0.072397	0.121364	8.2397
Sgca	0	0.051	0.372809	0.230567	0	0.0732512	0.120118	8.32512
Stox2	0	0.051	0.372809	0.260427	0	0.0748777	0.117817	8.48777
Sp5	0	0.051	0.372809	0.289416	0	0.0768424	0.115151	8.68424
Ptgs2	0	0.051	0.372809	0.245203	0	0.211533	0.04514	22.1533
RGD1563941	0.382	0.246	0.373291	0.2932	0.584024	0.336147	1.7161	0.582716
Pfdn2	0.794	0.822	0.373424	0.316293	1.75263	2.29744	0.76389	1.30909
Fbn1	0.373	0.517	0.373424	0.292173	0.773775	1.23849	0.627777	1.59292
Smg7	0.127	0.042	0.373424	0.3113	0.12267	0.0369781	2.82408	0.354098
RGD1563570	0.618	0.669	0.373985	0.383246	1.0851	1.61485	0.673969	1.48375
RGD1564698	0.098	0.025	0.374486	0.327707	0.116569	0.0227646	3.86298	0.258867
Hipk2	0.176	0.076	0.374849	0.303023	0.216848	0.0840611	2.41171	0.414644
RGD1359290	0.539	0.381	0.375232	0.104339	0.819554	0.690005	1.18507	0.843833
Sdpr	0.343	0.212	0.376719	0.35674	1.01626	0.44015	2.27982	0.43863
Crls1	0.275	0.144	0.37787	0.242443	0.404198	0.215145	1.83969	0.543569
Uckl1	0.412	0.271	0.380011	0.289727	0.659937	0.384172	1.69961	0.588372
Tnk2	0.118	0.034	0.380011	0.139701	0.145021	0.0789596	1.7426	0.573854
Poll	0.216	0.102	0.380072	0.218923	0.354843	0.182454	1.89574	0.527499
Cul4b	0.098	0.025	0.380072	0.320125	0.144003	0.0254654	4.34235	0.23029
Dusp5	0.284	0.161	0.380072	0.301412	0.521808	0.236912	2.15384	0.464288
Uba52	0.99	0.983	0.381041	0.231711	20.1255	18.2595	1.10214	0.907328
Hmox2	0.392	0.237	0.381041	0.21733	0.478934	0.326004	1.45515	0.687216
Cyr61	0.363	0.22	0.382213	0.177919	3.97666	2.02587	1.95821	0.51067
Mbnl2	0.843	0.797	0.384385	0.367711	2.2499	3.17737	0.709017	1.4104
Rpl27a	0.99	0.983	0.384851	0.240371	21.3134	19.2138	1.10922	0.901537
Klhl9	0.363	0.212	0.384851	0.244194	0.468691	0.294866	1.57017	0.636874
Ints8	0.127	0.042	0.384851	0.296981	0.145656	0.0441222	2.87601	0.347704
Prkag2	0.098	0.025	0.384851	0.296897	0.159366	0.03361	3.88364	0.25749
B3gat3	0.706	0.568	0.384851	0.230741	1.71123	1.33142	1.28314	0.779337
Mt1	0.5	0.619	0.384851	0.389344	5.55279	20.6271	0.269553	3.70984
Ddr1	0.52	0.339	0.385436	0.210054	0.851969	0.588043	1.44132	0.69381
Mybpc1	0.02	0.093	0.387851	0.177925	0.089058	0.319013	0.301077	3.32141
Stam	0.206	0.102	0.387851	0.360024	0.310941	0.104289	2.80815	0.356106
Wisp1	0.167	0.068	0.387851	0.163607	0.249526	0.139125	1.74032	0.574607
Gpr89b	0.216	0.102	0.388308	0.168092	0.256659	0.157201	1.59483	0.627024
Csnk1a1	0.755	0.754	0.388316	0.360559	1.84124	2.7454	0.671858	1.48841
Inpp5f	0.314	0.466	0.388316	0.235421	0.544899	0.801863	0.683488	1.46308
Nphp1	0.657	0.483	0.388316	0.279979	1.37141	0.97171	1.40715	0.710658
Csrnp2	0.245	0.127	0.388316	0.279556	0.402037	0.200418	1.95818	0.510677
Arg2	0.02	0.093	0.388316	0.195557	0.0425448	0.111976	0.430779	2.32138
Piezo1	0.284	0.153	0.388316	0.175633	0.411793	0.273198	1.48939	0.671416
Akirin1	0.51	0.339	0.388316	0.157664	0.904078	0.685203	1.31484	0.760551
Cmc1	0.333	0.203	0.388316	0.297596	0.461858	0.247475	1.83263	0.545663
Casp4	0.147	0.263	0.388316	0.316108	0.200535	0.470436	0.438217	2.28197
Rnf114	0.225	0.11	0.388316	0.164978	0.264094	0.165645	1.5605	0.64082
Ssbp2	0.147	0.059	0.389324	0.373482	0.255087	0.0562308	4.00248	0.249845
Bola1	0.412	0.271	0.39076	0.23522	0.630194	0.417436	1.49776	0.667666
Creb3l1	0.176	0.076	0.392175	0.212415	0.209412	0.1031	1.93998	0.515469
Crot	0.363	0.483	0.392564	0.389017	0.576713	1.20008	0.484855	2.06247
Trim45	0.157	0.059	0.393711	0.172164	0.185964	0.1025	1.74191	0.574084
RGD1564379	0.176	0.076	0.394316	0.268639	0.238552	0.103903	2.18214	0.458267
Ncoa5	0.147	0.051	0.394584	0.0939028	0.137409	0.0984871	1.35877	0.73596
Csrp2	0.569	0.627	0.394584	0.45678	2.30128	4.59157	0.502281	1.99092
Npepl1	0.196	0.093	0.396364	0.341799	0.236448	0.0875444	2.52652	0.395802
Eif4e	0.52	0.636	0.396364	0.327166	0.851546	1.28432	0.665639	1.50232
Plk3	0.245	0.127	0.396364	0.175626	0.363499	0.224396	1.59345	0.627569
Znrd1as1	0.225	0.11	0.396364	0.219611	0.296485	0.163565	1.76583	0.566307
Klf11	0.186	0.085	0.396364	0.330175	0.258838	0.0951919	2.55569	0.391283
Pex5l	0.078	0.178	0.396364	0.339068	0.0994694	0.351136	0.303125	3.29897
Eno1	0.931	0.941	0.396364	0.325969	6.71682	8.39526	0.800311	1.24951
Drap1	0.902	0.814	0.396364	0.25122	3.5115	2.86596	1.22446	0.816687
Arid4a	0.304	0.178	0.396774	0.264975	0.393912	0.221192	1.74708	0.572382
Casp2	0.098	0.025	0.39775	0.152068	0.0756472	0.0365096	1.84149	0.543038
Mrpl14	0.637	0.483	0.39775	0.254618	1.27002	0.944967	1.34039	0.746054
Alg3	0.157	0.28	0.39836	0.27183	0.188228	0.34637	0.55624	1.79778
Abcg1	0.255	0.136	0.39839	0.273694	0.331291	0.174715	1.84767	0.541224
Etnppl	0.049	0.136	0.399188	0.340112	0.063931	0.298437	0.239696	4.17196
Optc	0.206	0.331	0.401564	0.204494	0.777641	1.79699	0.435885	2.29418
Wfs1	0.147	0.059	0.401713	0.345378	0.254011	0.0696757	3.31357	0.301789
Rassf2	0.412	0.263	0.40192	0.227787	0.721105	0.467974	1.52959	0.653769
Zbtb17	0.137	0.051	0.402088	0.285456	0.166048	0.0551566	2.70193	0.370106
Klc2	0.216	0.102	0.402088	0.243897	0.272486	0.141319	1.86682	0.53567
Rpl24	1	0.983	0.402088	0.302789	15.3699	13.54	1.13504	0.881023
Dad1	0.912	0.907	0.403979	0.400897	5.32821	7.02902	0.758374	1.31861
Phf1	0.373	0.229	0.404906	0.188133	0.525158	0.363902	1.43128	0.698677
Lysmd2	0.284	0.161	0.405106	0.260094	0.427181	0.234185	1.79037	0.558545
Tmem70	0.206	0.102	0.405106	0.22974	0.274241	0.137927	1.9215	0.520428
Map1lc3b	0.706	0.737	0.405106	0.374671	1.38293	2.08814	0.663887	1.50628
Iqgap1	0.059	0.153	0.405106	0.273705	0.0683949	0.199534	0.374139	2.6728
Pygo2	0.245	0.127	0.405354	0.273875	0.293623	0.146798	1.93639	0.516425
Zfp511	0.265	0.144	0.405427	0.302511	0.36542	0.1658	2.1355	0.468275
Ipo5	0.137	0.051	0.405427	0.309607	0.182921	0.0537978	3.02394	0.330695
Gmpr	0.127	0.237	0.40547	0.279679	0.153198	0.341576	0.464189	2.15429
Cdc42se1	0.559	0.398	0.406538	0.277224	0.942561	0.632098	1.48351	0.674075
RGD1310769	0.48	0.322	0.407032	0.106097	0.748251	0.616557	1.21019	0.826319
Agpat1	0.48	0.305	0.4086	0.196002	0.68468	0.502886	1.35445	0.738304
Cdc14a	0.461	0.297	0.4086	0.156712	0.796521	0.599987	1.32219	0.756319
Ttc9c	0.176	0.076	0.408655	0.25169	0.260806	0.117461	2.12461	0.470674
Synj2bp	0.382	0.237	0.40887	0.249251	0.53688	0.340076	1.56218	0.640132
Asl	0.147	0.263	0.40887	0.329229	0.170246	0.411602	0.427526	2.33904
Msto1	0.137	0.051	0.40887	0.262871	0.177801	0.0699091	2.35018	0.4255
Limd1	0.137	0.051	0.40887	0.207434	0.18279	0.0803901	2.13287	0.468852
Ddx50	0.529	0.373	0.409986	0.214805	0.863261	0.633274	1.35753	0.736634
Chga	0.304	0.424	0.409986	0.201565	0.671539	1.06716	0.63272	1.58048
Fat1	0.245	0.127	0.409986	0.320793	0.336764	0.151092	2.15259	0.464557
Araf	0.235	0.119	0.409986	0.197091	0.332278	0.197497	1.64955	0.606224
Clpx	0.176	0.297	0.410024	0.309755	0.205068	0.418015	0.502477	1.99014
Hnrnpa2b1	0.431	0.517	0.410024	0.408878	0.740134	1.46538	0.508433	1.96683
Me1	0.314	0.186	0.410359	0.237464	0.487493	0.290897	1.65337	0.604826
Jam3	0.167	0.068	0.411155	0.21783	0.219552	0.107638	1.95134	0.512469
Rev1	0.078	0.017	0.411419	0.324049	0.132154	0.0128499	6.22121	0.160741
B4galt4	0.255	0.127	0.412774	0.131753	0.293918	0.211091	1.37463	0.727469
Cttnbp2	0.039	0.119	0.412774	0.290079	0.0298882	0.167515	0.224704	4.45031
Serpini1	0.088	0.195	0.412774	0.185282	0.220161	0.41121	0.546428	1.83007
Zfp532	0.186	0.085	0.412774	0.162792	0.258199	0.148284	1.69441	0.590174
Tctn1	0.137	0.051	0.412774	0.232298	0.197928	0.0797105	2.31776	0.431451
Thumpd1	0.225	0.11	0.412774	0.233703	0.250779	0.135365	1.79397	0.557424
Gdpd5	0.147	0.059	0.412774	0.310974	0.182775	0.0568609	2.88323	0.346834
Cyb561a3	0.078	0.017	0.412774	0.312444	0.133791	0.0176641	5.19776	0.192391
Zfp423	0.324	0.195	0.412774	0.145075	0.372102	0.272591	1.35214	0.73957
Lypla2	0.294	0.161	0.412774	0.243973	0.364751	0.208224	1.71727	0.582319
RGD1564447	1	0.975	0.412774	0.293605	10.5085	9.11151	1.15316	0.867186
Elk1	0.206	0.102	0.412774	0.300373	0.255637	0.112059	2.17631	0.459494
Wdr11	0.137	0.051	0.412774	0.323108	0.186878	0.048838	3.3461	0.298855
Erlec1	0.735	0.61	0.412774	0.243104	1.68216	1.32234	1.27007	0.787359
Dpp9	0.186	0.085	0.412774	0.234731	0.237536	0.113104	2.01079	0.497317
Abhd14b	0.676	0.542	0.412774	0.319835	1.59811	1.11236	1.43279	0.697937
Pbx1	0.225	0.11	0.412774	0.209804	0.268687	0.15275	1.71237	0.583988
Snap29	0.039	0.119	0.412774	0.318904	0.0321464	0.176849	0.225565	4.43332
Serf2	1	0.975	0.412774	0.330141	14.5443	12.6662	1.14816	0.870956
Rorb	0.167	0.28	0.412774	0.344758	0.205447	0.503124	0.419873	2.38167
Lmcd1	0.343	0.22	0.412774	0.209242	0.84255	0.477545	1.74866	0.571867
Mars	0.147	0.254	0.412774	0.308329	0.169082	0.402197	0.434457	2.30172
Stc1	0.137	0.237	0.412774	0.380615	0.192057	0.814987	0.244922	4.08294
Phf2	0.186	0.085	0.412774	0.251635	0.256283	0.119111	2.06243	0.484865
Slc35c1	0.078	0.017	0.412774	0.309132	0.0893745	0.0154508	3.90457	0.25611
Gucy1b3	0.225	0.119	0.412774	0.286109	0.308736	0.146619	2.03511	0.491373
Morf4l1	0.725	0.763	0.412774	0.286168	1.65853	2.26339	0.733939	1.36251
Hspa4	0.598	0.449	0.412774	0.304025	1.20869	0.81098	1.48444	0.673657
Tmem106b	0.353	0.203	0.412774	0.18001	0.434467	0.303375	1.41832	0.705058
Fzd1	0.039	0.119	0.412774	0.299842	0.0342958	0.234555	0.181128	5.52096
Metap1	0.304	0.186	0.412774	0.284686	0.47093	0.238472	1.93554	0.51665
Ptprn	0.627	0.695	0.412774	0.149945	1.81123	2.30542	0.786564	1.27135
Arhgap9	0.01	0.068	0.412774	0.322261	0.00595947	0.0688505	0.202402	4.94067
Marveld1	0.078	0.017	0.412774	0.263112	0.116516	0.0216032	4.00326	0.249796
RGD1309108	0.147	0.059	0.412774	0.323185	0.193533	0.0564606	3.06246	0.326535
Mrpl12	0.657	0.508	0.412774	0.276256	1.22727	0.8885	1.37703	0.726198
Top1	0.422	0.508	0.412774	0.353391	0.65201	1.10018	0.596308	1.67698
Hmgcs1	0.225	0.119	0.412774	0.263663	0.327835	0.15886	2.00069	0.499828
Zfp583	0.078	0.017	0.412774	0.285837	0.104643	0.0173315	4.19454	0.238405
Megf10	0.539	0.364	0.412774	0.143068	0.903421	0.72252	1.24696	0.801952
Acyp1	0.598	0.449	0.412774	0.280988	1.33417	0.890594	1.49253	0.670003
Snx1	0.255	0.373	0.412774	0.36925	0.326272	0.675897	0.490266	2.03971
Fam179b	0.137	0.051	0.412774	0.219928	0.218869	0.0827765	2.46689	0.405369
Them6	0.01	0.068	0.412774	0.296996	0.00863325	0.106532	0.159898	6.25399
Snrnp25	0.422	0.271	0.412774	0.190535	0.652598	0.47465	1.36717	0.731439
Abcf3	0.206	0.314	0.412774	0.350902	0.233572	0.487847	0.489251	2.04394
Atg9a	0.176	0.076	0.412774	0.180928	0.195397	0.112415	1.67787	0.595994
Dock5	0.02	0.085	0.412774	0.338833	0.0112538	0.144937	0.137177	7.28984
Tspan12	0.412	0.525	0.412774	0.277718	0.849329	1.31874	0.646725	1.54625
Golgb1	0.284	0.424	0.412774	0.285316	0.46513	0.760513	0.616641	1.62169
Cbr4	0.284	0.161	0.412774	0.192967	0.364953	0.239704	1.50159	0.665961
Usp21	0.078	0.017	0.412774	0.270722	0.0858616	0.0195132	3.24809	0.307873
Mmab	0.078	0.017	0.412774	0.254162	0.0706834	0.018756	2.8058	0.356405
Dut	0.529	0.381	0.412774	0.172957	0.94542	0.731709	1.28813	0.776317
Hdac10	0.02	0.085	0.412774	0.336932	0.0111623	0.0937629	0.203949	4.90319
Khk	0.02	0.085	0.412774	0.342359	0.013158	0.121791	0.175717	5.69098
Rbfox1	0.039	0	0.412774	0.200396	0.0694671	0	7.94671	0.125838
Zmat4	0.039	0	0.412774	0.242324	0.0679866	0	7.79866	0.128227
Atp2b3	0.039	0	0.412774	0.246834	0.0674856	0	7.74856	0.129056
Cish	0.039	0	0.412774	0.263011	0.0653292	0	7.53292	0.132751
Sh2d3c	0.039	0	0.412774	0.253639	0.0645241	0	7.45241	0.134185
Jakmip1	0.039	0	0.412774	0.249395	0.0632522	0	7.32522	0.136515
Ptger3	0.039	0	0.412774	0.277686	0.0619933	0	7.19933	0.138902
Angel1	0.039	0	0.412774	0.248233	0.0590722	0	6.90722	0.144776
Stk32a	0.039	0	0.412774	0.251319	0.0587016	0	6.87016	0.145557
LOC689081	0.039	0	0.412774	0.269716	0.0555612	0	6.55612	0.152529
Cstf3	0.039	0	0.412774	0.279865	0.0541359	0	6.41359	0.155919
Lgi3	0.039	0	0.412774	0.233031	0.0533013	0	6.33013	0.157975
Mesdc1	0.039	0	0.412774	0.275794	0.0504496	0	6.04496	0.165427
Bmp8a	0.039	0	0.412774	0.277608	0.0466634	0	5.66634	0.176481
Lrfn3	0.039	0	0.412774	0.279183	0.0459504	0	5.59504	0.17873
Fam20a	0.039	0	0.412774	0.268841	0.045386	0	5.5386	0.180551
Bhlhe22	0.039	0	0.412774	0.269847	0.044937	0	5.4937	0.182027
RGD1561795	0.039	0	0.412774	0.279792	0.0448182	0	5.48182	0.182421
Ablim2	0.039	0	0.412774	0.279655	0.0411938	0	5.11938	0.195336
Arr3	0.039	0	0.412774	0.282931	0.0411618	0	5.11618	0.195458
Scn2b	0.039	0	0.412774	0.282511	0.0406246	0	5.06246	0.197533
Scn2a	0.039	0	0.412774	0.282304	0.0395869	0	4.95869	0.201666
Mesp2	0.039	0	0.412774	0.28183	0.0387321	0	4.87321	0.205204
Samd5	0.039	0	0.412774	0.290664	0.0380424	0	4.80424	0.20815
Ston1	0.039	0	0.412774	0.284412	0.0370297	0	4.70297	0.212632
Ptprt	0.039	0	0.412774	0.293984	0.0363049	0	4.63049	0.21596
Tmem106a	0.039	0	0.412774	0.279846	0.0348129	0	4.48129	0.22315
Rnf38	0.039	0	0.412774	0.290227	0.0347619	0	4.47619	0.223404
Ccdc170	0.039	0	0.412774	0.290166	0.0338378	0	4.38378	0.228114
Irf2bp2	0.039	0	0.412774	0.280294	0.0333595	0	4.33595	0.23063
Nup205	0.039	0	0.412774	0.283812	0.0325087	0	4.25087	0.235246
Tmem145	0.039	0	0.412774	0.289273	0.0321518	0	4.21518	0.237238
Prdm10	0.039	0	0.412774	0.273694	0.0319994	0	4.19994	0.238099
Golga3	0.039	0	0.412774	0.291372	0.0289082	0	3.89082	0.257015
Crb1	0.039	0	0.412774	0.27295	0.0288183	0	3.88183	0.257611
Nkiras1	0.039	0	0.412774	0.287426	0.0269594	0	3.69594	0.270567
Zfp202	0.039	0	0.412774	0.292626	0.0258862	0	3.58862	0.278658
Iqcd	0.039	0	0.412774	0.293511	0.025112	0	3.5112	0.284803
Nadk2	0.108	0.034	0.412774	0.287974	0.144825	0.0382272	3.21033	0.311494
Agrp	0.108	0.22	0.412774	0.221003	0.216368	0.40093	0.550867	1.81532
Dym	0.069	0.161	0.412774	0.316418	0.0660853	0.185554	0.389075	2.5702
Apopt1	0.696	0.551	0.412774	0.254281	1.4873	1.13428	1.30851	0.764226
Tcea2	0.206	0.102	0.412774	0.262043	0.302608	0.145325	2.0126	0.496869
Rpl5l1	0.52	0.373	0.412774	0.270693	0.959076	0.647668	1.4735	0.678655
Wnk1	0.52	0.373	0.412774	0.198939	1.00685	0.740207	1.35543	0.737775
Ptx3	0.176	0.085	0.412854	0.369855	0.446157	0.0945	4.36514	0.229088
Upb1	0.294	0.186	0.413698	0.344289	0.458805	0.212256	2.10931	0.47409
Ing4	0.382	0.263	0.414474	0.312568	0.608961	0.352447	1.70773	0.585573
Gtf3a	0.314	0.195	0.414543	0.325192	0.523694	0.249532	2.05637	0.486294
Psap	0.99	0.983	0.414543	0.22769	17.1475	20.3716	0.841812	1.18791
Cmpk1	0.716	0.593	0.414543	0.229807	1.6489	1.29135	1.27475	0.784466
Psmd14	0.294	0.415	0.41476	0.338179	0.413506	0.740976	0.563941	1.77324
Gtf2f2	0.451	0.534	0.414929	0.315487	0.836166	1.38264	0.6076	1.64582
Fam89b	0.51	0.356	0.414929	0.196816	0.881504	0.653022	1.34461	0.743711
Trim37	0.235	0.127	0.415015	0.181816	0.282022	0.171703	1.60714	0.622224
Klhdc2	0.402	0.263	0.415015	0.23831	0.681398	0.443473	1.52467	0.655878
Mapk1	0.314	0.178	0.415473	0.126268	0.43869	0.331101	1.31542	0.760215
Nudc	0.637	0.72	0.415473	0.347429	1.25573	1.82985	0.687952	1.45359
Tmem59	0.892	0.873	0.415473	0.301365	3.99988	4.88619	0.818981	1.22103
Marcks	0.804	0.729	0.41752	0.395079	3.83728	2.417	1.5852	0.630836
Mpc2	0.676	0.559	0.417791	0.293503	1.45732	1.06417	1.36601	0.732059
Tbc1d10a	0.108	0.034	0.417791	0.265424	0.116591	0.0372178	2.681	0.372995
Myo1b	0.029	0.102	0.417791	0.289707	0.0280072	0.147688	0.241027	4.14891
Ndufb2	0.843	0.864	0.41815	0.311568	2.83264	3.56168	0.795883	1.25647
Ptrh2	0.01	0.068	0.418358	0.246989	0.0126079	0.0663381	0.296155	3.37661
Rtn4rl1	0.186	0.085	0.418358	0.139441	0.240075	0.152154	1.5422	0.648424
Tnip1	0.206	0.102	0.420083	0.223409	0.247144	0.133098	1.79698	0.55649
Prrt1	0.49	0.373	0.420573	0.333164	0.9677	0.589194	1.63169	0.612861
Cacfd1	0.216	0.11	0.420912	0.287201	0.261872	0.128597	1.9616	0.509788
Ctsh	0.892	0.915	0.420912	0.293253	4.66134	5.74421	0.811812	1.23181
Esd	0.588	0.653	0.420912	0.383049	1.06617	1.71595	0.623524	1.60379
Rabl6	0.324	0.203	0.420912	0.266604	0.470014	0.270846	1.70917	0.585079
Trappc5	0.422	0.28	0.420912	0.25358	0.590252	0.379789	1.53994	0.649375
Smdt1	0.755	0.653	0.420912	0.269798	1.89412	1.44935	1.30477	0.766421
Fyb	0.216	0.11	0.421812	0.222042	0.425922	0.221555	1.88259	0.531184
Zcchc12	0.029	0.102	0.421812	0.29429	0.0411336	0.223399	0.219082	4.5645
Psmc5	0.559	0.653	0.422149	0.302399	1.01352	1.42596	0.712779	1.40296
Ets1	0.147	0.059	0.422164	0.232068	0.212627	0.0737351	2.6587	0.376123
Ube2d1	0.147	0.059	0.422164	0.263168	0.159557	0.0629257	2.32507	0.430094
Sept1	0.078	0.017	0.422164	0.0915994	0.0602042	0.0356659	1.53735	0.650472
Ttf1	0.157	0.068	0.422164	0.29766	0.235541	0.0820064	2.66874	0.374708
Zswim7	0.176	0.085	0.422164	0.370888	0.306272	0.09307	3.06851	0.325891
Cry2	0.196	0.093	0.422164	0.247217	0.304183	0.143945	2.04088	0.489984
LOC689574	0.922	0.89	0.42221	0.257587	4.63168	3.87623	1.19439	0.837246
Rgs6	0.108	0.034	0.42221	0.212715	0.136842	0.052832	2.33706	0.427889
Ass1	0.029	0.102	0.42221	0.252584	0.0465424	0.156695	0.339197	2.94814
Fam69b	0.245	0.136	0.422291	0.188818	0.283934	0.170871	1.62511	0.615345
B3galnt1	0.167	0.28	0.422835	0.270396	0.235461	0.457819	0.524692	1.90588
Rlf	0.157	0.068	0.42318	0.265962	0.222567	0.0758656	2.70851	0.369207
Arpin	0.196	0.102	0.42318	0.36131	0.231303	0.0842801	2.55943	0.390712
Fkbp8	0.833	0.729	0.42318	0.285633	2.56711	2.00346	1.27994	0.781286
Smap2	0.225	0.119	0.42318	0.328751	0.281948	0.122887	2.19696	0.455174
Lrrk1	0.059	0.008	0.42318	0.292848	0.0834185	0.00586963	5.88662	0.169877
Ankrd13d	0.059	0.008	0.42318	0.260575	0.0642964	0.004514	5.11895	0.195353
Ube3c	0.186	0.085	0.423468	0.233671	0.232579	0.111514	1.99631	0.500924
Nom1	0.088	0.186	0.423468	0.310639	0.0889482	0.265461	0.359209	2.7839
Dusp18	0.167	0.076	0.423539	0.34322	0.216115	0.0684593	2.88194	0.346989
Stat3	0.647	0.746	0.425489	0.0702261	2.11164	2.30229	0.917546	1.08986
RGD1310587	0.157	0.068	0.425489	0.297922	0.190382	0.0722918	2.43502	0.410675
Sema3b	0.059	0.008	0.425489	0.286079	0.127021	0.00752894	7.81686	0.127929
Socs4	0.059	0.008	0.425489	0.276744	0.0960919	0.00923257	5.51626	0.181282
Erlin2	0.059	0.008	0.425489	0.248614	0.07109	0.0069316	4.78927	0.2088
P2ry1	0.059	0.008	0.425489	0.277285	0.0672248	0.00871063	4.12732	0.242288
Pkia	0.059	0.008	0.425489	0.283373	0.0628062	0.00848986	3.93763	0.25396
Acbd6	0.382	0.246	0.425489	0.210851	0.55743	0.372636	1.48295	0.674332
Cp	0.735	0.746	0.425489	0.439304	2.16845	3.90266	0.556769	1.79608
Zc3h3	0.147	0.059	0.425489	0.108059	0.17661	0.117044	1.46886	0.680801
Lrrc14	0.118	0.042	0.425489	0.293263	0.131057	0.0341448	3.19533	0.312957
Ddx47	0.235	0.119	0.425489	0.076594	0.271477	0.216904	1.24051	0.806119
Tmod1	0.108	0.034	0.425489	0.216731	0.112076	0.0460796	2.17683	0.459383
Frmd8	0.245	0.127	0.425489	0.191049	0.308953	0.188615	1.60589	0.622709
Tpm1	0.637	0.508	0.425489	0.295272	1.41338	0.992642	1.41963	0.70441
Maff	0.51	0.39	0.425489	0.32919	1.72699	1.01717	1.69105	0.591349
RGD1562618	0.157	0.068	0.425489	0.269758	0.213267	0.0822138	2.42119	0.41302
B3galt2	0.059	0.008	0.425489	0.258608	0.100284	0.0132706	4.7392	0.211006
Herc3	0.059	0.008	0.425489	0.259249	0.0700335	0.0103072	3.94114	0.253734
Vps37d	0.059	0.008	0.425489	0.283328	0.0659758	0.00953592	3.88903	0.257134
Mapk8	0.059	0.008	0.425489	0.27798	0.0592356	0.0083444	3.77421	0.264956
Styxl1	0.059	0.008	0.425489	0.287759	0.0501509	0.00624232	3.70334	0.270026
Crip2	0.902	0.805	0.425489	0.254619	4.15077	3.43454	1.20793	0.827861
Cnot11	0.255	0.144	0.425489	0.284231	0.330669	0.16603	1.93529	0.516719
Ak3	0.863	0.847	0.425489	0.34384	2.9229	3.9077	0.748626	1.33578
Btf3	0.765	0.661	0.425489	0.292601	2.00316	1.5045	1.32926	0.7523
Slc12a2	0.196	0.093	0.425489	0.198736	0.206498	0.115472	1.72547	0.579554
Pinx1	0.118	0.042	0.425489	0.314621	0.142827	0.0396591	3.07752	0.324937
Dgat2	0.02	0.085	0.425489	0.224601	0.0330945	0.109617	0.36027	2.7757
Myo16	0.059	0.008	0.425489	0.266997	0.0555093	0.0079402	3.65154	0.273857
Smim3	0.922	0.89	0.425489	0.338127	5.52422	7.03988	0.785009	1.27387
Cmip	0.382	0.449	0.425489	0.41377	0.534687	1.11778	0.482972	2.07051
Trim23	0.02	0.085	0.425489	0.210725	0.03485	0.110767	0.371376	2.69269
Chmp4bl1	0.873	0.839	0.425489	0.341768	2.72824	3.69333	0.7394	1.35245
Dennd5a	0.431	0.314	0.425489	0.352001	0.860026	0.469598	1.81407	0.551246
Dennd2a	0.147	0.059	0.425489	0.195033	0.176273	0.0865832	1.92863	0.518502
Pnpla8	0.167	0.28	0.425489	0.296091	0.232737	0.489244	0.48621	2.05672
Rnf44	0.235	0.119	0.425489	0.258504	0.281438	0.14793	1.84536	0.541901
Rnf4	0.059	0.008	0.425489	0.235037	0.0731693	0.0123392	3.72302	0.268599
Atf5	0.059	0.008	0.425489	0.195712	0.0798994	0.0194907	3.04839	0.328042
Tkfc	0.059	0.008	0.425489	0.151199	0.0731393	0.0251397	2.36597	0.42266
Lrrc57	0.284	0.161	0.425489	0.215677	0.354481	0.216725	1.60759	0.62205
Dclk1	0.686	0.754	0.425489	0.256333	2.68201	3.62369	0.740847	1.34981
Psma6	0.745	0.771	0.425489	0.298824	1.87151	2.46971	0.758763	1.31794
Tradd	0.186	0.093	0.425489	0.343586	0.275959	0.0915372	2.8163	0.355076
Icam1	0.422	0.297	0.425489	0.314383	1.25116	0.656429	1.89242	0.528424
Ddb1	0.461	0.331	0.425489	0.308341	0.820249	0.514914	1.58169	0.632237
Tmem134	0.735	0.568	0.425489	0.193004	1.60139	1.27881	1.25029	0.799817
Ldb1	0.206	0.102	0.425489	0.236277	0.225337	0.120095	1.80897	0.552802
Pbxip1	0.676	0.602	0.425489	0.290782	1.58583	1.16542	1.35766	0.736559
Cdh2	0.696	0.61	0.425489	0.257676	1.77025	1.34899	1.30998	0.76337
Ror2	0	0.042	0.425489	0.270518	0	0.0326254	0.234602	4.26254
Zmym1	0	0.042	0.425489	0.274691	0	0.0342	0.226244	4.42
Copb2	0	0.042	0.425489	0.276417	0	0.0344059	0.225195	4.44059
Kdm7a	0	0.042	0.425489	0.278753	0	0.0372549	0.211618	4.72549
RGD1311744	0	0.042	0.425489	0.270637	0	0.0383363	0.206884	4.83363
Shc4	0	0.042	0.425489	0.278054	0	0.0389958	0.204099	4.89958
Ropn1l	0	0.042	0.425489	0.274478	0	0.0395236	0.201924	4.95236
LOC691141	0	0.042	0.425489	0.268801	0	0.0399843	0.200063	4.99843
Arhgap31	0	0.042	0.425489	0.278801	0	0.04097	0.196194	5.097
F2rl1	0	0.042	0.425489	0.277759	0	0.0410618	0.195841	5.10618
Npy	0	0.042	0.425489	0.24895	0	0.0491299	0.169119	5.91299
Samd11	0	0.042	0.425489	0.272778	0	0.0493756	0.168419	5.93756
Nptx2	0	0.042	0.425489	0.210852	0	0.051842	0.161702	6.1842
Tfrc	0	0.042	0.425489	0.267886	0	0.0528671	0.159066	6.28671
Haus5	0	0.042	0.425489	0.230537	0	0.0537809	0.156787	6.37809
Pcdh11x	0	0.042	0.425489	0.275132	0	0.0614754	0.139908	7.14754
Ntsr1	0	0.042	0.425489	0.256087	0	0.0670106	0.129852	7.70106
Fam184a	0	0.042	0.425489	0.258033	0	0.0976344	0.0929071	10.7634
Rpl36	0.951	0.949	0.425489	0.258908	7.36533	8.46166	0.870589	1.14865
Atp1a1	0.912	0.89	0.425489	0.322423	4.13558	5.8452	0.708018	1.41239
Fam20c	0.284	0.169	0.42569	0.352653	0.406429	0.187158	2.11216	0.47345
Rasgrp3	0.059	0.008	0.42569	0.161494	0.0503766	0.0180119	2.15539	0.463952
Pdia6	0.814	0.839	0.425796	0.221252	2.81509	3.37309	0.835061	1.19752
Atp5l	1	0.958	0.425796	0.257078	7.23676	8.17435	0.885441	1.12938
Scg5	0.088	0.186	0.425796	0.306704	0.0982805	0.295398	0.354556	2.82043
Mocs2	0.5	0.364	0.428112	0.271967	0.816536	0.527468	1.53783	0.650266
Cant1	0.343	0.212	0.428276	0.28177	0.446764	0.265304	1.65913	0.602727
Cdc37l1	0.412	0.508	0.428751	0.322987	0.636344	1.0182	0.628614	1.5908
Ufc1	0.696	0.797	0.428916	0.186886	1.61791	1.93948	0.835049	1.19753
Glul	0.98	0.975	0.429431	0.207303	12.6598	14.4897	0.873798	1.14443
RGD1305178	0.324	0.195	0.429431	0.171805	0.393966	0.278341	1.401	0.713776
Arhgef7	0.098	0.195	0.429431	0.296572	0.0997462	0.260005	0.406459	2.46027
Fdx1	0.51	0.644	0.429431	0.259419	1.18996	1.74969	0.681916	1.46646
Zfp628	0.088	0.025	0.429431	0.320122	0.0959184	0.01994	3.53769	0.28267
Sec14l1	0.225	0.127	0.429431	0.31048	0.373618	0.155842	2.31316	0.43231
Chrac1	0.529	0.356	0.429431	0.196043	0.75018	0.574155	1.30133	0.768443
Rock2	0.363	0.5	0.429912	0.297526	0.700698	1.08662	0.648083	1.54301
Scn1b	0.118	0.22	0.429912	0.283689	0.152037	0.359392	0.438658	2.27968
Denr	0.245	0.136	0.430048	0.254067	0.293129	0.156713	1.81827	0.549974
Rab3a	0.235	0.339	0.430655	0.36267	0.257571	0.564644	0.465629	2.14763
Sec23b	0.206	0.322	0.430655	0.345115	0.219677	0.459193	0.489514	2.04284
Smurf1	0.088	0.025	0.431974	0.321038	0.123171	0.0179296	4.76808	0.209728
Penk	0.902	0.89	0.431974	0.308694	38.7975	60.3793	0.642623	1.55612
Anxa2	0.814	0.822	0.431974	0.358178	2.87332	4.05875	0.708651	1.41113
Mtg1	0.186	0.093	0.432506	0.312012	0.24878	0.0997061	2.35884	0.423937
Slc1a4	0.118	0.042	0.432506	0.22747	0.264926	0.0493102	4.6354	0.215731
Ndufb9	0.853	0.864	0.433098	0.328617	2.72501	3.48916	0.78162	1.27939
Pgam5	0.108	0.203	0.434109	0.324242	0.0957754	0.235688	0.430527	2.32274
Cplx3	0.441	0.551	0.434109	0.226185	0.843739	1.21698	0.695807	1.43718
Tcea3	0.186	0.085	0.434851	0.129448	0.273483	0.181781	1.47816	0.676517
Trmu	0.118	0.042	0.435213	0.277251	0.120412	0.0416615	2.52436	0.39614
Taf2	0.157	0.068	0.435761	0.253674	0.207232	0.0860439	2.2618	0.442125
Chst7	0.059	0.144	0.435799	0.293449	0.0620416	0.216958	0.317422	3.15038
Ostf1	0.549	0.364	0.436039	0.103622	0.860603	0.739606	1.16141	0.861019
Phgdh	0.716	0.568	0.436802	0.168695	1.97895	1.64006	1.20538	0.829617
Sorbs2	0.088	0.025	0.437461	0.264412	0.189874	0.0184779	7.01857	0.142479
Tmem200c	0.206	0.11	0.437682	0.262998	0.367018	0.168521	2.1119	0.473507
Agrn	0.549	0.441	0.439566	0.371664	1.22796	0.731324	1.66992	0.598829
Lgalsl	0.373	0.237	0.439566	0.188132	0.556303	0.391234	1.4114	0.708515
Mlkl	0.108	0.034	0.439566	0.0375859	0.126935	0.106968	1.1707	0.854187
Gtpbp4	0.127	0.229	0.439976	0.277681	0.149931	0.309612	0.500389	1.99845
Tspan6	0.529	0.627	0.439976	0.348054	1.02648	1.53779	0.669651	1.49331
Mrps35	0.412	0.271	0.439976	0.260497	0.588898	0.378542	1.5414	0.648761
LOC361985	0.5	0.61	0.439976	0.334448	0.843344	1.29161	0.655607	1.52531
Appl1	0.167	0.288	0.439976	0.264183	0.226595	0.413832	0.558229	1.79138
Cmtm7	0.304	0.186	0.439976	0.315612	0.459895	0.235094	1.9172	0.521594
Patl1	0.127	0.051	0.439976	0.317978	0.187993	0.0453733	3.5756	0.279674
Kat6b	0.127	0.051	0.439976	0.305426	0.187615	0.0522036	3.17691	0.314772
Pacsin3	0.225	0.339	0.440324	0.264476	0.306824	0.506732	0.61313	1.63097
Adcyap1r1	0.225	0.119	0.440324	0.28042	0.300065	0.142571	2.03227	0.492061
Hnrnpm	0.412	0.28	0.440897	0.27764	0.634591	0.392647	1.60088	0.624655
Asnsd1	0.147	0.254	0.441275	0.302296	0.187029	0.402138	0.478065	2.09176
Ptpn4	0.147	0.059	0.441275	0.105952	0.17777	0.114219	1.51161	0.661548
Shroom2	0.088	0.025	0.441275	0.27704	0.105076	0.0222843	3.56445	0.280548
Tnfrsf1a	0.451	0.568	0.441434	0.260477	0.805917	1.1602	0.697246	1.43421
Bptf	0.284	0.169	0.442219	0.275933	0.452171	0.227802	1.94351	0.514534
Psip1	0.637	0.712	0.442219	0.23412	1.42347	1.89264	0.753411	1.3273
Cd164	0.775	0.619	0.442219	0.215099	1.97465	1.59309	1.23802	0.807744
Tuft1	0.167	0.076	0.442219	0.286425	0.179638	0.074979	2.23159	0.448111
Yipf6	0.118	0.042	0.44238	0.236419	0.1434	0.0547017	2.37088	0.421785
Slc41a1	0.363	0.246	0.443146	0.252906	0.723425	0.437395	1.63932	0.610008
Tm7sf2	0.216	0.331	0.444582	0.170188	0.368347	0.557491	0.666701	1.49992
Wdr34	0.167	0.076	0.444582	0.209409	0.154366	0.0817829	1.79082	0.558405
Zfp954	0.118	0.042	0.445604	0.147905	0.156259	0.0834107	1.77987	0.561839
Oxct1	0.245	0.364	0.446523	0.311483	0.327913	0.592244	0.56109	1.78225
Ndufaf4	0.059	0.144	0.447333	0.151211	0.107586	0.21454	0.523677	1.90958
RGD1561282	0.088	0.025	0.447333	0.279433	0.0975769	0.0258535	3.00046	0.333282
Tmx4	0.314	0.415	0.447689	0.287617	0.449265	0.804834	0.563629	1.77422
Ngf	0.422	0.297	0.447691	0.146928	0.845859	0.640253	1.31619	0.759766
Raver1	0.186	0.093	0.447923	0.237103	0.237165	0.117062	1.94523	0.514078
Lgmn	0.549	0.61	0.448913	0.370816	0.90383	1.48134	0.612758	1.63197
Tcp11l2	0.255	0.364	0.448913	0.230302	0.393121	0.617389	0.642538	1.55633
Ilvbl	0.235	0.127	0.448913	0.158794	0.295427	0.186609	1.55348	0.643718
Rad21	0.402	0.254	0.448913	0.196163	0.621235	0.430238	1.43385	0.697424
Hspa12a	0.088	0.025	0.448913	0.229456	0.143139	0.0271733	4.1196	0.242742
Svop	0.088	0.025	0.448913	0.254543	0.11429	0.0294283	3.1523	0.317229
Lrrc8c	0.088	0.025	0.448913	0.14269	0.108872	0.0472936	2.07479	0.481977
Gtf2i	0.402	0.28	0.450031	0.24305	0.677017	0.433674	1.54847	0.645798
Cuta	0.833	0.695	0.450031	0.232181	2.09026	1.71129	1.22017	0.819559
Pde4b	0.157	0.263	0.450031	0.286201	0.250823	0.520277	0.491862	2.03309
Bloc1s5	0.284	0.161	0.450031	0.24913	0.333149	0.191718	1.70113	0.587844
Tmeff2	0.48	0.331	0.450031	0.22841	1.07354	0.73491	1.45459	0.68748
Sod3	0.951	0.949	0.450031	0.31578	14.0614	10.9281	1.28646	0.777324
Tmem50b	0.382	0.254	0.450031	0.296178	0.601515	0.346625	1.71473	0.583184
Vapa	0.745	0.805	0.450031	0.225854	2.11008	2.67533	0.789505	1.26662
Cox7a2	0.882	0.949	0.450031	0.324999	4.37678	5.32629	0.822066	1.21645
Lman1	0.324	0.449	0.450031	0.281244	0.521811	0.846878	0.620638	1.61124
Erf	0.294	0.186	0.450031	0.339482	0.651621	0.277075	2.3047	0.433896
Tor1b	0.127	0.051	0.450723	0.302221	0.172176	0.0546112	2.81957	0.354663
Tomm34	0.225	0.119	0.451438	0.212516	0.254046	0.145978	1.69283	0.590725
Nol11	0.049	0.127	0.452192	0.24025	0.0633467	0.183924	0.378224	2.64393
Txndc5	0.559	0.407	0.454453	0.152019	1.11028	0.898615	1.23295	0.811062
Atxn2l	0.265	0.153	0.455898	0.275983	0.374542	0.193448	1.89012	0.529067
Supt5h	0.176	0.085	0.455898	0.279104	0.223471	0.0912992	2.30477	0.433884
Cope	0.794	0.814	0.455898	0.245772	2.22698	2.76195	0.807007	1.23915
Slc39a1	0.588	0.695	0.455898	0.0256521	1.93658	2.00757	0.964812	1.03647
Uxs1	0.333	0.195	0.456415	0.174044	0.434871	0.297873	1.44498	0.69205
Ctnnd1	0.127	0.051	0.456415	0.151582	0.15829	0.0810866	1.84758	0.541249
Cst6	0.088	0.025	0.456594	0.261172	0.0864078	0.0235781	2.87115	0.348292
Ercc8	0.265	0.153	0.456594	0.143042	0.322387	0.225735	1.41001	0.709217
Serinc5	0.343	0.229	0.456594	0.196577	0.63222	0.41483	1.51171	0.661502
Asph	0.167	0.076	0.456602	0.186702	0.23652	0.121424	1.87576	0.533118
Tmem109	0.363	0.229	0.456602	0.205743	0.503802	0.340461	1.46607	0.682094
Scrn2	0.196	0.102	0.458055	0.261436	0.223333	0.108955	1.96152	0.50981
Mrpl54	0.755	0.636	0.458263	0.226238	1.96606	1.56302	1.25622	0.79604
Cdk2ap2	0.755	0.644	0.458263	0.204146	1.98716	1.6274	1.21972	0.819862
RGD1309730	0.48	0.339	0.458263	0.194736	0.755733	0.563497	1.3352	0.748952
Adh4	0.784	0.703	0.458263	0.201912	2.33815	1.91691	1.21861	0.820605
Mbtps1	0.088	0.025	0.45891	0.129125	0.0756746	0.0393321	1.73669	0.575808
Lyst	0.069	0.153	0.459224	0.282947	0.0584224	0.33903	0.196036	5.10112
Runx1t1	0.127	0.051	0.460304	0.192223	0.172789	0.079938	2.03239	0.492032
Ptf1a	0.176	0.085	0.460304	0.171678	0.360593	0.19845	1.77785	0.562478
Nktr	0.098	0.195	0.460304	0.261655	0.136184	0.348868	0.407348	2.4549
Clk2	0.598	0.449	0.460304	0.248421	1.06379	0.766865	1.38221	0.723477
Best1	0.049	0.127	0.460304	0.203443	0.0590818	0.137992	0.466793	2.14228
Elof1	0.706	0.636	0.460304	0.236613	1.56567	1.22953	1.27118	0.786668
Nsf	0.186	0.093	0.463012	0.214242	0.323865	0.170678	1.84785	0.54117
Rnls	0.137	0.059	0.463378	0.239114	0.155908	0.0648887	2.21539	0.451388
Isyna1	0.245	0.144	0.463378	0.218631	0.508517	0.271718	1.84056	0.543314
Spsb4	0.147	0.068	0.463378	0.291971	0.213987	0.0721524	2.72648	0.366773
Mgmt	0.147	0.068	0.463378	0.249815	0.223619	0.0869635	2.40935	0.415049
Spop	0.578	0.424	0.464143	0.00962933	1.16398	1.19286	0.97599	1.0246
Hspa4l	0.088	0.025	0.464143	0.19532	0.0972066	0.0371446	2.274	0.439754
S100a13	0.745	0.508	0.464143	0.16925	1.58284	1.30307	1.21307	0.824356
Zfp771	0.461	0.314	0.464143	0.261176	0.668273	0.447856	1.48141	0.675032
Maf1	0.637	0.551	0.464143	0.299843	1.39971	0.990816	1.40856	0.709945
RGD1306954	0.431	0.271	0.464143	0.18225	0.600031	0.446908	1.33513	0.748991
Ctsz	0.294	0.178	0.464143	0.209919	0.445737	0.245511	1.78363	0.560653
Mrpl50	0.196	0.314	0.464192	0.231779	0.254561	0.412871	0.625631	1.59839
RGD1304587	0.422	0.297	0.4648	0.285407	0.754895	0.436511	1.71305	0.583755
Calm3	0.735	0.593	0.4648	0.143884	1.84623	1.56469	1.17879	0.848329
Ece1	0.461	0.593	0.4648	0.234338	0.93889	1.27392	0.739059	1.35307
Zfand5	0.784	0.644	0.4648	0.254094	2.94077	2.21985	1.3233	0.755684
Asic4	0.127	0.051	0.4648	0.253004	0.188832	0.0667359	2.59112	0.385933
Arl4d	0.088	0.025	0.4648	0.146695	0.0748688	0.037188	1.79853	0.556011
Rbl2	0.088	0.025	0.4648	0.117111	0.0789617	0.0441138	1.64397	0.608282
Stx3	0.235	0.127	0.4648	0.207516	0.316497	0.182495	1.69613	0.589577
Fundc1	0.441	0.28	0.4648	0.116416	0.593771	0.491499	1.20393	0.830611
Hs2st1	0.333	0.229	0.465071	0.332143	0.45958	0.237983	1.8936	0.528095
Sptssa	0.775	0.61	0.465131	0.216318	1.91092	1.5346	1.24364	0.804093
Scoc	0.725	0.593	0.467169	0.216965	1.49952	1.19487	1.25285	0.798178
Ntrk2	0.706	0.636	0.46728	0.246538	3.94908	2.96533	1.33064	0.751519
Noc3l	0.029	0.093	0.46728	0.279267	0.0208393	0.144488	0.199622	5.00947
Nkiras2	0.186	0.093	0.46728	0.259605	0.179883	0.0886536	1.92474	0.51955
Qsox2	0.176	0.085	0.46728	0.243747	0.210044	0.100025	1.99995	0.500013
Poldip2	0.284	0.161	0.468422	0.21403	0.295247	0.188746	1.53587	0.651097
Sphk2	0.333	0.212	0.468422	0.157546	0.402944	0.292529	1.36497	0.732615
RGD1309594	0.304	0.186	0.468422	0.214691	0.490067	0.300469	1.61068	0.620855
Gramd1a	0.127	0.051	0.468422	0.241837	0.153583	0.0608557	2.30868	0.433148
Dynlt1	0.559	0.602	0.468422	0.374275	1.00469	1.58916	0.634512	1.57602
Efcab14	0.49	0.576	0.46915	0.189751	0.964583	1.25502	0.770409	1.29801
Rhoj	0.804	0.831	0.46915	0.305585	3.42224	4.66457	0.734236	1.36196
Pkig	0.814	0.686	0.469196	0.180775	2.33027	1.95925	1.18841	0.841462
Nme3	0.559	0.415	0.469196	0.238506	0.927924	0.668287	1.38278	0.723179
Zfand3	0.392	0.263	0.469196	0.202228	0.641669	0.447476	1.42449	0.702006
Pdlim4	0.627	0.653	0.469196	0.297595	1.98934	3.12896	0.636942	1.57
Rnf215	0.186	0.297	0.469196	0.256226	0.273357	0.490256	0.566423	1.76546
Ctxn1	0.098	0.034	0.469407	0.337504	0.196571	0.0368662	4.40767	0.226877
Ntpcr	0.549	0.415	0.469407	0.193339	0.871974	0.675731	1.28618	0.777496
Fnbp4	0.235	0.127	0.469798	0.158825	0.31944	0.211593	1.48669	0.672636
Zyx	0.441	0.305	0.470656	0.315597	0.865888	0.477971	1.79496	0.557116
Pdgfrb	0.294	0.178	0.471757	0.212229	0.481796	0.290039	1.63911	0.610088
Blcap	0.451	0.305	0.471757	0.240462	0.80711	0.544088	1.47469	0.678107
Tp53	0.431	0.508	0.471757	0.329849	0.614203	0.974225	0.634208	1.57677
Rhbdd3	0.353	0.22	0.471757	0.121797	0.411423	0.315329	1.29537	0.771978
Fnip1	0.206	0.102	0.471757	0.108605	0.30136	0.218968	1.35984	0.735381
RGD1564664	0.196	0.297	0.471757	0.320904	0.428007	0.947473	0.457462	2.18597
Mras	0.402	0.28	0.471757	0.332499	0.669594	0.378747	1.74817	0.572028
Anxa11	0.314	0.415	0.471757	0.381798	0.386954	0.740966	0.528591	1.89182
Bmyc	0.431	0.297	0.471757	0.200001	0.661784	0.479167	1.37332	0.728162
Ndufv3	0.627	0.754	0.471757	0.224341	1.51237	1.88931	0.801541	1.2476
Chst1	0.206	0.119	0.471757	0.377476	0.386823	0.130095	2.83252	0.353043
Klhl25	0.176	0.085	0.471992	0.204317	0.22589	0.121006	1.8006	0.555369
Kctd18	0.108	0.212	0.471992	0.196848	0.138744	0.238529	0.598498	1.67085
Kif1c	0.265	0.153	0.471992	0.261739	0.371072	0.201819	1.79905	0.55585
Hivep3	0.265	0.153	0.471992	0.189549	0.35888	0.227692	1.55192	0.644362
Snapc5	0.039	0.11	0.473692	0.27868	0.0375189	0.118239	0.370548	2.6987
Kbtbd2	0.069	0.153	0.473692	0.178331	0.0984286	0.185617	0.554291	1.80411
Cngb1	0.206	0.322	0.473811	0.2755	0.310276	0.582935	0.540154	1.85132
Dlgap5	0.029	0.093	0.47448	0.28717	0.0202298	0.19342	0.148607	6.72914
Mien1	0.667	0.534	0.47494	0.280972	1.36788	1.0125	1.34756	0.74208
Plekha1	0.186	0.093	0.47554	0.215003	0.274674	0.138076	1.92249	0.52016
Myl12a	0.882	0.89	0.47554	0.0507831	4.43766	4.68645	0.947027	1.05594
Tm4sf1	0.098	0.034	0.47554	0.315948	0.333974	0.057104	5.12599	0.195084
Atp5i	0.804	0.847	0.47554	0.286797	2.37272	3.02768	0.784388	1.27488
Lgals3	0.775	0.839	0.476643	0.33307	3.92823	5.59108	0.70312	1.42223
Spata6	0.216	0.119	0.476643	0.243012	0.268822	0.136669	1.90104	0.526029
Tfpt	0.176	0.085	0.478219	0.220482	0.20896	0.104448	1.91318	0.52269
Ccdc50	0.206	0.322	0.478875	0.226182	0.300539	0.486931	0.624914	1.60022
Nell1	0.029	0.093	0.481248	0.293307	0.0285592	0.145232	0.248397	4.02581
Spt1	0.029	0.093	0.481248	0.278971	0.0598889	0.745815	0.0924682	10.8145
Cdk10	0.294	0.178	0.482145	0.236615	0.392978	0.229187	1.68478	0.593549
Yy1	0.176	0.28	0.482145	0.263529	0.239892	0.445243	0.54892	1.82176
Gpn1	0.245	0.136	0.482433	0.0847061	0.272681	0.215452	1.25385	0.797546
Tmem200a	0.01	0.059	0.482433	0.244661	0.00671824	0.0930946	0.162164	6.16659
Tbc1d1	0.01	0.059	0.482433	0.274469	0.00662517	0.0986168	0.153063	6.53328
Iscu	0.853	0.763	0.482433	0.347664	2.80445	2.12421	1.31873	0.758306
Rabl2a	0.167	0.076	0.482923	0.196769	0.145573	0.0819978	1.69105	0.591348
Timp2	0.716	0.686	0.482923	0.358624	2.84665	1.82899	1.55338	0.643757
Eif1b	0.657	0.746	0.482923	0.260625	1.405	1.78733	0.787275	1.2702
Col12a1	0.343	0.22	0.482923	0.28645	0.786472	0.422979	1.83952	0.543621
Emc9	0.196	0.11	0.482923	0.288526	0.247946	0.115776	2.05084	0.487605
Mtch2	0.569	0.441	0.482923	0.220022	1.08124	0.816008	1.32111	0.756942
Fam20b	0.137	0.059	0.482923	0.19596	0.179376	0.0878763	1.93485	0.516835
Tjap1	0.137	0.059	0.482923	0.270702	0.129061	0.0535634	2.18775	0.457091
Anapc7	0.069	0.153	0.482923	0.199333	0.104185	0.21111	0.516418	1.93641
Lime1	0.069	0.017	0.482923	0.297204	0.0784271	0.00944993	4.5464	0.219954
Map2k6	0.382	0.263	0.482923	0.218956	0.920607	0.547594	1.66897	0.599172
Galr2	0.01	0.059	0.482923	0.217538	0.00774157	0.0905895	0.176376	5.66971
Plcb1	0.01	0.059	0.482923	0.235462	0.00774157	0.0962265	0.167016	5.98744
Steap4	0.01	0.059	0.482923	0.233485	0.00941237	0.105814	0.167617	5.96599
Mphosph6	0.461	0.331	0.482923	0.285736	0.748099	0.473521	1.56787	0.637807
Hibadh	0.706	0.568	0.482923	0.16112	1.64302	1.37861	1.19041	0.840045
Ube2s	0.824	0.686	0.482923	0.126092	2.44228	2.09561	1.16464	0.858632
Hdgfrp3	0.176	0.28	0.482923	0.283079	0.240492	0.47321	0.518392	1.92904
Gas6	0.765	0.797	0.483178	0.39777	2.57083	4.07264	0.632146	1.58191
Aldh3a1	0.245	0.356	0.483178	0.196866	0.458678	0.742584	0.622758	1.60576
Lnx1	0.059	0.136	0.483189	0.296463	0.0770578	0.303025	0.278117	3.5956
Dpp8	0.098	0.034	0.483657	0.27467	0.116915	0.0316444	3.04759	0.328128
Vps26b	0.265	0.153	0.483657	0.217965	0.291097	0.175944	1.61929	0.617556
Cyfip1	0.196	0.102	0.483657	0.166026	0.274154	0.167467	1.60116	0.624547
Exosc1	0.01	0.059	0.483657	0.257472	0.00745602	0.0550787	0.268229	3.72815
Fam180a	0.01	0.059	0.483657	0.248327	0.0119255	0.0810945	0.240689	4.15473
Eif4b	0.51	0.39	0.483657	0.151632	0.847755	0.675755	1.25082	0.799476
Snn	0.5	0.373	0.483657	0.245641	1.04461	0.713881	1.45688	0.686399
Pex6	0.137	0.059	0.483657	0.2711	0.17605	0.0600147	2.6573	0.376323
Tmem38b	0.167	0.085	0.483657	0.325542	0.273543	0.089112	2.86083	0.349549
Pold3	0.069	0.144	0.483657	0.323532	0.0551629	0.181721	0.339884	2.94218
Ddx1	0.294	0.407	0.483657	0.266917	0.419977	0.678701	0.62433	1.60172
Bace2	0.196	0.102	0.483657	0.309847	0.285072	0.110635	2.44599	0.408833
Capn6	0.137	0.059	0.483657	0.147546	0.140298	0.0812741	1.64667	0.607286
Epas1	0.892	0.729	0.483657	0.130169	2.92837	2.61095	1.12111	0.891973
Zmat2	0.422	0.331	0.483657	0.304359	0.673474	0.418456	1.5952	0.62688
Tstd3	0.118	0.22	0.483657	0.151089	0.188285	0.28652	0.668707	1.49542
Ctsl	0.922	0.983	0.483657	0.129731	10.8924	12.2451	0.889625	1.12407
Actg1	0.147	0.068	0.483657	0.295874	0.211741	0.076874	2.55244	0.391782
Fbxw11	0.255	0.153	0.483657	0.259084	0.327199	0.174074	1.83186	0.545893
Gtdc1	0.069	0.017	0.483657	0.29465	0.159508	0.0187642	5.89301	0.169693
Pitpnm2	0.069	0.017	0.483657	0.279691	0.103042	0.0132545	4.86109	0.205715
Bicc1	0.069	0.017	0.483657	0.268746	0.0716289	0.0133842	3.49077	0.28647
Setx	0.059	0.136	0.483657	0.27407	0.0598486	0.155499	0.422048	2.3694
Mgst1	0.755	0.746	0.483657	0.334182	5.11094	7.55652	0.67679	1.47756
Kdm5b	0.137	0.229	0.483657	0.341676	0.16293	0.426935	0.39578	2.52665
Ankfy1	0.216	0.119	0.483657	0.24738	0.288701	0.1502	1.86454	0.536324
Cpox	0.069	0.153	0.483657	0.251946	0.0664028	0.174227	0.414721	2.41126
Erap1	0.216	0.119	0.483657	0.230289	0.292534	0.141313	1.9994	0.500151
Arpc4	0.775	0.627	0.483657	0.225286	1.77128	1.41628	1.24889	0.800708
Clcn6	0.127	0.051	0.483657	0.206097	0.11771	0.0579688	1.87895	0.532212
Pon3	0.049	0.119	0.483657	0.328328	0.0395603	0.209671	0.225611	4.4324
Fgr	0.02	0.076	0.483657	0.278924	0.0170875	0.0808649	0.298108	3.35449
Fbxo11	0.353	0.237	0.483657	0.135658	0.540385	0.408108	1.31637	0.759665
Zdhhc8	0.098	0.034	0.483657	0.173441	0.101949	0.04604	1.99767	0.500583
Pde3a	0.108	0.203	0.483657	0.217921	0.184897	0.383351	0.49548	2.01825
Svip	0.373	0.254	0.483657	0.13526	0.501752	0.386448	1.29084	0.774688
Ywhae	0.931	0.924	0.483657	0.22919	5.38561	6.15954	0.874557	1.14344
Gripap1	0.225	0.322	0.483657	0.292526	0.26034	0.545381	0.486765	2.05438
Ube2l3	0.716	0.602	0.483657	0.210407	1.57012	1.2485	1.25556	0.796459
Tpcn1	0.225	0.127	0.483657	0.240648	0.329516	0.170817	1.87767	0.532574
Ccndbp1	0.265	0.381	0.483657	0.212906	0.352153	0.510582	0.695669	1.43747
Aatk	0.069	0.017	0.483657	0.264139	0.10686	0.0166485	4.38525	0.228037
RGD1561149	0.069	0.017	0.483657	0.26348	0.0914801	0.0166368	3.80977	0.262483
Snap91	0.069	0.017	0.483657	0.270415	0.0820235	0.0142648	3.79247	0.263681
Snx15	0.186	0.28	0.483657	0.335421	0.195714	0.454563	0.442812	2.2583
Kif22	0.029	0.093	0.483657	0.0645555	0.0792783	0.115127	0.713501	1.40154
Spcs2	0.814	0.831	0.483657	0.236511	2.40524	2.92014	0.824274	1.21319
Fam220a	0.098	0.034	0.483657	0.218786	0.123647	0.0447081	2.44292	0.409347
Lrrfip1	0.039	0.11	0.483657	0.112356	0.0844511	0.138586	0.635668	1.57315
Gars	0.294	0.407	0.483657	0.149028	0.75794	1.21194	0.628458	1.5912
Cryzl1	0.353	0.22	0.483657	0.159657	0.547438	0.393631	1.38106	0.724083
Zbtb48	0.029	0.093	0.483657	0.243489	0.0305912	0.120127	0.311934	3.2058
Aarsd1	0.529	0.39	0.483657	0.13999	0.859048	0.692422	1.23722	0.808266
Entpd5	0.147	0.068	0.483657	0.266863	0.215147	0.0841494	2.39138	0.418169
Armc5	0.147	0.068	0.483657	0.253127	0.197685	0.0808225	2.28672	0.437308
Meis3	0.118	0.212	0.483657	0.297881	0.112155	0.353817	0.33576	2.97832
Haghl	0.069	0.017	0.483657	0.208727	0.0587188	0.0180214	2.45236	0.40777
Gdpd2	0.02	0.076	0.483657	0.255997	0.0225268	0.0867674	0.336134	2.97501
Slc17a7	0.51	0.347	0.483657	0.280884	1.13992	0.664632	1.70452	0.586677
Ltbp3	0.422	0.297	0.483657	0.221587	0.785501	0.525742	1.48486	0.673465
Tmem136	0.098	0.034	0.483657	0.111316	0.122824	0.0697735	1.66502	0.600594
Zdhhc2	0.108	0.042	0.483657	0.295115	0.130592	0.0388318	2.87911	0.34733
Rab1a	0.627	0.703	0.483657	0.269359	1.28502	1.73719	0.741205	1.34915
Ncdn	0.147	0.068	0.483657	0.228719	0.194539	0.0859125	2.13256	0.46892
Mplkip	0.196	0.102	0.483657	0.219856	0.296591	0.140244	2.04061	0.490049
Psmd5	0.196	0.305	0.483657	0.23539	0.285851	0.47483	0.610216	1.63876
LOC100359916	0.775	0.805	0.483657	0.267533	2.0638	2.6476	0.780329	1.28151
Ift20	0.775	0.619	0.483657	0.291166	1.82476	1.33769	1.36141	0.734532
Egfl8	0.069	0.017	0.483657	0.148678	0.556488	0.190122	2.83072	0.353268
Pgap3	0.069	0.017	0.483657	0.243998	0.0777521	0.0205466	2.87272	0.348102
Slc39a8	0.069	0.017	0.483657	0.109068	0.0820928	0.0398276	1.84823	0.541058
Slc25a24	0.069	0.017	0.483657	0.0293861	0.0706915	0.0575866	1.1939	0.837592
Arl6ip1	0.833	0.737	0.483657	0.152768	3.10098	2.66329	1.16373	0.859309
Sdhb	0.784	0.644	0.483657	0.217348	1.88864	1.54209	1.22327	0.817478
Creld1	0.412	0.322	0.483657	0.290731	0.718297	0.450239	1.58243	0.631938
Eif3f	0.853	0.814	0.483657	0.266226	3.33396	2.73922	1.21633	0.822145
Hook1	0.294	0.203	0.483657	0.333105	0.469153	0.23654	1.94351	0.514533
Fxyd6	0.039	0.11	0.483657	0.197383	0.0520799	0.132876	0.434501	2.30149
Foxs1	0.147	0.068	0.483657	0.218517	0.268639	0.126963	2.03441	0.491543
Enpp4	0.069	0.017	0.483657	0.217815	0.0817315	0.0191402	3.14794	0.317668
Zmynd11	0.52	0.373	0.483657	0.203282	0.882383	0.654258	1.34343	0.744365
Uqcc3	0.696	0.542	0.483657	0.116673	1.40204	1.2094	1.15797	0.863577
Ddx46	0.324	0.415	0.483657	0.211469	0.500756	0.728572	0.691545	1.44604
Fam167a	0.059	0.136	0.483657	0.240418	0.106353	0.280826	0.400077	2.49952
Mospd3	0.51	0.373	0.483657	0.180784	0.787899	0.603723	1.3001	0.769174
Lasp1	0.49	0.356	0.483657	0.241661	0.779447	0.560587	1.38357	0.722768
Tmem101	0.304	0.195	0.483657	0.282696	0.42937	0.242345	1.74115	0.574333
Cdc42ep4	0.196	0.305	0.483657	0.238611	0.265853	0.455957	0.592015	1.68915
Sclt1	0.098	0.034	0.483657	0.195754	0.118765	0.049186	2.1756	0.459643
Fbxo8	0.167	0.263	0.483657	0.236745	0.195638	0.384155	0.521718	1.91674
Ccrl2	0.02	0.076	0.483657	0.242626	0.0266241	0.108011	0.310346	3.22221
Prelid1	0.569	0.407	0.483657	0.194374	0.94987	0.732097	1.29346	0.773122
Luc7l2	0.51	0.356	0.483657	0.116481	0.8652	0.720456	1.19816	0.834615
Lin54	0.069	0.017	0.483657	0.211373	0.100656	0.029865	2.77576	0.360261
Lag3	0.069	0.017	0.483657	0.210824	0.0674997	0.0213727	2.47029	0.404811
Poc1b	0.069	0.017	0.483657	0.165998	0.0694121	0.0255408	2.23439	0.447549
Ikzf5	0.127	0.051	0.483657	0.183923	0.153863	0.0710421	2.02195	0.494571
Ap2m1	0.882	0.864	0.483657	0.266704	3.37808	4.09925	0.824502	1.21285
Phyh	0.578	0.432	0.483657	0.191123	1.09424	0.850498	1.28325	0.779269
Smo	0.157	0.076	0.483657	0.305187	0.275718	0.0660984	3.75458	0.266341
Rab4b	0.392	0.483	0.483657	0.304037	0.586254	0.95202	0.619794	1.61344
Pgs1	0.216	0.331	0.483657	0.1996	0.28119	0.415388	0.684528	1.46086
Slx1b	0.186	0.093	0.483657	0.132804	0.21875	0.147444	1.4529	0.688277
Prelp	0.833	0.746	0.483657	0.265338	3.2803	2.5928	1.26414	0.791054
Atp6v0b	0.735	0.822	0.483657	0.286865	2.01602	2.61243	0.772575	1.29437
Tmem41b	0.127	0.22	0.483657	0.285183	0.125872	0.300958	0.436947	2.28861
Zfp142	0.098	0.034	0.483657	0.217362	0.109531	0.042969	2.25662	0.443141
Guca1a	0.353	0.229	0.483657	0.0761454	0.527422	0.663867	0.79752	1.25389
Sema6d	0.127	0.051	0.483657	0.142898	0.106435	0.0646005	1.56078	0.640706
Phkb	0.02	0.076	0.483657	0.102765	0.0367512	0.0651955	0.621728	1.60842
Zfp317	0.02	0.076	0.483657	0.201057	0.0207464	0.099366	0.281133	3.55704
Car6	0.51	0.39	0.483657	0.27808	0.873922	0.594666	1.46183	0.684072
Btg3	0.284	0.39	0.483657	0.314927	0.408092	0.77907	0.529854	1.88731
Cwc15	0.716	0.602	0.483657	0.224986	1.65831	1.321	1.25343	0.797812
Metrn	0.275	0.161	0.483657	0.200331	0.422835	0.260472	1.60029	0.624886
Nfe2l1	0.088	0.178	0.483657	0.155803	0.150369	0.243496	0.632631	1.5807
RGD1305350	0.196	0.102	0.483657	0.172923	0.220358	0.137123	1.56576	0.638669
Txn1	0.922	0.847	0.483657	0.281663	5.32311	3.98419	1.33522	0.748943
Phf14	0.412	0.288	0.483657	0.187791	0.605405	0.4365	1.37828	0.725539
Atp5b	0.961	0.949	0.483657	0.306352	5.75119	6.98166	0.824009	1.21358
Stambpl1	0.069	0.017	0.483657	0.187197	0.0730716	0.0269632	2.24741	0.444956
LOC100910046	0.069	0.017	0.483657	0.162077	0.0691618	0.0268345	2.14912	0.465307
Psmb4	0.696	0.703	0.483657	0.244428	1.51128	1.92982	0.784237	1.27512
Ampd2	0.147	0.068	0.483657	0.221993	0.18707	0.0871953	2.02757	0.493201
Rps7	0.99	1	0.483657	0.278047	16.6599	14.886	1.11908	0.893588
Gstz1	0.245	0.136	0.483657	0.144477	0.289648	0.20139	1.41751	0.705461
Kdelc2	0.108	0.042	0.483657	0.278567	0.131799	0.0409335	2.784	0.359195
Tfeb	0.049	0.127	0.483657	0.0493087	0.106946	0.128589	0.843832	1.18507
Dohh	0.304	0.415	0.483657	0.240235	0.406844	0.611754	0.670432	1.49158
Atf4	0.951	0.864	0.483657	0.3276	5.34636	4.13171	1.29327	0.773233
RGD1306941	0.069	0.017	0.483657	0.170067	0.0572746	0.0234053	2.01389	0.496552
Anapc4	0.206	0.314	0.483657	0.257277	0.255336	0.427359	0.606678	1.64832
Actr10	0.412	0.517	0.483657	0.296038	0.634328	0.980168	0.650726	1.53675
Gnb3	0.755	0.805	0.483657	0.229691	2.10179	2.77919	0.757136	1.32077
RGD1311703	0.833	0.864	0.483657	0.277736	2.71663	3.37955	0.804424	1.24313
Lmna	0.971	0.949	0.483657	0.330015	7.57371	10.8308	0.699555	1.42948
Gltp	0.471	0.347	0.483657	0.286672	0.856159	0.543593	1.56461	0.639135
Parp14	0.069	0.017	0.483657	0.171799	0.0551941	0.0224303	2.01028	0.497442
Serbp1	0.794	0.839	0.483657	0.213048	2.32301	2.76503	0.840716	1.18946
Stub1	0.833	0.771	0.483657	0.210578	2.75784	2.34564	1.17499	0.851074
Rbm45	0.314	0.22	0.483657	0.168007	0.438755	0.304525	1.42677	0.700884
Krit1	0.324	0.22	0.483657	0.260197	0.512798	0.289741	1.74417	0.57334
Jak2	0.324	0.22	0.483657	0.236445	0.463841	0.284467	1.60915	0.621448
Slc8b1	0.157	0.076	0.483657	0.278864	0.243775	0.0953847	2.40808	0.415268
Tspyl1	0.627	0.5	0.483657	0.28638	1.42224	0.989645	1.43275	0.69796
Rai2	0.284	0.178	0.483657	0.205715	0.357021	0.22716	1.54757	0.646176
Prmt1	0.598	0.644	0.483657	0.307183	1.06169	1.54808	0.687828	1.45385
Man2b1	0.069	0.144	0.483657	0.297845	0.0607688	0.168677	0.396072	2.52479
Mad2l1bp	0.069	0.144	0.483657	0.314733	0.0690905	0.2475	0.307148	3.25576
Prkar1a	0.363	0.458	0.483657	0.331532	0.510257	0.844904	0.608555	1.64324
Ldah	0.216	0.119	0.483657	0.196779	0.238629	0.145038	1.60366	0.623573
Acot7	0.225	0.331	0.483657	0.302913	0.28576	0.536959	0.540736	1.84933
Lgals8	0.294	0.195	0.483657	0.334664	0.503478	0.231989	2.12191	0.471274
Gtf2ird1	0.098	0.034	0.483657	0.160318	0.0942427	0.0486692	1.77679	0.562814
Sh3rf1	0.275	0.169	0.483657	0.212091	0.457125	0.280882	1.60589	0.622707
Zfp51	0	0.034	0.483657	0.252054	0	0.0232717	0.300555	3.32717
Dnaja4	0	0.034	0.483657	0.25298	0	0.0251486	0.284506	3.51486
Tcf20	0	0.034	0.483657	0.247034	0	0.0255867	0.281003	3.55867
Wasf1	0	0.034	0.483657	0.242405	0	0.0269477	0.270653	3.69477
Gcfc2	0	0.034	0.483657	0.248097	0	0.0270572	0.269853	3.70572
Inip	0	0.034	0.483657	0.248195	0	0.0283987	0.260426	3.83987
Dapk2	0	0.034	0.483657	0.249529	0	0.0293796	0.253939	3.93796
Msx2	0	0.034	0.483657	0.250813	0	0.0326915	0.234239	4.26915
Rasgrp2	0	0.034	0.483657	0.243751	0	0.0345245	0.224596	4.45245
Pcdhgc3	0	0.034	0.483657	0.243709	0	0.0356882	0.218875	4.56882
Col6a5	0	0.034	0.483657	0.23923	0	0.0396152	0.201551	4.96152
Ago2	0	0.034	0.483657	0.227216	0	0.040675	0.197336	5.0675
Rab27b	0	0.034	0.483657	0.228106	0	0.0407015	0.197233	5.07015
Ddhd2	0	0.034	0.483657	0.253525	0	0.0413598	0.194705	5.13598
Cdh13	0	0.034	0.483657	0.239946	0	0.0414427	0.194391	5.14427
Mro	0	0.034	0.483657	0.228758	0	0.0421657	0.191697	5.21657
Thap2	0	0.034	0.483657	0.246888	0	0.0427968	0.189406	5.27968
Kpna5	0	0.034	0.483657	0.199496	0	0.0442709	0.184261	5.42709
Bco1	0	0.034	0.483657	0.246121	0	0.0469115	0.175711	5.69115
Ptma	0	0.034	0.483657	0.244294	0	0.051029	0.163856	6.1029
Ttc37	0	0.034	0.483657	0.22869	0	0.0551454	0.153503	6.51454
Mtpap	0	0.034	0.483657	0.19458	0	0.055499	0.152674	6.5499
Chdh	0	0.034	0.483657	0.229396	0	0.0564155	0.150567	6.64155
Prim2	0	0.034	0.483657	0.185538	0	0.05683	0.149634	6.683
Fkbp1b	0	0.034	0.483657	0.180638	0	0.0604222	0.142001	7.04222
Cxcl14	0	0.034	0.483657	0.183845	0	0.0724044	0.121353	8.24044
Tcaf1	0	0.034	0.483657	0.220544	0	0.0745826	0.118228	8.45826
Apln	0	0.034	0.483657	0.234561	0	0.0811546	0.109704	9.11546
Sned1	0	0.034	0.483657	0.196573	0	0.087911	0.102134	9.7911
Gpd1	0	0.034	0.483657	0.209643	0	0.0924436	0.0976147	10.2444
Zfp612	0	0.034	0.483657	0.228404	0	0.100249	0.0907039	11.0249
Tmem255b	0	0.034	0.483657	0.216833	0	0.128527	0.0721881	13.8527
Zfp180	0.157	0.076	0.483657	0.213995	0.193755	0.0955718	1.93001	0.518132
Ebag9	0.382	0.271	0.483657	0.26028	0.556556	0.353604	1.55817	0.641779
Vtn	0.029	0	0.483657	0.165221	0.268207	0	27.8207	0.0359444
C1qa	0.029	0	0.483657	0.158588	0.208178	0	21.8178	0.0458342
Mfap5	0.029	0	0.483657	0.243947	0.139716	0	14.9716	0.0667933
Wisp2	0.029	0	0.483657	0.19918	0.130392	0	14.0392	0.0712292
Erbb3	0.029	0	0.483657	0.253208	0.107003	0	11.7003	0.0854678
Laptm5	0.029	0	0.483657	0.213586	0.096163	0	10.6163	0.0941948
Il12a	0.029	0	0.483657	0.188798	0.0890053	0	9.90053	0.101005
Lbh	0.029	0	0.483657	0.228529	0.0835632	0	9.35632	0.10688
Dapl1	0.029	0	0.483657	0.203531	0.0731218	0	8.31218	0.120305
Ncam2	0.029	0	0.483657	0.221822	0.0715264	0	8.15264	0.12266
Dok6	0.029	0	0.483657	0.235964	0.0591029	0	6.91029	0.144712
Cd274	0.029	0	0.483657	0.197664	0.0558304	0	6.58304	0.151905
Mapk8ip3	0.029	0	0.483657	0.189623	0.0543878	0	6.43878	0.155309
Samhd1	0.029	0	0.483657	0.208853	0.0514379	0	6.14379	0.162766
Arhgap28	0.029	0	0.483657	0.224351	0.0506676	0	6.06676	0.164833
Etnk2	0.029	0	0.483657	0.205994	0.0488682	0	5.88682	0.169871
Tenm3	0.029	0	0.483657	0.227898	0.0463678	0	5.63678	0.177406
Ldlr	0.029	0	0.483657	0.242117	0.0459651	0	5.59651	0.178683
Pot1b	0.029	0	0.483657	0.217605	0.0458935	0	5.58935	0.178912
Wdhd1	0.029	0	0.483657	0.211471	0.0458399	0	5.58399	0.179083
Adora2a	0.029	0	0.483657	0.207369	0.0444302	0	5.44302	0.183722
Dnmt3l	0.029	0	0.483657	0.22362	0.0440898	0	5.40898	0.184878
Ache	0.029	0	0.483657	0.231948	0.0440468	0	5.40468	0.185025
Nlgn3	0.029	0	0.483657	0.203255	0.0439705	0	5.39705	0.185287
Xkr5	0.029	0	0.483657	0.205153	0.0439144	0	5.39144	0.185479
Intu	0.029	0	0.483657	0.241643	0.0416264	0	5.16264	0.193699
Naif1	0.029	0	0.483657	0.221263	0.041366	0	5.1366	0.194681
Scn3a	0.029	0	0.483657	0.244752	0.0406199	0	5.06199	0.197551
Dsel	0.029	0	0.483657	0.238837	0.0406122	0	5.06122	0.197581
C2cd4b	0.029	0	0.483657	0.238281	0.0399546	0	4.99546	0.200182
Aspa	0.029	0	0.483657	0.232922	0.035759	0	4.5759	0.218536
Ggt1	0.029	0	0.483657	0.248438	0.0347962	0	4.47962	0.223233
Smad4	0.029	0	0.483657	0.224866	0.0346656	0	4.46656	0.223886
Rph3al	0.029	0	0.483657	0.240067	0.033073	0	4.3073	0.232164
Spta1	0.029	0	0.483657	0.227711	0.0325908	0	4.25908	0.234793
Clmp	0.029	0	0.483657	0.251587	0.0323348	0	4.23348	0.236212
Bcl11a	0.029	0	0.483657	0.237972	0.0319617	0	4.19617	0.238312
Tacr3	0.029	0	0.483657	0.251179	0.0314619	0	4.14619	0.241185
Pde1b	0.029	0	0.483657	0.241556	0.0312735	0	4.12735	0.242286
Adamtsl1	0.029	0	0.483657	0.251222	0.0312331	0	4.12331	0.242523
Tekt3	0.029	0	0.483657	0.246273	0.031177	0	4.1177	0.242854
Klhl4	0.029	0	0.483657	0.243258	0.0307551	0	4.07551	0.245368
Ydjc	0.029	0	0.483657	0.246919	0.0307466	0	4.07466	0.245419
Popdc3	0.029	0	0.483657	0.240363	0.0296415	0	3.96415	0.252261
Grb2	0.029	0	0.483657	0.252855	0.0294261	0	3.94261	0.253639
Tldc1	0.029	0	0.483657	0.243216	0.0289898	0	3.89898	0.256477
Grem2	0.029	0	0.483657	0.248522	0.028812	0	3.8812	0.257652
Crnkl1.1	0.029	0	0.483657	0.252262	0.02868	0	3.868	0.258531
RGD1562963	0.029	0	0.483657	0.233873	0.0283722	0	3.83722	0.260605
Grip2	0.029	0	0.483657	0.245348	0.0282251	0	3.82251	0.261608
Zfp57	0.029	0	0.483657	0.244927	0.0281466	0	3.81466	0.262146
Adm2	0.029	0	0.483657	0.250626	0.02813	0	3.813	0.262261
Wnk4	0.029	0	0.483657	0.237368	0.0277809	0	3.77809	0.264684
Egfr	0.029	0	0.483657	0.245622	0.0272177	0	3.72177	0.268689
Smpd5	0.029	0	0.483657	0.246489	0.0270436	0	3.70436	0.269952
Gpr149	0.029	0	0.483657	0.249633	0.0267904	0	3.67904	0.27181
Card9	0.029	0	0.483657	0.241797	0.0267901	0	3.67901	0.271812
Col7a1	0.029	0	0.483657	0.243209	0.0267821	0	3.67821	0.271872
Xrcc2	0.029	0	0.483657	0.247548	0.0265797	0	3.65797	0.273376
Cad	0.029	0	0.483657	0.240409	0.026385	0	3.6385	0.274838
Snai2	0.029	0	0.483657	0.249411	0.0262202	0	3.62202	0.276089
Setd6	0.029	0	0.483657	0.243438	0.0258366	0	3.58366	0.279044
Sh3tc2	0.029	0	0.483657	0.246183	0.0253356	0	3.53356	0.283001
AABR07016841.1	0.029	0	0.483657	0.245072	0.0250845	0	3.50845	0.285027
Mzb1	0.029	0	0.483657	0.244114	0.0248261	0	3.48261	0.287141
Fzd9	0.029	0	0.483657	0.251103	0.0247999	0	3.47999	0.287357
Kbtbd8	0.029	0	0.483657	0.23822	0.024541	0	3.4541	0.289511
Atp11b	0.029	0	0.483657	0.230433	0.0243744	0	3.43744	0.290914
Slc13a5	0.029	0	0.483657	0.25305	0.0241514	0	3.41514	0.292814
Myo1d	0.029	0	0.483657	0.235863	0.0241204	0	3.41204	0.29308
Ocln	0.029	0	0.483657	0.25012	0.0240218	0	3.40218	0.293929
Zxdc	0.029	0	0.483657	0.251296	0.0239637	0	3.39637	0.294432
Pou3f3	0.029	0	0.483657	0.251393	0.0239217	0	3.39217	0.294797
Dmc1	0.029	0	0.483657	0.250393	0.023508	0	3.3508	0.298436
LOC497899	0.029	0	0.483657	0.236998	0.0230518	0	3.30518	0.302556
Prkcq	0.029	0	0.483657	0.228844	0.022963	0	3.2963	0.30337
Arhgap19	0.029	0	0.483657	0.239419	0.0221499	0	3.21499	0.311043
Fam114a2	0.029	0	0.483657	0.247233	0.02165	0	3.165	0.315955
Alg10	0.029	0	0.483657	0.249893	0.0214689	0	3.14689	0.317774
Tubb4a	0.029	0	0.483657	0.247352	0.0213964	0	3.13964	0.318508
Gmeb2	0.029	0	0.483657	0.246576	0.0209032	0	3.09032	0.323591
Trip13	0.029	0	0.483657	0.254018	0.0187436	0	2.87436	0.347904
Snx20	0.029	0	0.483657	0.254384	0.018584	0	2.8584	0.349846
Tlr6	0.029	0	0.483657	0.253817	0.0163349	0	2.63349	0.379725
Raph1	0.029	0	0.483657	0.253985	0.015874	0	2.5874	0.386488
Map4k3	0.176	0.093	0.483657	0.25276	0.34818	0.150922	2.2258	0.449276
Lyplal1	0.196	0.102	0.484096	0.124836	0.2014	0.141447	1.39587	0.716399
Pnkp	0.235	0.136	0.484229	0.242673	0.280696	0.155923	1.75199	0.570779
Fbxo7	0.343	0.22	0.48455	0.168568	0.473862	0.327282	1.43459	0.697062
Zdhhc1	0.255	0.161	0.48455	0.301872	0.417463	0.201355	2.02249	0.49444
Fam149b1	0.108	0.042	0.484836	0.258887	0.146439	0.0490364	2.64987	0.377377
Ak1	0.431	0.305	0.485568	0.198789	0.662075	0.482399	1.3649	0.732655
Man2a1	0.235	0.144	0.485653	0.265389	0.397133	0.194781	1.98814	0.502984
Fbxo34	0.245	0.153	0.486711	0.302841	0.404773	0.18663	2.1094	0.474067
Cdc42bpb	0.206	0.119	0.487522	0.270387	0.316951	0.143619	2.12833	0.469852
Sertad2	0.167	0.085	0.489504	0.241287	0.22626	0.102931	2.09208	0.477994
Gadd45a	0.951	0.831	0.490322	0.279651	8.42947	6.28358	1.34096	0.745732
Srsf7	0.392	0.466	0.49102	0.378845	0.5368	0.981326	0.551585	1.81296
Chd4	0.539	0.415	0.49102	0.166723	1.02577	0.812504	1.25929	0.794097
Ckap5	0.245	0.144	0.491056	0.203974	0.283983	0.173964	1.59805	0.625763
Pcdh7	0.216	0.119	0.491191	0.222841	0.229787	0.131656	1.69274	0.590759
Prosc	0.078	0.161	0.49129	0.224862	0.0927617	0.188203	0.518466	1.92877
Cox7a2l	0.941	0.89	0.49129	0.297609	5.11365	4.28455	1.19306	0.838182
Phf20	0.196	0.297	0.49129	0.306451	0.285013	0.573812	0.505322	1.97894
Sec14l2	0.216	0.127	0.49129	0.258048	0.283097	0.148266	1.85193	0.539977
Inpp5j	0.049	0.008	0.491995	0.270381	0.0650273	0.00586963	4.72773	0.211518
Map3k10	0.049	0.008	0.491995	0.272969	0.0467517	0.00402191	4.04736	0.247075
C8g	0.049	0.008	0.491995	0.281805	0.0398709	0.00410252	3.53631	0.282781
[truncated: 10,003 more rows]

## Sheet: Microglia
Gene Symbol	Veh %	Iso %	p Value	Effect Size	Veh Avg	Iso Avg	Veh FC	Iso FC
[truncated: 7,388 more rows]

[truncated: 2 more sheets: VLMCs, Endothelial]
