# Supplementary material for: Single-cell RNA sequencing of the mammalian pineal gland identifies two pinealocyte subtypes and cell type-specific daily patterns of gene expression
Source: PLoS One. 2018 Oct 22;13(10):e0205883. doi: 10.1371/journal.pone.0205883 (PMC6197868; doi:10.1371/journal.pone.0205883)
Supplement: S3 Dataset — (XLSX) [file pone.0205883.s003.xlsx]

## Sheet: Up by Night
S3 Dataset. Differentially expressed genes between the daytime and nighttime rat pineal gland. Genes were considered differentially expressed between day and night in each cell type if the following criteria was met: p <0.01, Wilcoxon Rank Sum; effect size ≥ 0.35, fold change ≥ 2.0, gene expressed in ≥ 15.0% of cells in either condition. Genes are ordered by decreasing effect size. All 15,744 gen…
Rank	α-Pinealocyte	ES	β-Pinealocyte	ES	α-Astrocyte	ES	β-Astrocyte	ES	γ-Astrocyte	ES	α-Microglia	ES	β-Microglia	ES	VLMCs	ES	Endothelial	ES
1	Aanat	1.96671	Aanat	3.63286	Gsta1	1.38664	Gsta1	1.36169	Aanat*	1.32862	Aanat*	0.951566			Aanat*	1.08437
2	Ptch1	1.72297	Crem	3.0616	Aanat*	1.28508	Gstm1	1.15838	Gsta1	1.30357					Gsta1	0.832371
3	Crem	1.6186	Dynll1	2.33614	Dbp	1.21603	Psap	1.14654	P2ry6	1.09057					Gsto1	0.756709
4	Etnk1	1.58004	Fcer1a	2.14506	Hspa5	0.897339	Copz1	1.1328	Crem	1.06941					Scn2b	0.719477
5	Mat2a	1.5689	Fdx1	2.10657	Tsc22d3	0.894873	Atp6v0e1	1.02994	Hspa1b	0.781385					Slc15a1	0.648281
6	Mbnl2	1.3415	Ptch1	2.06778	Hspa1b	0.88531	Aanat	0.990538							Dnajb1	0.624347
7	Fdx1	1.31705	Mat2a	2.04644	Herpud1	0.874996									Fdx1	0.544372
8	Drd4	1.26233	Mbnl2	2.04343	Cntfr	0.868072									Hspa1b	0.540503
9	Hspa5	1.26113	Etnk1	1.67637	Ednrb	0.808458									Reep2	0.499108
10	Fcer1a	1.22872	Lhx4	1.59652	Maob	0.737446									Ptch1	0.489178
11	Dclk3	1.19757	Arhgap24	1.56467	Slc15a1	0.695796									Fcer1a	0.483721
12	Nptx1	1.17405	Galnt16	1.50425	Hspb1	0.678418									Arhgap24	0.404833
13	Galnt16	1.17156	Mmd2	1.48138	Dnaja1	0.653462
14	Arhgap24	1.08516	Nptx1	1.42413	Per3	0.622586
15	Hsph1	1.04062	Srsf3	1.41915	Aldh3a1	0.608831
16	Fry	1.03786	Dclk3	1.40563	Gsto1	0.599439
17	Dynll1	1.03687	Lrrc73	1.39155	Ribc2	0.579301
18	Plk5	0.999524	Rcan1	1.3486	Mettl7a	0.550688
19	Reep2	0.998475	Pqlc1	1.34137	Fcer1a	0.532515
20	Fkbp5	0.981083	Hspa5	1.33283	Asmt	0.501973
21	Kctd3	0.975243	Atp6v0e1	1.32756	Ephx1	0.489928
22	Kcnab2	0.971657	Fkbp5	1.32641	Sult1a1	0.465331
23	Kcnq4	0.957498	Hsph1	1.32445	Cited2	0.464025
24	Pomgnt1	0.939925	Ddit3	1.27821	Rcan2	0.45565
25	Atp7b	0.938618	Kctd3	1.27766	Fn3k	0.451433
26	Rcan1	0.937786	Rheb	1.27658	Camk1g	0.44583
27	Syt4	0.933891	Lmo1	1.27399	Etnk1	0.433157
28	Lhx4	0.932614	Drd4	1.27236	Tef	0.432679
29	Whrn	0.898106	Atp7b	1.26688	Fam111a	0.430229
30	Slc17a6	0.885352	Sys1	1.24369	RT1-S3	0.402253
31	Irak2	0.882776	Syt4	1.24287	Cry1	0.396906
32	Camk1g	0.882708	Pde10a	1.23466	Enho	0.39389
33	Abca1	0.87468	Fbxo6	1.23354	Nabp1	0.376103
34	Pqlc1	0.861076	Slc15a1	1.2137	Cd24	0.371732
35	Dnm2	0.85269	Pmvk	1.20698	Scg2	0.36038
36	Sik1	0.825638	Cd24	1.20029	Asl	0.359356
37	Srrm4	0.816281	Pomgnt1	1.16378	Usp2	0.355245
38	Sik2	0.812469	Eif1b	1.16293	Fam13c	0.354901
39	Commd1	0.80155	Kcnab2	1.15665
40	Frmpd1	0.800811	RGD1562747	1.14725
41	Gxylt1	0.797529	Camk1g	1.12984
42	Irs2	0.794956	Reep2	1.1292
43	Abcf1	0.781916	Irak2	1.12768
44	Pde10a	0.780341	Dnaja1	1.1201
45	Mmd2	0.778962	Srrm4	1.10036
46	Tc2n	0.77247	Thap4	1.09891
47	Aff4	0.770171	Qsox1	1.09539
48	Mcam	0.762748	Pde4b	1.089
49	Pde4b	0.759097	Emd	1.0805
50	Hspa1b	0.757503	Dnajb1	1.07944
51	Nacad	0.746423	Tc2n	1.07769
52	Coq10b	0.73945	Gxylt1	1.0671
53	Bzw2	0.735494	Dnm2	1.0652
54	Asl	0.732169	Rab3a	1.05675
55	Eml5	0.732035	Kcnq4	1.04881
56	Itpr1	0.719243	Kras	1.0433
57	Marcksl1	0.715591	Plk5	1.04325
58	Grm1	0.707787	Ptp4a1	1.03669
59	Atp2b1	0.7052	Hspa8.1	1.03633
60	Zrsr1	0.691604	Slc17a6	1.03543
61	Tinagl1	0.684856	Amd1	1.03306
62	Lrrc73	0.684129	Abca1	1.01851
63	Slc15a1	0.680925	Ttc8	1.015
64	Dnajb1	0.677053	Abcf1	1.00781
65	Ilk	0.674629	Cdc5l	1.00165
66	Farp2	0.670953	Fry	0.987491
67	Ncald	0.670666	Hist1h2bcl1	0.986707
68	B3gnt8	0.663728	Ncald	0.962547
69	Slc23a2	0.659044	Pmepa1	0.956326
70	Ubr4	0.657264	RGD1310852	0.951636
71	Lamb1	0.648659	Coq10b	0.947139
72	Ribc2	0.643387	Mad2l2	0.940928
73	Xpot	0.640268	Bud31	0.937759
74	Slc25a25	0.639497	Ribc2	0.935726
75	Ehd4	0.638884	Ahsa1	0.932716
76	Cd24	0.638484	Fndc4	0.930189
77	Ctps1	0.628296	Tmem117	0.929617
78	Bicdl1	0.625841	Irs2	0.911289
79	Srsf3	0.623834	Frmpd1	0.910268
80	Rock2	0.614464	Top1	0.9085
81	Gem	0.610879	Grm1	0.906112
82	Osbp2	0.610562	Yaf2	0.900396
83	Fbxo6	0.589248	Osbp2	0.886615
84	Tbc1d1	0.587118	Prdx1	0.885322
85	Top1	0.585128	Snrpa1	0.878625
86	Tmem117	0.583589	Morf4l2	0.876613
87	RGD1311805	0.582229	Upf3b	0.876587
88	Lta4h	0.57703	Sod2	0.87493
89	Prickle2	0.576882	Marcksl1	0.874507
90	Dnaja1	0.574288	Mt1	0.87358
91	Osbpl6	0.573592	Manf	0.873095
92	Yaf2	0.56997	Cacna1g	0.87146
93	Nfia	0.567489	B3gnt8	0.871427
94	Impdh2	0.561846	Crtac1	0.870429
95	Lmo1	0.549746	Usp16	0.865172
96	Ddit3	0.548069	Dclk1	0.860452
97	Rheb	0.546127	Sik2	0.859722
98	Mylk	0.544278	Lxn	0.858486
99	Man2a1	0.542796	Commd1	0.857835
100	Gdf15	0.542159	Impdh2	0.845812
101	Cry2	0.541795	Osbpl6	0.839722
102	Elfn1	0.538869	Asl	0.831495
103	Slc12a2	0.531217	Mettl8	0.831238
104	Bcar1	0.526669	Mpp6	0.826283
105	Gnl1	0.524808	Hexim1	0.822815
106	Parvb	0.524772	Rabepk	0.822033
107	Cacna1h	0.522602	Atp2b1	0.821804
108	Ptp4a1	0.521984	Tinagl1	0.821295
109	Lxn	0.519422	Bzw2	0.820183
110	Amd1	0.512627	Eprs	0.818927
111	Ncaph	0.511321	Ilk	0.817356
112	Eif1b	0.50845	Parvb	0.816937
113	Hyal2	0.507017	Whrn	0.815341
114	Mt1	0.506884	Sik1	0.815325
115	Thap4	0.502496	Gmnn	0.802056
116	Usp16	0.499829	Rock2	0.799283
117	Cdk2ap2	0.498161	Rhob	0.797931
118	Tob1	0.498039	Tob1	0.793845
119	Slc7a5	0.495414	Nfia	0.778234
120	Mad2l2	0.494317	Zrsr1	0.777476
121	Nphp4	0.490551	Hspa1b	0.769675
122	RGD1310852	0.488792	Scg2	0.769105
123	Herpud1	0.488774	Mthfd2	0.765783
124	Rhob	0.488554	Ptp4a3	0.764294
125	Tyro3	0.487742	Srsf7	0.761581
126	Fndc4	0.486328	Gdf15	0.751024
127	RGD1311575	0.48595	Pcna	0.742881
128	Tpcn1	0.485237	Ehd4	0.73914
129	Hexim1	0.485216	Elfn1	0.733453
130	Robo2	0.482983	Slc23a2	0.729463
131	Rpap1	0.4813	Mcam	0.728567
132	Calhm2	0.472621	Selenos	0.717517
133	Lamb3	0.467675	Cry2	0.709445
134	Mettl8	0.46729	Slc7a5	0.706931
135	Dclk1	0.467033	Hyal2	0.703905
136	Evl	0.466805	Nfatc1	0.698568
137	Pik3c2a	0.460885	Ctps1	0.698172
138	Cacna1g	0.459521	Xpot	0.698064
139	Ube2s	0.458264	Tbc1d1	0.697235
140	Ss18l2	0.453697	Gem	0.696278
141	B3gnt2	0.451003	Nudt8	0.693548
142	Rassf8	0.444979	Coq10a	0.693414
143	Foxn3	0.444368	Acat1	0.692841
144	Sash1	0.442969	Hagh	0.688371
145	Brd3	0.442665	Cct8	0.684777
146	Thrb	0.439851	Rab3ip	0.678664
147	Kras	0.436922	Por	0.674316
148	Klhl29	0.434628	Mcur1	0.6737
149	Mapk6	0.43423	Bcar1	0.654706
150	Shroom3	0.432744	Farp2	0.654271
151	Fem1a	0.432688	Eml5	0.650743
152	Optn	0.426246	Brd3	0.649966
153	Tjp2	0.425594	Fam161a	0.646095
154	Gpbp1	0.425144	Tspyl4	0.644454
155	Pmepa1	0.423918	Cyb5a	0.637652
156	Cmip	0.421448	Man2a1	0.633339
157	Mapk4	0.421321	Fbxo33	0.631002
158	Fam160b1	0.420228	Tspan31	0.626744
159	Gjc2	0.419843	Wnt10a	0.620608
160	Emd	0.416331	Cyp2s1	0.619071
161	Slc7a6	0.414618	Srsf5	0.618461
162	Fam110a	0.414119	Nell2	0.617945
163	Lrrc8d	0.41361	Slc12a2	0.614548
164	Nell2	0.413609	Creb3	0.613896
165	Lnx1	0.410628	Slc3a2	0.609423
166	Bud31	0.40804	Dgat2	0.608172
167	Atp11a	0.407558	Usp2	0.605715
168	RGD1562747	0.406663	Tpcn1	0.603722
169	Ppp1r15a	0.406135	Decr1	0.603637
170	Lrp8	0.404675	Thrb	0.603434
171	Dgat2	0.401642	H2afx	0.602743
172	Sfpq	0.400418	Ostm1	0.600683
173	Fbxo33	0.399483	Mylk	0.595809
174	Oaf	0.399228	Rorb	0.593191
175	Fam161a	0.399178	Gnl1	0.592304
176	Flnb	0.393024	Clcn3	0.590145
177	Ablim1	0.391286	Cmip	0.587461
178	Cyb5a	0.390724	Robo2	0.587176
179	Ptp4a3	0.390286	Mapk4	0.579866
180	Pxk	0.390003	Tjp2	0.579754
181	Wipi2	0.389147	Gtf2f1	0.578966
182	Nadk2	0.386581	Them6	0.57891
183	Pdp2	0.384104	Srpk1	0.578111
184	Rassf3	0.383887	Herpud1	0.577925
185	Rhobtb3	0.379903	Gjc2	0.575551
186	Sys1	0.378453	Nphp4	0.572723
187	G0s2	0.377515	Endog	0.572318
188	Swt1	0.375364	Nadk2	0.569873
189	R3hdm4	0.375003	Plekha8	0.567726
190	Hist1h2bcl1	0.374658	Hmg1l1	0.56661
191	Mmd	0.37312	Dusp1	0.564027
192	Slc38a1	0.373017	Ubr4	0.563565
193	Hmg1l1	0.371105	Mmadhc	0.562845
194	Ifngr1	0.367458	Ncaph	0.561563
195	Mlycd	0.366623	RGD1311575	0.558695
196	Foxp4	0.36647	Fam160b1	0.558068
197	Vps37b	0.36505	Oat	0.558007
198	Tspyl4	0.364079	Lamb1	0.556609
199	Ppp1r10	0.363611	Bola1	0.55217
200	Exoc5	0.361806	Ocel1	0.549312
201	Cerk	0.360652	Sag	0.546376
202	Stk38l	0.360486	Oaf	0.54588
203	Btbd9	0.359878	Pdp2	0.540302
204	Prep	0.356007	Cacna1h	0.539865
205	Nr4a1	0.351741	Wipi2	0.539712
206	Rell2	0.351255	Cnot11	0.538374
207	Snx21	0.350509	RGD1311805	0.535274
208			Ucp2	0.534336
209			Pdcd6	0.533735
210			Slc7a6	0.53109
211			B3gnt2	0.529845
212			Pdzrn3	0.528652
213			Lta4h	0.528435
214			Dnajb11	0.52731
215			Rtcd1	0.525308
216			G0s2	0.523874
217			Gtpbp4	0.523784
218			Foxn3	0.522847
219			Gadd45b	0.521047
220			Ahsa2	0.520396
221			Wfikkn2	0.518653
222			Lnx1	0.517271
223			Slbp	0.516898
224			Rbmxl1	0.512428
225			Sdf2l1	0.509401
226			Aven	0.506604
227			Eif2s3y	0.505321
228			Vps37b	0.502412
229			Tmem243	0.501996
230			Tyro3	0.500692
231			Krtcap3	0.498279
232			Ak6	0.495916
233			Swt1	0.495745
234			Fahd1	0.494616
235			Nap1l5	0.49354
236			Ppp1r15a	0.493262
237			Gstt3	0.490025
238			Sash1	0.487783
239			Tubb2a	0.486977
240			Gls2	0.486307
241			Exosc5	0.483352
242			Cerk	0.481482
243			Abhd4	0.48088
244			Rell1	0.478036
245			Nradd	0.47647
246			Lhfpl5	0.475748
247			Id1	0.472986
248			Lamb3	0.472934
249			Xbp1	0.471509
250			Tmem41a	0.470915
251			Morn1	0.469392
252			RGD1309108	0.468002
253			Rgs2	0.46707
254			Mmd	0.465883
255			Foxp4	0.46579
256			Sfpq	0.464126
257			Hexim2	0.463607
258			Sap30	0.463173
259			Padi4	0.463166
260			Zhx1	0.459703
261			Oasl	0.459185
262			Irf8	0.454963
263			Cd8a	0.452587
264			Marcks	0.45001
265			Slc4a4	0.449328
266			Eif4ebp1	0.44869
267			Ifngr1	0.447948
268			Actr2	0.447097
269			Kctd14	0.445982
270			Acot13	0.443951
271			Prepl	0.44334
272			Jmjd6	0.442807
273			Vps4b	0.441894
274			Lcp1	0.438435
275			Nr4a1	0.435729
276			Tp53rk	0.432064
277			Nap1l3	0.431747
278			Coq3	0.429983
279			Ddit4	0.429231
280			Slk	0.425568
281			C1galt1c1	0.421502
282			Rbm14	0.42134
283			Mapk10	0.419756
284			Rarres1	0.419557
285			Rassf3	0.418677
286			Tgfbr3	0.414431
287			Dctpp1	0.412305
288			Rbm45	0.410649
289			Shc3	0.410452
290			Creld2	0.409974
291			Calhm2	0.409903
292			Btbd9	0.409194
293			Nyx	0.407667
294			Acy3	0.407276
295			LOC108348137	0.406043
296			Rbm4b	0.405969
297			Neto2	0.404888
298			Dnajc3	0.404712
299			Nudt19	0.403847
300			Ebp	0.403082
301			Mt2A	0.401633
302			Zfp933	0.399304
303			Rhobtb3	0.398124
304			Pim2	0.397321
305			Nhlrc2	0.396357
306			Spata2L	0.390409
307			Ccser2	0.389478
308			Fahd2a	0.388046
309			Galk1	0.387007
310			Noct	0.386323
311			Ephx4	0.383874
312			Errfi1	0.381071
313			Qtrt1	0.376965
314			Hebp1	0.37122
315			Mal2	0.369218
316			Prrc1	0.367034
317			Rtn4r	0.366169
318			Abhd2	0.365022
319			Enox2	0.364818
320			Pard3	0.363921
321			Cln5	0.358909
322			Vps26a	0.358253
323			Ankrd52	0.355568
324			Lrp8	0.355489
325			Slc19a2	0.352248

## Sheet: Up by Day
Rank	α-Pinealocyte	ES	β-Pinealocyte	ES	α-Astrocyte	ES	β-Astrocyte	ES	γ-Astrocyte	ES	α-Microglia	ES	β-Microglia	ES	VLMCs	ES	Endothelial	ES
1	Pdc	1.28849	LOC100361854	2.18636	Prkcdbp	1.05558	Rpl28	1.60267	LOC684988	1.40533	Mt-nd3	1.16408		1	Nr1d1	0.76486
2	Emc7	1.24697	Cfl2	1.9119	Col5a3	0.898498	Rps29	1.59148	Rps21	1.1729	Evi2a	1.13558		2	RGD1565183	0.734153
3	Hook1	1.09958	Rps29	1.59647	Rps10	0.775846	Rps15a	1.54771		3	Evi2b	1.10087		3	LOC100360573	0.640634
4	Hs3st2	1.01084	Stxbp1	1.5172	Col15a1	0.74993	Rps28	1.52036		4	LOC100362149	1.0062		4	RGD1559955	0.563743
5	Arl6ip5	1.00399	Hook1	1.51709	Loxl1	0.740089	Rps21	1.39187		5	Sirpa	1.00595		5	LOC100362366	0.560668
6	Stxbp1	0.948361	Pid1	1.39382	Fam43a	0.68328	Prkcdbp	1.28678		6	BC028528	0.991318		6	Cmtm3	0.530998
7	Gucy1a3	0.93557	Ndrg1	1.31002	Nr2c2ap	0.658238	Rpl37	1.16476		7	Vldlr	0.8422		7	Adamtsl3	0.523068
8	Acsl1	0.932083	Mt-nd3	1.28527	Slc6a13	0.641986	Rps12	1.1552		8	Qprt	0.836586
9	Cfl2	0.922296	LOC108349548	1.27909	Apoc4	0.639448
10	Klhdc8b	0.871537	Klhdc8b	1.27576	LOC102555453	0.639175
11	Hdac5	0.867656	Tcta	1.27575	Serinc5	0.611034
12	Mgarp	0.866215	Gucy1a3	1.24573	Dapk1	0.604868
13	Lpcat1	0.860562	Acsl1	1.20591	Sept4	0.575599
14	Cdh2	0.820874	Hs3st2	1.18087	Arntl	0.561075
15	Sgk1	0.812384	Map4	1.15581	Ano1	0.559537
16	RT1-A1	0.811348	Rpl32	1.14819	Flna	0.54765
17	Ndrg1	0.805755	Pkig	1.12106	Sdc3	0.519778
18	Naa35	0.78645	Fabp12	1.10429	Gucy1a3	0.505826
19	Tmed1	0.743701	Rgs20	0.975597	RT1-A1	0.495055
20	Cntrob	0.669325	Hdac5	0.954387	Kcna2	0.480631
21	Kdm4c	0.663808	Cep164	0.952759	Bex4	0.478874
22	Arf5	0.652378	Eef1a1	0.952314	Efnb1	0.466305
23	Rgs20	0.647402	Stard7	0.948472	Trim2	0.465247
24	Cep164	0.645258	Ccl9	0.942271	Slc20a1	0.463446
25	Degs1	0.644756	Dennd5a	0.940365	LOC100365839	0.439227
26	Ccl9	0.644429	Srrm3	0.897845	Gad2	0.438674
27	Ech1	0.624359	Cdh2	0.894525	Zc3h4	0.437232
28	Depdc7	0.621895	Cdc25a	0.893159	Pcbp2	0.434649
29	Cpt1a	0.618089	Ptpn21	0.87427	Cmklr1	0.431056
30	Frmd4b	0.603086	Zfp444	0.864498	Ssx2ip	0.409026
31	Tle1	0.590053	Eps8	0.858394	Insc	0.408708
32	Fyb	0.581953	Cpt1a	0.843295	Vcl	0.406579
33	Uckl1	0.581346	Ampd2	0.836044	Fabp5	0.401773
34	Scd2	0.579516	Slc39a8	0.794338	Dnah11	0.40127
35	Ush2a	0.577542	Rps21-ps1	0.785771	Ankrd50	0.393075
36	Ptpn21	0.569773	Nrap	0.784012	Pmepa1	0.390892
37	Ampd2	0.568427	RGD1305089	0.774312	Pde4dip	0.389977
38	Timp2	0.565832	Lpcat1	0.759435	Plekhg2	0.388298
39	Dhrsx	0.555125	Sgk1	0.749832	Nfil3	0.387916
40	Dennd5a	0.548524	LOC100360413	0.749036	Ext1	0.381311
41	Tex14	0.541064	Ush2a	0.741929	Stxbp1	0.37742
42	Mri1	0.530706	LOC102555453	0.730542	Thbs2	0.373772
43	Cnppd1	0.529448	Tmed1	0.721182	Cldn22	0.36615
44	Cdhr1	0.527057	Htra4	0.708768	Rpl32.1	0.365648
45	Reep6	0.521623	Zmynd8	0.703996	Nr1d1	0.365123
46	Slc39a8	0.520127	Kdm4c	0.697809	Rai14	0.361636
47	Cabp4	0.519378	Cnga1	0.684876	LOC691427	0.360421
48	Eef1a2	0.516375	B4galt5	0.664807	Frmd6	0.357088
49	Rdh11	0.515548	Cdhr1	0.663683	Slc12a7	0.356272
50	Tcta	0.514533	Tle1	0.662192	Clock	0.354842
51	Pla2g4a	0.514393	Fhod3	0.659401
52	Fkbp2	0.508215	Pea15	0.647249
53	Eps8	0.496142	Zc3h14	0.642054
54	Snrpd3	0.494934	Wdr70	0.640904
55	Anks1a	0.494649	Psd	0.640145
56	Pax4	0.48862	Ddah1	0.636705
57	Cnga1	0.486382	Mrps27	0.622904
58	Pid1	0.482431	RGD1564883	0.60704
59	Icmt	0.475403	Zdhhc6	0.605748
60	LOC100361854	0.465361	Dyrk1b	0.602942
61	Vopp1	0.464815	Map7	0.601246
62	Cep162	0.460372	Cotl1	0.596198
63	Arfip2	0.45669	Rrp1b	0.595583
64	RGD1305089	0.456222	Nim1k	0.59311
65	Mrps27	0.4534	St8sia3	0.591362
66	B4galt5	0.443014	Tmem65	0.589151
67	Slc25a20	0.441617	Zfp143	0.58764
68	Zfp444	0.440678	Hspa12a	0.587005
69	Dgkd	0.438152	Cabp4	0.584268
70	Elovl4	0.426994	Tmem215	0.583804
71	Fhod3	0.424103	Zdhhc22	0.56998
72	Kpna2	0.423359	Tsr1	0.567726
73	Blm	0.421929	RGD1304622	0.566423
74	Dhrs3	0.42125	Podxl	0.558212
75	Zc3h14	0.421108	Vac14	0.554212
76	RGD1304963	0.41658	Ece1	0.547233
77	Nup85	0.411866	Vopp1	0.54218
78	Dyrk1b	0.405508	LOC103691699	0.536897
79	Pdcl	0.40278	Nxnl2	0.536746
80	Idh1	0.397417	Otud7b	0.536144
81	Sap30bp	0.39556	LOC100360573	0.534928
82	Gga3	0.39301	Glce	0.533095
83	Cdc25a	0.39225	P2ry4	0.529509
84	LOC108349548	0.390502	Rreb1	0.522551
85	Prss53	0.390402	Dgkd	0.52237
86	Rrp1b	0.389159	Arih2	0.519702
87	Gng13	0.388282	Fabp5	0.518862
88	Tmem101	0.38465	Lypd6	0.510923
89	Nop58	0.384342	Prc1	0.510143
90	Arih2	0.384139	Tex14	0.508954
91	Podxl	0.376524	Pik3ca	0.50814
92	Slc30a6	0.375792	Nrn1l	0.506095
93	Ptpmt1	0.375479	Hpcal1	0.5046
94	Gemin8	0.372914	Frmd4b	0.50387
95	Mms19	0.372274	Lmbr1l	0.496283
96	Mdk	0.372221	Casp7	0.488335
97	Extl2	0.370568	Ankrd27	0.487339
98	Vldlr	0.36801	Cdh11	0.485644
99	Agap1	0.367842	LOC498555	0.474654
100	Fntb	0.365837	Cep162	0.474239
101	Nim1k	0.364105	Depdc7	0.470522
102	Hspa12a	0.36082	Rtn4rl1	0.469378
103	Cacna2d1	0.358532	Rpl32.1	0.467799
104	Thsd7a	0.357967	RGD1359290	0.467779
105	Cstf1	0.354245	Cntrob	0.464797
106	Nmd3	0.351473	Anks1a	0.455723
107	Ankrd27	0.351351	Snrpg	0.45367
108			Fscn2	0.445333
109			Dyrk2	0.44346
110			Kdm3b	0.441531
111			Extl2	0.441348
112			Rnf19b	0.44116
113			Tfpi2	0.43552
114			Mtus1	0.433444
115			RGD1304963	0.42593
116			RGD1304624	0.423581
117			Idh1	0.420919
118			Vldlr	0.420538
119			Anks6	0.418817
120			Rpl35a	0.418105
121			Casc4	0.413868
122			Ppfia4	0.410085
123			Cox15	0.410017
124			Pias3	0.408173
125			Tmem62	0.405872
126			Arhgef1	0.404265
127			Cc2d2a	0.399437
128			Dusp15	0.391648
129			Limk2	0.386983
130			Tgfb1i1	0.38697
131			Satb1	0.383876
132			Gar1	0.3835
133			Sftpa1	0.371728
134			Hivep3	0.368842
135			Pik3r1	0.368704
136			Defb24	0.366756
137			Ifnar1	0.366152
138			Dgke	0.365638
139			Rps6ka5	0.362669
140			Pla2r1	0.36191
141			Gpr107	0.360909
142			Tmem136	0.360768
143			AABR07016578.1	0.353928
144			Mapkbp1	0.352041
145			Atp2b4	0.350979
146			RGD1307947	0.350919
