# Supplementary material for: Single-cell RNA sequencing of the mammalian pineal gland identifies two pinealocyte subtypes and cell type-specific daily patterns of gene expression
Source: PLoS One. 2018 Oct 22;13(10):e0205883. doi: 10.1371/journal.pone.0205883 (PMC6197868; doi:10.1371/journal.pone.0205883)
Supplement: S4 Dataset — (XLSX) [file pone.0205883.s004.xlsx]

## Sheet: Up by Iso
S4 Dataset. Differentially expressed genes between isoproterenol and vehicle control treated rat pineal gland. Genes were considered differentially expressed in each cell type if the following criteria was met: p <0.01, Wilcoxon Rank Sum; effect size ≥ 0.35, fold change ≥ 2.0, gene expressed in ≥ 15.0% of cells in either condition. Genes are ordered by decreasing effect size. All 13,984 genes in …
Rank	α-Pinealocyte	ES	β-Pinealocyte	ES	Astrocyte	ES	Microglia	ES	VLMCs	ES	Endothelial	ES
1	Drd4	1.74531	Aanat	2.57785	Aanat*	1.20246			Aanat*	1.50408
2	Aanat	1.60378	Reep2	1.72112	Slc3a2	0.94792
3	Galnt16	1.40514	Fcer1a	1.65223	Rcl1	0.71529
4	Hspa5	1.36595	Drd4	1.47072	Gfpt2	0.689934
5	Mt-nd5	1.33936	Tmem55a	1.44758	Eif3c	0.628729
6	Reep2	1.29408	Pmvk	1.43442	Ednrb	0.626489
7	Mt-nd3	1.26143	Galnt16	1.42796	Slc15a1	0.608052
8	Qsox1	1.18725	Mbnl2	1.40808	Atp7b	0.529528
9	Slc3a2	1.13169	Rab3a	1.31099
10	Tmem237	1.09827	Atp7b	1.27822
11	Srrm2	1.09402	Eif1b	1.26855
12	Dnm2	1.0677	Eprs	1.26164
13	Son	1.05229	Mmd2	1.23931
14	Camk1g	1.046	Lrrc73	1.22644
15	Slc6a6	1.0456	Ptch1	1.21625
16	Slc15a1	1.02734	Adra1b	1.21565
17	Mcam	1.01226	Fdx1	1.21074
18	Lnx1	1.01121	Mdh1	1.17827
19	Mpp4	1.00709	Prdx1	1.1267
20	Gdf15	0.983228	Qsox1	1.0678
21	Lgmn	0.977576	Camk1g	1.0627
22	Slc39a4	0.973966	Pqlc1	1.05432
23	Dusp1	0.965172	Mcam	1.01773
24	Pqlc1	0.924455	Bud31	1.01294
25	Impdh1	0.917191	Taldo1	1.00622
26	Atp7b	0.91712	Crem	0.998677
27	Ptch1	0.907768	Slc15a1	0.997194
28	Nptx1	0.906409	Nptx1	0.997113
29	Asl	0.90206	Spink4	0.983564
30	Kdsr	0.878257	Dnm2	0.963449
31	Irak2	0.861347	Kctd3	0.960195
32	Srrm4	0.858116	Rabepk	0.947331
33	Fry	0.850501	Ptp4a3	0.938336
34	Gaa	0.847912	Parvb	0.937803
35	Fcer1a	0.838273	Ribc2	0.919415
36	Dclk3	0.837139	Mpv17l2	0.91103
37	Por	0.836176	Irak2	0.890961
38	Mat2a	0.827129	Pde4b	0.887013
39	B3gnt8	0.826252	Tle6	0.880144
40	Adra1b	0.810612	Ncald	0.873134
41	Lrit1	0.808146	Rcan1	0.872124
42	Ggcx	0.789709	Gdf15	0.868674
43	Frmpd1	0.777301	Thap4	0.863152
44	Farp2	0.776993	Cct6a	0.85857
45	Abca1	0.775328	Tc2n	0.852024
46	Rpap1	0.771036	Asl	0.847639
47	Rhpn1	0.769216	Dclk3	0.84192
48	Sik2	0.762975	Etnk1	0.839199
49	Pomgnt1	0.754942	Upf3b	0.839133
50	Kcnab2	0.746104	Srsf3	0.827466
51	Mmd2	0.739472	Abcf1	0.808235
52	Hspa1b	0.729243	Lnx1	0.807498
53	Kctd3	0.726076	Psmb3	0.790587
54	Grn	0.720377	Frmpd1	0.777953
55	Slc38a3	0.712117	Fbxo6	0.771544
56	Etnk1	0.708035	Fry	0.770915
57	Usp9x	0.705024	Ttc8	0.770399
58	Mt-nd4l	0.663196	Srrm4	0.763373
59	Itpr1	0.64743	Abca1	0.762216
60	Rhot2	0.639088	Osbp2	0.761639
61	Id1	0.631065	Lmo1	0.757734
62	Dpp7	0.624623	B3gnt8	0.754348
63	Slc2a1	0.579646	Lgmn	0.749642
64	Kcnh6	0.551168	Mt1	0.741743
65	Pycard	0.531193	Kdsr	0.725511
66			Slc7a5	0.721356
67			Slc3a2	0.717333
68			Fkbp5	0.714501
69			Mettl8	0.710607
70			Ciapin1	0.707552
71			Cdc5l	0.698885
72			Sumf2	0.696027
73			Marcksl1	0.690717
74			Tmem237	0.69021
75			Them6	0.671057
76			Psmb2	0.663135
77			Pde10a	0.660543
78			Cacna1g	0.655622
79			RGD1562747	0.64932
80			Pomgnt1	0.642202
81			Nradd	0.626701
82			Sik2	0.618351
83			Rpap1	0.615567
84			Tmem117	0.614598
85			Kcnq4	0.611326
86			Tspyl4	0.611094
87			Pde4dip	0.611048
88			Cirbp	0.603512
89			RGD1310852	0.592776
90			Gstt3	0.59264
91			Enox1	0.589329
92			Coq10a	0.587659
93			Dirc2	0.587316
94			Dgat2	0.585402
95			Lcp1	0.584501
96			Cnot11	0.575583
97			Tbc1d1	0.568952
98			Usp16	0.568708
99			Dnajb1	0.563791
100			Rgs9	0.559103
101			Cfd	0.556669
102			G0s2	0.550769
103			Creb3	0.549573
104			Hyal2	0.548593
105			Herpud1	0.545992
106			Nphp4	0.545587
107			Itpr1	0.543354
108			Rhpn1	0.539753
109			Gmnn	0.536589
110			Top1	0.535996
111			Gjc2	0.531407
112			Pcna	0.530435
113			Impdh2	0.529535
114			Slbp	0.52292
115			Vps4b	0.511196
116			Id1	0.508745
117			Wnt10a	0.500529
118			Cd24	0.497667
119			Mllt11	0.496425
120			Fam161a	0.494656
121			Grm1	0.490349
122			Tpi1	0.490075
123			Dpp7	0.4867
124			Cd8a	0.483513
125			Wipi2	0.473939
126			Unc50	0.47117
127			Pmepa1	0.467638
128			Cmip	0.462735
129			Robo2	0.461225
130			LOC691141	0.459627
131			Rbmx	0.458964
132			Oasl	0.458584
133			Fndc4	0.457442
134			Gtpbp4	0.456393
135			Dclk1	0.451921
136			Gxylt1	0.45071
137			Dnajb3	0.447412
138			Marcks	0.440247
139			Lrrc24	0.440133
140			Slc1a5	0.436938
141			Lamb1	0.436406
142			Lamb3	0.436109
143			Endog	0.423621
144			Pla2g1b	0.422077
145			Emd	0.420449
146			Kcnmb2	0.418782
147			Cacna1h	0.416949
148			Kdm4b	0.414345
149			Mapk10	0.413526
150			Exosc5	0.40512
151			Coq10b	0.404922
152			Ddit4	0.400199
153			Slc4a4	0.399849
154			Gda	0.39678
155			Eif2ak1	0.395297
156			Stard3nl	0.390152
157			Wfikkn2	0.382642
158			Kcnh1	0.381937
159			Calhm2	0.378676
160			Sash1	0.374594
161			Tpcn1	0.37
162			Decr1	0.369451
163			Igfbp6	0.369347
164			Thrb	0.368987
165			Irs2	0.368339
166			Lxn	0.36493
167			Rassf4	0.363128
168			Padi4	0.361944
169			Cerk	0.35945
170			Ifngr1	0.355606
171			Man2a1	0.355301
172			Nudt19	0.350716

## Sheet: Down by Iso
Rank	α-Pinealocyte	ES	β-Pinealocyte	ES	Astrocyte	ES	Microglia	ES	VLMCs	ES	Endothelial	ES
1	Rpl19	2.08647	Eef1a1	1.74984	RT1-A2	0.876427
2	Tpt1	1.95346	LOC689574	1.43784	Lhfpl2	0.681369
3	Rpl13a	1.92904	Cfl2	1.14524	Dnajb1	0.636225
4	Rps11	1.92439	Tcta	1.07108	Gatsl3	0.633656
5	Pdc	1.87433	B3galt2	1.05595	Ssbp3	0.57034
6	Uba52	1.86321	Neurod4	1.05393	Thra	0.539944
7	Rps3	1.84881	Hook1	0.985961
8	Cox8a	1.82822	Gucy1a3	0.940114
9	Nme2	1.81598	Pid1	0.927018
10	Dnajc12	1.81163	Hdac5	0.88181
11	Rpl14	1.80648	Hs3st2	0.867682
12	Oaz1	1.7994	Klhdc8b	0.841918
13	Rps2	1.79818	Stard7	0.73614
14	Rps27a	1.79716	Cdh2	0.713776
15	Tmsb4x	1.78776	Rgs20	0.704036
16	Rpl9	1.77316	Pax4	0.698866
17	Rpl41	1.75932	Frmd4b	0.665664
18	Gngt1	1.73616	Ush2a	0.66214
19	Rpl23a	1.73599	Ccl9	0.65839
20	Zbed5	1.72152	Ogt	0.634237
21	Gngt2	1.71257	Cdc25a	0.616096
22	Ftl1	1.70861	P2ry4	0.608593
23	Rplp0	1.69928	Kdm4c	0.603134
24	Rpl27a	1.69336	Slc39a8	0.592658
25	Gapdh	1.69309	Ptpn21	0.58536
26	Rpl29	1.69247	Nim1k	0.56534
27	Atp5h	1.67639	Arfgef1	0.548983
28	Fth1	1.65328	Pank1	0.539104
29	Rps14	1.64496	Eps8	0.527829
30	Rpl35	1.62044	Rnf19b	0.526671
31	Rpl12	1.6186	Wdr70	0.525799
32	Cfl2	1.61674	Sgk1	0.505977
33	Rpl17	1.61454	Lpcat1	0.501162
34	LOC100361854	1.61441	Tmed1	0.48032
35	Rps25	1.60633	Ankrd27	0.478163
36	Rpl15	1.60563	Depdc7	0.474453
37	Rps20	1.58235	Dyrk1b	0.472251
38	Rps16	1.5762	Zfp143	0.46677
39	RGD1564447	1.56727	Tmem65	0.458135
40	Rpl3	1.5653	Runx1t1	0.450651
41	LOC100360573	1.55837	Vac14	0.450609
42	Cox7a2	1.55144	Podxl	0.442065
43	Rps8	1.5466	B4galt5	0.441352
44	Uqcrh	1.53272	Cpt1a	0.435269
45	Atp5e	1.51259	Rgs9bp	0.429104
46	Rps27	1.51252	Rrp1b	0.428872
47	Rpl37a	1.51116	Casp7	0.425243
48	Rps18	1.50058	Papd5	0.425075
49	Fam104a	1.49668	Cmya5	0.421982
50	Atp5g2	1.49336	Anks6	0.421405
51	Rpl4	1.49297	Zc3h14	0.409305
52	Gnas.1	1.48481	Dgkd	0.404678
53	Rpl24	1.48477	Extl2	0.392439
54	Rpl32	1.48236	Mettl15	0.391139
55	Ubl5	1.4741	Slc5a8	0.390753
56	Ndufa4	1.46941	Mrps27	0.381263
57	Gabarap	1.46711	Dyrk2	0.377746
58	Rpl26	1.46363	Rtn4rl1	0.373225
59	Rps3a	1.46113	Anks1a	0.372387
60	Uqcrb	1.45383	Kdm3b	0.370452
61	Rps28	1.44982	Rinl	0.369587
62	Pfdn1	1.42809	Glce	0.367221
63	LOC684988	1.42635	Pla2r1	0.364183
64	Rpsa	1.42056	Tle1	0.362115
65	Rpl18a	1.41003	2018-09-01	0.36116
66	Rpl34	1.40882	Elf1	0.352889
67	Gtf2h5	1.40126
68	Atp5l	1.3934
69	Atp5o	1.38978
70	Sncb	1.38785
71	Rps5	1.38068
72	Rpl13	1.37898
73	Tma7	1.37049
74	Atp5i	1.36882
75	Rps24	1.36731
76	Minos1	1.36547
77	Cox7b	1.3653
78	Rpl28	1.36092
79	Dynlrb1	1.36024
80	Chchd10	1.35544
81	Rpl23	1.35533
82	Timm8b	1.35306
83	Pfdn5	1.34676
84	Cox6b1	1.34048
85	Ndufa7	1.33994
86	Timm13	1.33638
87	Rps15a	1.33181
88	Gpx1	1.32689
89	LOC100360087	1.31704
90	Ndufb10	1.31567
91	Rpl27	1.31429
92	Gch1	1.30567
93	Rpl10a	1.30205
94	Rps15	1.29397
95	Ppia	1.29066
96	Cox5a	1.28961
97	Tbca	1.28249
98	Erh	1.27844
99	Nedd8	1.27764
100	Guca1a	1.27693
101	Serf2	1.27311
102	Rps17	1.27275
103	Pfdn6	1.27104
104	Mien1	1.26993
105	LOC689574	1.26902
106	Rpl6	1.25812
107	Cox17	1.25658
108	Cox7c	1.25323
109	Nap1l1	1.24997
110	Ndufa2	1.24835
111	Bloc1s1	1.248
112	Eef1a1	1.23439
113	Nop10	1.23037
114	Lgals1	1.23006
115	Rpl31	1.22893
116	Atp5d	1.22695
117	Plekhb1	1.22669
118	Cltb	1.21991
119	Atp5j2	1.21691
120	Rpl7	1.21554
121	Rpl22l1	1.20712
122	Rpl5	1.20434
123	Rps7	1.20173
124	Eef1g	1.20163
125	Ndufb11	1.20031
126	Rpl18	1.19428
127	Tcta	1.18733
128	Mrpl54	1.18163
129	Snrpd2	1.17803
130	Ndufb2	1.17182
131	Trmt112	1.16661
132	Ndufb5	1.16578
133	Pcbd1	1.16028
134	Pid1	1.14392
135	Ndufa6	1.14006
136	Srp14	1.13814
137	B3gat3	1.13612
138	Tmem256	1.13599
139	Atpif1	1.1321
140	Uqcrq	1.12787
141	Calm2	1.11959
142	Rpl26-ps2	1.11894
143	Atp6v1f	1.11792
144	Rps10	1.11726
145	Clta	1.11504
146	Psmb6	1.11103
147	Atp5g1	1.10394
148	Lamtor2	1.1037
149	Banf1	1.10184
150	Calm3	1.10069
151	Arf5	1.09977
152	Rnf7	1.09918
153	Mrps16	1.09427
154	Prr13	1.09387
155	Rps4x	1.09225
156	Skp1	1.09207
157	Atox1	1.09093
158	Rpl36	1.08801
159	Eef1b2	1.08789
160	Bex2	1.08483
161	Tpd52	1.07959
162	Rbms2	1.07954
163	Naa38	1.07815
164	Ndufc2	1.07711
165	Ndufa13	1.07668
166	Ndufs8	1.07435
167	Gng10	1.0727
168	Gabarapl2	1.06642
169	Fabp12	1.06576
170	Vbp1	1.05804
171	Cox7a2l	1.05533
172	Atp6v1g1	1.05465
173	Nme1	1.05349
174	Atp5g3	1.05081
175	Ubxn1	1.04773
176	Emc7	1.04699
177	B2m	1.03527
178	Crcp	1.0341
179	Hmgn1	1.03188
180	Akr1a1	1.03123
181	Pkig	1.02965
182	Uqcrfs1	1.02829
183	Hspb1	1.02607
184	Rtn4	1.02385
185	Eif3f	1.02175
186	Cetn2	1.01503
187	Atp5j	1.00822
188	Pfn1	1.00756
189	Fis1	1.00721
190	Mpc2	1.00101
191	Cwc15	0.996786
192	Mrfap1.1	0.995084
193	Smdt1	0.993004
194	Park7	0.992869
195	Ndufb3	0.991049
196	Txn1	0.98953
197	Hn1	0.988652
198	Gadd45gip1	0.985751
199	Hnrnpa1	0.984575
200	Paip2	0.98445
201	Adipor1	0.98444
202	Naca	0.980604
203	LOC100362149	0.969521
204	Lamtor4	0.968913
205	Hsbp1l1	0.968657
206	Ndufa11	0.968093
207	Glrx2	0.966425
208	Gng13	0.965792
209	RGD1311703	0.961248
210	Ndufb7	0.960562
211	Uqcr10	0.960414
212	Mrpl20	0.95778
213	Edf1	0.953381
214	LOC301124	0.946776
215	Psma6	0.9464
216	Ndufaf5	0.937823
217	H2afv	0.935749
218	Uqcc2	0.933251
219	Tomm6	0.928132
220	Mrps36	0.927454
221	Srp9	0.925639
222	Sod1	0.923815
223	Rpl11	0.923773
224	Hsbp1	0.921486
225	Ndufa8	0.920783
226	Tomm7	0.919243
227	Tubb5	0.919217
228	Hsd17b11	0.917367
229	LOC690871	0.916291
230	Trappc1	0.915733
231	Npm1	0.914554
232	Msrb2	0.913497
233	Cox5b	0.911794
234	Nenf	0.909825
235	Drap1	0.908794
236	Abhd14b	0.908
237	Rps27l	0.902954
238	Ywhae	0.902793
239	Ntan1	0.901605
240	Mrpl34	0.896283
241	Polr2j	0.895394
242	Ddt	0.893441
243	Guca1b	0.89183
244	Tmem222	0.890073
245	Pam16	0.889661
246	RGD1563812	0.889512
247	Tm2d1	0.888183
248	RGD1306215	0.885113
249	Cdk2ap2	0.882864
250	Zfp706	0.882589
251	Ybx1	0.878174
252	LOC102555453	0.876294
253	Ndufc1	0.875961
254	Apopt1	0.875001
255	Neurod4	0.874979
256	Uqcc3	0.871042
257	Pin4	0.869406
258	Hook1	0.865631
259	Sumo3	0.863475
260	Wdr83os	0.86146
261	Ndufs5	0.859844
262	Txn2	0.858161
263	Prdx2	0.855565
264	Stxbp1	0.855217
265	Snapin	0.85185
266	Dnajb2	0.851339
267	Sumo1	0.849177
268	Fkbp2	0.847881
269	Rhoa	0.847101
270	Sat2	0.845698
271	Lamtor5	0.845281
272	Mrps21	0.84477
273	Btf3	0.84197
274	Stub1	0.84084
275	Ndufa5	0.836571
276	Prdx5	0.836322
277	Arl6	0.834088
278	Map1lc3a	0.832675
279	Fkbp3	0.831679
280	Spcs1	0.831612
281	Csnk2b	0.830321
282	Psma7	0.828932
283	Pigp	0.828833
284	Glo1	0.828712
285	Ran	0.826937
286	Pde6d	0.824625
287	Higd2a	0.823747
288	RT1-A2	0.820827
289	Mrps33	0.816998
290	Ccl9	0.814995
291	LOC691807	0.813758
292	Use1	0.813349
293	Nphp1	0.812732
294	Hypk	0.812489
295	Gmcl1	0.81226
296	Psenen	0.811902
297	LOC100362027	0.81132
298	Chmp4bl1	0.811199
299	B3galt2	0.810557
300	Rnf5	0.810526
301	Ube2v2	0.808791
302	Cnpy2	0.807452
303	Ifi27	0.806276
304	Asmtl	0.80602
305	Slirp	0.804646
306	LOC100362366	0.803407
307	Mrpl35	0.802888
308	Mrpl40	0.802277
309	Immp1l	0.799708
310	Snrpe	0.797392
311	Psme1	0.796324
312	RGD1304704	0.796247
313	Hmgn2	0.794746
314	Rala	0.793875
315	Anapc11	0.793131
316	Rpl37	0.792611
317	Ost4	0.792028
318	Pax4	0.791649
319	Thap7	0.791595
320	Lage3	0.789836
321	Scand1	0.779926
322	RGD1561590	0.776663
323	Npc2	0.774083
324	Hspb6	0.772516
325	Depdc7	0.770831
326	Cox20	0.770808
327	Pcbd2	0.770543
328	Rgs20	0.770225
329	Nabp2	0.768912
330	Usmg5	0.764793
331	Ccdc12	0.764054
332	Rxrg	0.762618
333	Caly	0.762193
334	Phpt1	0.76153
335	Mrpl52	0.758875
336	Psmb5	0.757836
337	Ccnl2	0.756926
338	Ybx3	0.756735
339	Nutf2	0.755109
340	Acyp2	0.754691
341	Ppp1r18	0.75233
342	Ccng1	0.750475
343	Rab28	0.749671
344	Mea1	0.748797
345	Echdc1	0.748
346	Sec61b	0.746426
347	Lsm5	0.746046
348	Sf3b6	0.745631
349	Pdrg1	0.745103
350	Sec11c	0.744446
351	Cct5	0.743575
352	Tsks	0.742909
353	Ufm1	0.74171
354	Fam162a	0.738755
355	Mlf2	0.737116
356	Hs3st2	0.73429
357	Mrpl15	0.733976
358	Desi1	0.733556
359	Mrpl13	0.732779
360	Cdc42	0.732487
361	Psma2	0.728366
362	Ppdpf	0.727841
363	Vdac3	0.726997
364	Mtx2	0.724228
365	Ndufb6	0.723978
366	Commd8	0.721122
367	Elof1	0.7209
368	Polr2k	0.720387
369	Ebpl	0.718148
370	Mrps18a	0.714912
371	Chmp5	0.713957
372	Mrps14	0.713946
373	Mrps17	0.707505
374	Sub1	0.707431
375	RGD1306063	0.70589
376	Rexo2	0.705484
377	Lsm14a	0.705203
378	Mrpl17	0.70486
379	Tstd3	0.702513
380	S100a1	0.702364
381	RGD1308706	0.699859
382	Chchd5	0.699275
383	Snrpd3	0.698762
384	Eif3h	0.698471
385	Ssr4	0.697129
386	Snrpd1	0.696328
387	Ube2b	0.69628
388	Pnkd	0.695846
389	Phyh	0.695834
390	RGD1561113	0.695797
391	Mcee	0.695264
392	Isca1	0.695133
393	Ptges3	0.695066
394	Pdzd11	0.693419
395	Fabp5	0.693239
396	Mrps18c	0.691649
397	Anapc13	0.690995
398	Trappc2l	0.690775
399	Mrpl14	0.689552
400	Tmem62	0.689455
401	Nol7	0.689253
402	Rap1a	0.689173
403	Sarnp	0.689095
404	Zmat5	0.685941
405	Ufc1	0.684412
406	Wtap	0.683368
407	Higd1a	0.683253
408	Lsm3	0.681833
409	Gnas	0.681539
410	Cox6b1.1	0.680048
411	RGD1566239	0.679364
412	Rab1a	0.678888
413	Anp32b	0.678806
414	Ly6e	0.678393
415	Tmem14c	0.677402
416	Nrap	0.676639
417	Kpna2	0.676337
418	Txnl4a	0.675729
419	Ywhah	0.675527
420	Grpel1	0.675436
421	Tmem160	0.674373
422	Dnajc19	0.673124
423	Tmed1	0.672329
424	LOC100361993	0.671414
425	Mettl5	0.670486
426	Svip	0.668851
427	Ptp4a1	0.667556
428	Bad	0.66743
429	Ndufaf6	0.667021
430	Sdc2	0.666909
431	Bola3	0.666878
432	Gnb1	0.665865
433	Fmc1	0.664726
434	Glrx5	0.664634
435	2018-09-01	0.664227
436	LOC361985	0.664105
437	Etfa	0.663743
438	Sra1	0.660513
439	Eif3k	0.660392
440	Zfand5	0.659119
441	Tmem126b	0.658746
442	Rnf167	0.657017
443	Ptms	0.656876
444	Ube2n	0.65635
445	Mrps28	0.655853
446	Mrps15	0.654797
447	Ssna1	0.653957
448	Rnasek	0.653479
449	RGD1359290	0.652769
450	Pak2	0.652127
451	Odc1	0.651722
452	Phf5a	0.6508
453	Ptrhd1	0.648021
454	Fcf1	0.647916
455	Med31	0.646256
456	Znhit1	0.645947
457	Hint2	0.645385
458	Ubqln4	0.644937
459	LOC498555	0.643555
460	Coa3	0.643462
461	Dpy30	0.642617
462	Rab7a	0.641767
463	Eid1	0.639413
464	St13	0.639021
465	Tmem126a	0.638692
466	Morf4l1	0.638036
467	Chchd1	0.637535
468	AABR07036007.1	0.63693
469	Ccdc58	0.635557
470	Kcne2	0.633037
471	Ostf1	0.631435
472	Mrpl23	0.62946
473	Cab39	0.62927
474	Esd	0.62885
475	Pde6g	0.628454
476	U2af1l4	0.628037
477	Pafah1b3	0.627696
478	Snrpf	0.627083
479	Acadm	0.625723
480	Syt1	0.624932
481	Cotl1	0.624585
482	Cox19	0.624281
483	Grcc10	0.623392
484	Syf2	0.62302
485	Timm10	0.622653
486	Mettl10	0.622141
487	Hpcal1	0.621199
488	Srp19	0.620955
489	Rheb	0.62022
490	Med28	0.619887
491	Churc1	0.619161
492	Psme2	0.618599
493	Acbd6	0.617531
494	Mkrn2	0.616049
495	Cst6	0.61459
496	Ubxn8	0.614352
497	Ten1	0.6135
498	Stx18	0.613134
499	Nsa2	0.612357
500	Mettl23	0.610574
501	Ostc	0.610425
502	Ak2	0.610308
503	Swi5	0.610285
504	Hdhd2	0.609731
505	Nudt18	0.609658
506	Ube2l3	0.607482
507	Synj2bp	0.607208
508	Pdap1	0.607162
509	Dnajc30	0.607003
510	Pcbp2	0.604657
511	Coprs	0.604063
512	Pop7	0.603439
513	Myl12b	0.602962
514	Sf3b5	0.602948
515	Rbx1	0.602503
516	Med21	0.601897
517	Commd1	0.600691
518	Pla2g5	0.600363
519	Morn2	0.600333
520	Mpc1	0.598898
521	Hdac2	0.598115
522	Acsl1	0.598108
523	Dbi	0.595959
524	Mrpl37	0.595183
525	Acbd7	0.594436
526	Dut	0.593492
527	Psmg4	0.593061
528	Aprt	0.591982
529	Pnrc2	0.591788
530	Nipsnap3b	0.591218
531	Mrpl27	0.589917
532	Cript	0.589744
533	Itgb3bp	0.588914
534	Mzt2b	0.587346
535	Dnajc4	0.585357
536	Cystm1	0.584149
537	Tmem42	0.58374
538	Cdc25a	0.583249
539	Rsl24d1	0.583078
540	Sag	0.58305
541	Pafah1b2	0.582931
542	Rab5b	0.582677
543	Lgalsl	0.581677
544	Aktip	0.581527
545	Ppp2r2a	0.580541
546	Ptpmt1	0.580016
547	Polr2f	0.58001
548	Prdx3	0.579998
549	Ubap1l	0.579478
550	Dnajc8	0.579448
551	Oscp1	0.578645
552	Nt5c3a	0.574831
553	Arl3	0.574397
554	Snrpb2	0.574129
555	Adi1	0.573482
556	Ntpcr	0.572955
557	Dnlz	0.572637
558	Serbp1	0.572407
559	Vps29	0.571748
560	Mt3	0.571702
561	RGD1565183	0.571522
562	Fam96b	0.570753
563	Vamp8	0.56964
564	Lyrm4	0.569519
565	Ctdnep1	0.568956
566	Idh3a	0.568381
567	Ica1	0.568325
568	Psmb10	0.567894
569	Taf12	0.567486
570	Gemin8	0.567455
571	Glrx	0.566743
572	Rpl34-ps1	0.566395
573	Rab11a	0.566308
574	Tatdn1	0.565822
575	Chfr	0.565429
576	Smim11	0.565307
577	Mrps25	0.564531
578	Dph3	0.563954
579	Nudt2	0.563861
580	Mocs2	0.562519
581	Reep6	0.56204
582	Mrpl10	0.562019
583	RGD1565641	0.561449
584	Tmem147	0.560943
585	Ndufaf3	0.560936
586	Pet100	0.560643
587	Rpl5l1	0.558152
588	Siva1	0.558037
589	Tarbp2	0.557749
590	Cib2	0.557655
591	Thoc7	0.556967
592	RGD1566320	0.556416
593	Tbpl1	0.555671
594	Ola1	0.553251
595	Isca2	0.553048
596	Psmb4	0.551716
597	Gcsh	0.550741
598	Pcnp	0.548664
599	Chordc1	0.548128
600	Hddc3	0.548023
601	Sdhd	0.547655
602	Gucy1a3	0.547097
603	Ahcyl1	0.544555
604	Snx5	0.543931
605	Mthfs	0.543371
606	Rab2b	0.543126
607	Smim1	0.542974
608	Zfp143	0.542629
609	Urod	0.541842
610	Lipt2	0.540886
611	Nsmce1	0.539952
612	Grb2.1	0.538547
613	Fbxw2	0.538047
614	Ift20	0.538034
615	Idh1	0.536881
616	LOC687679	0.535691
617	Nim1k	0.535646
618	Gins4	0.535641
619	Mrpl36	0.535313
620	RGD1563941	0.534738
621	Klhdc8b	0.533975
622	Tceal8	0.533843
623	Mrpl12	0.533209
624	Rinl	0.533139
625	Fopnl	0.531328
626	Lsm12	0.530714
627	Mrps23	0.530605
628	Fkbp1a	0.530325
629	mrpl11	0.530192
630	Etfb	0.530056
631	Snrnp25	0.529824
632	Pank1	0.529223
633	Polr2d	0.529134
634	Pitpna	0.527521
635	Pgrmc2	0.526612
636	Eif3m	0.525886
637	Nxnl2	0.525745
638	Chrac1	0.525107
639	Nicn1	0.524202
640	Tmem106c	0.523176
641	Zfp655	0.523128
642	Tprg1l	0.522358
643	Orai1	0.522276
644	Ankrd40	0.522108
645	Ankrd46	0.522044
646	Polr2g	0.521667
647	Tmem134	0.521605
648	Mrpl48	0.520802
649	Mapre2	0.52021
650	RGD1309540	0.519931
651	Tmem50a	0.518713
652	Sh3bgrl3	0.517569
653	Hrasls	0.517509
654	Mxra7	0.517462
655	Usp46	0.516269
656	LOC499331	0.515618
657	Cenpv	0.515497
658	Klhdc2	0.515022
659	Pomc	0.51419
660	Imp3	0.512153
661	Rdh11	0.511679
662	Map7d2	0.511147
663	Stoml2	0.510934
664	Ywhag	0.510628
665	Ube2e2	0.510244
666	Mrps27	0.510123
667	Psmf1	0.509665
668	Uimc1	0.509664
669	Ebag9	0.509436
670	Josd2	0.509251
671	Btg1	0.506805
672	Trnau1ap	0.506572
673	Itgb1bp1	0.506316
674	Gng3	0.505827
675	Gfer	0.504349
676	Zfp444	0.503715
677	Bpgm	0.503137
678	Med11	0.502926
679	Grk1	0.502836
680	Mrpl21	0.50273
681	Ndufaf2	0.502393
682	Mrpl43	0.501531
683	Smim8	0.500383
684	Rpp25l	0.500279
685	Rad23a	0.499362
686	Rpl30	0.496796
687	Gnai2	0.496259
688	Ncbp2	0.494974
689	Myl12a	0.494835
690	Tmed2	0.494103
691	Arl2	0.493344
692	RGD1564883	0.491988
693	Dnaja2	0.490377
694	Mat2b	0.489271
695	Ino80c	0.489222
696	Krtcap2	0.488993
697	Rad21	0.488812
698	Nop16	0.488463
699	Vti1b	0.488227
700	Pdcl2	0.48776
701	Med29	0.48748
702	Commd7	0.486415
703	Mrpl19	0.486052
704	Zfp428	0.485397
705	Usf2	0.485369
706	Nfyc	0.484758
707	Tmem65	0.484675
708	Rcan2	0.484453
709	Sftpa1	0.483805
710	Pigy	0.481623
711	Cdkn2aipnl	0.481482
712	Ap3s2	0.481151
713	Dtymk	0.480195
714	Tmem205	0.479691
715	Mrpl22	0.479622
716	Gtf2f2	0.478965
717	Dctn6	0.477711
718	Pfdn4	0.477246
719	Otub1	0.476601
720	Spink4	0.476209
721	Pts	0.475624
722	AABR07040855.1	0.475244
723	Hccs	0.475014
724	Cd99	0.474994
725	Stard7	0.474558
726	C8g	0.47395
727	LOC100911664	0.473869
728	Dda1	0.472969
729	Zfp771	0.472803
730	Rac1	0.471854
731	Myl6b	0.470198
732	Ptp4a2	0.470161
733	Ppil3	0.470106
734	Nptn	0.469532
735	Exosc4	0.469515
736	Hs2st1	0.4688
737	Cdh2	0.468088
738	Mrpl32	0.467504
739	Oxld1	0.465141
740	Cbwd1	0.464874
741	Cisd3	0.464774
742	Armc1	0.463307
743	Cops2	0.461535
744	Fxn	0.461507
745	Ykt6	0.459999
746	Hibch	0.459334
747	RGD1560017	0.458766
748	RGD1563570	0.457525
749	Eef1e1	0.457512
750	Sgk1	0.45528
751	Cnot7	0.454712
752	Crls1	0.454588
753	LOC306766	0.454202
754	Mrps18b	0.454038
755	Ube2d2	0.453989
756	RGD1304624	0.453972
757	Rabep1	0.453916
758	Mrpl44	0.453158
759	Ino80e	0.453112
760	Rnls	0.452769
761	Litaf	0.452422
762	Med7	0.45235
763	Snf8	0.451544
764	Hsdl2	0.451226
765	C1d	0.451191
766	Mrps30	0.451068
767	Kdm4c	0.450715
768	Morn4	0.450325
769	Lama2	0.449836
770	Zfp36l1	0.449454
771	Tmem263	0.449328
772	Cerkl	0.448131
773	Mkks	0.447831
774	Pgam2	0.446716
775	Zfp330	0.446311
776	Apoo	0.44625
777	Abhd17a	0.445533
778	Ankrd27	0.444497
779	Krcc1	0.444351
780	Cyb5a	0.443515
781	LOC100359687	0.443101
782	Ap3s1	0.442746
783	Pstk	0.442485
784	Mrps12	0.442076
785	Ube2a	0.441515
786	Ccdc90b	0.441413
787	Extl2	0.441193
788	Vac14	0.44113
789	LOC294154	0.440985
790	LOC288978	0.440954
791	Lyrm9	0.440862
792	Mrpl42	0.44076
793	Snupn	0.440407
794	Utp23	0.439941
795	Tmem223	0.439452
796	Supt4h1	0.438692
797	Mrps34	0.437865
798	Hscb	0.437859
799	Samd4a	0.437621
800	Sap18	0.436826
801	Mrps24	0.436343
802	Papd5	0.436075
803	Prune	0.436064
804	Syngr1	0.435771
805	Nr1d2	0.43555
806	Pea15	0.435488
807	Eed	0.434798
808	Rpl32.1	0.43454
809	Msrb1	0.434152
810	Thyn1	0.433818
811	Ift46	0.433791
812	Fbxo8	0.432595
813	Cfdp1	0.432562
814	Mphosph6	0.432551
815	LOC100363452	0.431441
816	Tomm34	0.430981
817	Igsf11	0.430474
818	Mrps6	0.430081
819	Enoph1	0.429482
820	Zmat2	0.428317
821	Arl8b	0.427622
822	AABR07060778.1	0.427618
823	Fkbp11	0.427058
824	Elavl1	0.427056
825	Parm1	0.426801
826	Rangrf	0.424985
827	Tmem135	0.424086
828	Actr3	0.423126
829	Rnf19b	0.422873
830	Slx1b	0.422725
831	Tmem150c	0.42234
832	Mrpl18	0.420582
833	LOC100151767	0.420453
834	Lamtor3	0.420375
835	Kxd1	0.419462
836	2018-03-02	0.418889
837	Kat7	0.418515
838	Bloc1s2	0.417405
839	Mettl15	0.415999
840	Nampt	0.414855
841	Fam136a	0.41464
842	Gtf2a2	0.414357
843	Otud7b	0.413576
844	Ptpn21	0.413013
845	Ush2a	0.412994
846	Creg1	0.41211
847	Ercc1	0.411997
848	Blcap	0.411896
849	Cmc2	0.411608
850	Mgmt	0.411342
851	Rrp1b	0.411103
852	Frmd4b	0.410554
853	Polr3k	0.408785
854	Lyrm2	0.407034
855	Cmbl	0.406874
856	Tmub1	0.40653
857	Tgds	0.405959
858	Emc2	0.405012
859	Pabpc1	0.404872
860	Riok1	0.40463
861	Arcn1	0.404266
862	Nsmce2	0.403761
863	Plekha1	0.403704
864	Syn1	0.40347
865	Wdr48	0.403055
866	Nol12	0.402997
867	RGD1563835	0.400373
868	Smim12	0.399641
869	Cbr4	0.399554
870	Med30	0.399505
871	Mrps5	0.399223
872	Ptcd2	0.398958
873	Commd9	0.398869
874	P2ry4	0.398322
875	Cryz	0.396823
876	Clns1a	0.396662
877	Sms	0.396498
878	Adcy2	0.396202
879	Zdhhc6	0.396107
880	Fam213a	0.396069
881	Coa5	0.395752
882	Tmem14a	0.395656
883	S100a13	0.395608
884	Lcmt1	0.395495
885	Tsr2	0.395035
886	Haus7	0.39456
887	Acot9	0.393516
888	Mrpl50	0.393425
889	Mrps9	0.393334
890	Mrpl46	0.393239
891	Nudt10	0.39318
892	Ssbp1	0.393069
893	Tbata	0.391058
894	Ccpg1os	0.390456
895	Cdk4	0.389949
896	Bccip	0.389767
897	Dnal4	0.388988
898	Dnaja3	0.388931
899	Prkacb	0.388414
900	Nfu1	0.388287
901	Icmt	0.387545
902	Mrpl33	0.386182
903	Ngrn	0.385715
904	Cited1	0.38537
905	Cep19	0.385273
906	Cds1	0.38476
907	Snx4	0.38444
908	Ispd	0.384289
909	Dhrs3	0.384197
910	Rmdn1	0.384026
911	Rbp4	0.383932
912	Elovl2	0.383204
913	Acyp1	0.382814
914	Lias	0.382702
915	Tgm3	0.382447
916	Irak1bp1	0.382018
917	Orc4	0.38179
918	Prtfdc1	0.381007
919	Bscl2	0.38042
920	Pigx	0.380072
921	Wdr70	0.377909
922	Hmgcl	0.376405
923	Nudt3	0.375848
924	Serpina1	0.375626
925	Wdr26	0.37521
926	Myadml2	0.37506
927	Ikbip	0.37491
928	Nfyb	0.374515
929	Chmp3	0.37404
930	Ciao1	0.373816
931	Tmem141	0.373107
932	Hdac11	0.372881
933	Dtd2	0.372351
934	2018-09-04	0.372272
935	Dpm3	0.372137
936	Rgs9bp	0.371294
937	Thap3	0.371037
938	Oxnad1	0.369594
939	Dcps	0.369082
940	Ythdf2	0.368788
941	RGD1359158	0.368306
942	RGD1564804	0.368143
943	Gfra2	0.367616
944	Atg101	0.367154
945	Srsf12	0.367011
946	St8sia3	0.366982
947	Mycbp	0.366766
948	Cnp	0.366444
949	Arfgef1	0.365363
950	Tsen15	0.365205
951	Rpp21	0.364847
952	Mrpl49	0.364599
953	Il10rb	0.364432
954	Tmem69	0.364325
955	Scaf1	0.364217
956	Snx7	0.363736
957	Naa50	0.363185
958	RGD1559786	0.362934
959	Trex1	0.362609
960	Leng1	0.362013
961	Htra4	0.361969
962	Znrd1as1	0.361646
963	Fbl	0.359558
964	Slc35a1	0.359411
965	Pls1	0.359085
966	Elmsan1	0.359015
967	Timm10b	0.358343
968	Cxxc4	0.358146
969	LOC102557117	0.358028
970	Cmc1	0.357526
971	Tmem218	0.356718
972	Paf1	0.356683
973	Yeats4	0.356424
974	Zfp335	0.356392
975	Pdk3	0.355764
976	Cdip1	0.35576
977	Efhc1	0.355031
978	Tmem192	0.354428
979	Cd2bp2	0.354388
980	Bloc1s5	0.35376
981	Slc39a3	0.353666
982	Trmt10b	0.353437
983	RT1-T24-4	0.3533
984	Oser1	0.353197
985	Diablo	0.352589
986	Eef1a2	0.351897
987	mrpl24	0.35137
988	Gnpat	0.351078
989	Tcea2	0.350916
990	Mrpl55	0.350861
991	Eif2s3y	0.350283
